# Supplementary material for: Breeding Tomato Hybrids for Flavour: Comparison of GWAS Results Obtained on Lines and F1 Hybrids
Source: Genes (Basel). 2021 Sep 18;12(9):1443. doi: 10.3390/genes12091443 (PMC8469758; doi:10.3390/genes12091443)
Supplement: Supplementary file 1 [file genes-12-01443-s001.zip]

Archive with 3 entries (2 files):
- supp/
- supp/Sup.Figures.pdf
- supp/Sup.Tables.xlsx
