# Supplementary material for: Breeding Tomato Hybrids for Flavour: Comparison of GWAS Results Obtained on Lines and F1 Hybrids
Source: Genes (Basel). 2021 Sep 18;12(9):1443. doi: 10.3390/genes12091443 (PMC8469758; doi:10.3390/genes12091443)
Supplement: Supplementary file 1 [file genes-12-01443-s001.zip › supp/Sup.Tables.xlsx]

## Sheet: Table S1
Table S1: Phenotypic values measured in 2018 on the line (CCI) panel and in 2019 on the F1 hybrid (TCI) panel. To trace back the F1 hybrid parent from the CCI panel, we kept identical genotype ID for the two experiments.
CCI panel
met.ID	met.path	BGV12627	BGV13157	BGV5895	BGV6767	BGV6769	BGV6779	BGV6931	BGV7942	BGV7979	BGV8036	BGV8096	BGV8109	BGV8219	BGV8221	BGV8228	BGV8230	CR001	CR049	CR056	CR058	CR061	CR064	CR075	CR076	CR077	CR079	CR081	CR082	CR083	CR084	CR085	CR086	CR088	CR089	CR092	CR093	CR097	CR099	CR101	CR103	CR105	CR106	CR107	CR108	CR110	CR114	CR115	CR118
BENZA	B	1.75	0.7	0.895	0.37	0.7	0.54	0.42	0.855	1.855	1.58	0.395	0.51	0.55	1.365	0.365	0.97	1.29	1.88	0.675	0.67	0.635	0.25	0.285	0.475	0.73	0.305	1.005	1.03	0.39	0.42	0.95	2.33	0.835	0.405	1.325	0.975	0.885	1.63	0.605	0.7	1.96	1.875	0.47	0.49	0.295	0.435	0.315	0.415
EUGEN	B	0.075	0.08	0.055	0.19	0.045	0.31	9.015	0.07	0.265	0.045	0.06	0.1	0.045	0.045	0.045	0.05	0.065	2.215	0.07	0.035	0.055	0.655	0.41	0.685	1.745	1.12	0.17	0.09	4.015	0.03	0.065	0.04	0.79	1.27	0.8	0.81	4.835	0.445	0.15	1.605	0.1	1.585	1.06	0.11	4.99	6.65	1.15	0.99
GUAIA	B	0.045	0.08	0.08	0.545	0.045	0.545	0.895	0.035	0.13	0.045	0.09	0.165	0.035	0.03	0.035	0.06	0.025	1.895	0.335	0.03	0.07	0.375	0.055	2.985	0.43	0.49	0.815	0.13	3.22	0.02	0.1	0.03	0.45	4.515	2.14	0.615	4.675	0.33	0.095	0.135	0.17	2.96	2.655	0.27	1.92	0.73	0.185	0.47
MESA	B	0.035	0.05	0.155	0.43	0.1	1.855	1.645	0.05	0.39	0.05	0.125	0.165	0.085	0.055	0.04	0.09	0.01	1.59	0.02	0.06	0.025	1.315	0.14	1.805	0.605	0.745	0.32	0.03	1.865	0.01	0.04	0.015	0.845	2.115	2.115	1.685	2.115	1.365	0.095	0.285	0.065	2.11	2.105	0.09	1.08	1	0.755	1.785
PCYM	B	1.07	0.255	0.395	1.915	1.34	0.665	2.75	0.475	1.225	1.475	1.565	1.035	1.69	2.1	0.97	0.995	0.195	1.63	1.485	1.08	0.39	0.43	2.915	1.42	0.305	1.245	1.67	1.065	1.15	1.12	0.485	2.295	0.735	1.08	1.285	0.88	1.065	1.745	0.915	0.99	0.32	1.795	0.635	0.315	1.195	1.065	0.74	0.565
SALI	B	0.21	0.325	0.82	0.23	1.275	0.375	1.535	0.13	0.39	0.31	1.13	0.085	0.185	0.34	0.325	0.175	0.105	1.02	0.495	0.105	0.105	0.18	0.42	1.91	0.15	0.625	0.37	0.525	5.84	0.925	0.115	0.155	0.76	1.04	1.385	0.72	1.375	0.51	0.215	0.37	0.385	1.395	1.55	0.325	1.025	0.735	0.13	1.345
1N3MBUT	BCAA	1.235	2.44	0.315	0.33	0.02	0.165	1.69	0.12	3.515	0.625	0.105	1.285	0.405	1.205	0.195	0.24	0.295	1.565	0.805	3.845	1.47	1.04	0.165	0.625	0.08	0.375	0.91	1.575	0.115	0.675	2.795	0.93	0.87	2.2	1.53	1.785	0.145	0.465	1.765	0.25	13.76	1.44	0.3	0.065	0.025	0.64	1.985	0.33
2ISOBUT	BCAA	0.7	2.62	1.385	0.395	0.025	0.225	0.9	0.365	2.135	1.35	0.12	0.96	0.865	1.16	0.18	0.975	0.16	1.59	0.875	2.17	1.86	2.375	0.28	0.52	0.55	0.535	0.775	1.03	0.16	0.8	1.79	0.455	0.76	0.88	0.795	0.835	0.125	1.105	2.58	0.185	6.115	0.49	0.175	1.445	0.165	0.62	2.865	0.23
3MBUT	BCAA	0.795	1.245	0.915	0.195	0.265	0.275	2.415	0.275	1.875	0.465	0.155	0.84	0.965	0.835	0.2	0.375	1.31	0.83	0.91	2.105	1.745	1.32	0.16	0.72	0.13	0.36	0.65	1.105	0.15	0.675	3.61	0.7	0.7	1.965	0.73	1.73	0.155	0.565	1.765	0.54	8.555	3.86	0.49	0.575	0.08	0.515	0.795	0.285
3MBUTAC	BCAA	0.54	1.005	0.33	0.51	0.6	1.005	0.395	0.54	1.76	0.265	0.9	2.26	2.305	1.135	0.67	0.68	0.74	0.95	0.855	2.745	1.595	1.805	0.23	0.485	0.115	0.455	0.79	0.97	0.43	1.41	2.88	0.72	0.76	2.67	1.075	2.115	0.3	0.605	2.915	0.7	1.88	2.25	0.685	0.745	0.22	0.29	1.39	0.365
3MBUTN	BCAA	1.305	2.09	0.7	0.395	0.09	0.29	1.305	0.195	3.46	0.515	0.17	4.81	0.49	1.91	0.415	0.605	1.63	1.58	0.73	3.405	1.03	0.845	0.225	1.5	0.31	1.485	0.91	0.72	0.105	0.915	3.345	0.86	0.515	2.085	1.205	0.825	0.25	0.875	3.335	0.59	12.115	1.565	0.335	0.225	0.065	0.325	1.645	0.295
6MHON	C	1.1	0.8	0.805	1.09	0.245	0.515	0.9	0.775	0.68	1.02	0.56	1.46	0.79	0.51	0.8	0.65	0.735	0.745	0.92	1.735	1.18	1.335	0.03	0.02	1.245	0.435	0.77	0.775	0.025	0.69	0.84	0.43	0.41	0.0175	0.455	0.835	1.015	1.04	0.62	0.425	0.845	0.735	0.52	0.685	0.59	0.79	1.405	0.44
BCYCL	C	0.705	0.925	0.995	0.79	0.325	0.335	0.92	0.73	0.745	0.715	0.875	1.215	0.695	1.64	1.315	1.91	0.535	0.85	0.845	1.265	1.145	0.7	0.135	0.25	0.56	0.485	1.04	0.64	0.27	0.76	1.36	0.44	0.39	0.11	0.625	1.29	1.36	0.8	1.175	1.045	0.745	0.59	0.79	1.37	0.855	0.62	0.755	0.82
BDAM	C	0.665	1.365	0.53	1.52	0.14	0.53	0.15	1.175	1.305	0.855	0.12	0.95	0.53	0.805	0.305	0.875	1.99	1.63	0.985	0.71	1.365	1.345	3.375	0.715	1.565	0.915	1.515	0.62	0.405	0.57	0.825	0.415	1.075	1.37	0.79	1.125	1.065	1.04	1.035	0.905	0.39	1.095	0.625	0.83	0.295	0.78	1.275	0.245
BIONO	C	0.5	0.87	0.815	0.75	0.33	0.31	0.835	0.6	0.68	0.785	0.69	1.005	0.525	1.98	1.085	1.515	0.495	0.965	0.755	1.12	1.12	0.835	0.07	0.205	0.68	0.465	0.84	0.68	0.175	0.57	1.055	0.29	0.46	0.07	0.585	1.44	1.63	0.66	1.21	1.23	0.54	0.585	0.78	1.375	0.77	0.82	0.945	1.03
GRACE	C	0.555	0.52	0.56	0.585	0.315	0.565	0.905	0.405	0.575	1.33	0.255	1.005	0.3	0.475	0.53	0.25	1.075	0.92	0.375	1.69	0.655	2.64	0.0075	0.005	1.225	0.455	0.445	0.785	0.02	0.64	0.72	0.41	0.495	0.0125	0.33	1.165	1.785	0.725	0.61	0.53	0.365	0.795	0.535	0.475	0.505	1	0.925	0.34
GRIAL	C	1.11	0.97	0.865	1.04	0.255	0.555	1.085	0.705	0.76	1.12	0.6	1.295	0.705	0.45	0.965	0.58	0.6	1	1.07	1.655	0.965	1.74	0.015	0.025	1.34	0.575	0.775	1.015	0.0325	0.86	0.94	0.475	0.56	0.0225	0.535	1	1.21	1.2	0.81	0.515	0.865	0.73	0.63	0.65	0.745	1.045	1.645	0.465
NERAL	C	1.235	0.87	0.865	1.215	0.025	0.525	1.04	0.73	0.83	1.165	0.62	1.53	0.785	0.51	1	0.595	0.615	0.97	1.005	1.825	1.155	1.665	0.025	0.01	1.38	0.52	0.8	0.945	0.01	0.81	0.95	0.475	0.485	0.035	0.355	0.97	1.155	1.12	0.775	0.51	0.845	0.875	0.545	0.635	0.755	0.965	1.515	0.49
1P3ON	L	0.955	0.75	0.68	1.225	0.64	0.705	0.25	0.93	0.975	0.38	0.68	0.885	1.245	1.195	0.915	1.45	1.895	0.805	1.215	0.53	2.205	0.715	1.465	1.025	0.78	0.45	0.84	0.465	0.78	0.43	1.2	0.86	0.73	1.28	0.91	0.455	0.79	0.59	1.11	0.925	0.7	0.92	0.33	1.88	0.66	0.355	0.77	0.61
2EFUR	L	1.05	0.725	0.865	1.175	0.85	0.77	0.755	0.595	1.18	0.73	0.96	0.91	1.305	1.12	1.505	0.925	1.165	0.78	0.72	0.915	1.75	0.965	0.8	0.655	0.71	0.58	0.485	0.63	0.71	0.72	0.815	0.615	0.805	1.085	1.205	0.565	1.045	0.765	0.52	0.665	0.695	1.325	0.665	1.195	1.065	0.41	0.645	0.865
3MFUR	L	1.905	1.085	0.9	1.685	0.325	0.875	0.79	0.735	0.865	1.3	0.9	2.14	0.75	0.685	0.9	0.905	0.685	1.06	1.1	1.145	1.245	1.3	1.13	0.09	0.775	0.605	1.125	1.905	0.18	0.935	1.23	1.055	0.41	0.585	0.42	1.185	1.52	1.31	1.07	0.875	1.095	1.235	0.775	1.125	1.365	2.105	1.41	0.635
3PONE	L	1.085	0.84	1	1.115	0.58	0.565	0.51	1.93	1.225	0.71	0.82	1.435	1.26	1.615	1.19	2.075	2.18	1.375	1.24	1.25	3.83	1.115	0.975	1.135	1.13	0.695	1.005	2.085	1.095	0.665	0.67	1.05	1.01	0.895	1.445	1	1.515	1.02	1.685	1.175	0.805	1.025	0.755	1.115	0.91	0.71	0.885	1.01
E2HEP	L	0.49	0.65	0.69	0.925	0.255	0.295	0.375	0.9	0.505	0.58	0.56	1.12	0.55	0.75	0.475	0.955	0.825	0.49	0.625	0.64	1.32	0.445	0.275	0.26	1.025	0.345	0.915	0.415	0.51	0.395	0.78	0.57	0.58	0.365	0.35	0.955	0.95	0.63	1.045	0.545	0.78	0.485	0.33	0.61	0.49	0.735	0.615	0.37
E2HEX	L	0.965	0.83	0.675	1.08	0.675	0.615	0.465	0.95	0.975	0.71	0.975	0.97	1.195	1.13	0.965	0.93	1.205	0.68	0.995	1.04	1.465	0.785	0.98	0.735	0.645	0.56	0.51	0.47	0.845	0.575	0.895	0.555	0.675	0.93	0.91	0.465	0.765	0.905	0.715	0.935	0.79	1	0.405	1.375	1.23	0.525	0.675	0.66
E2OCT	L	0.425	0.725	0.59	0.795	0.33	0.325	0.34	0.97	0.625	0.485	0.57	1.085	0.615	0.83	0.655	0.665	1.395	0.535	0.59	0.635	1.79	0.48	0.275	0.335	0.965	0.38	0.795	0.415	0.395	0.375	0.585	0.72	0.665	0.405	0.415	0.85	0.89	0.5	0.785	0.495	0.92	0.6	0.31	0.5	0.52	0.99	0.5	0.38
E2PEN	L	0.81	0.83	0.7	1.035	0.58	0.55	0.24	0.94	0.94	0.455	0.635	1.035	1.05	1.605	0.82	1.965	1.85	0.755	1.145	0.445	2.34	0.645	1.495	0.925	0.905	0.365	1.05	0.38	0.935	0.375	1.195	0.965	0.995	1.54	0.75	0.52	1.075	0.635	1.77	1.015	0.57	0.87	0.245	1.68	0.575	0.455	0.53	0.48
EE24D	L	0.46	0.7	0.505	1.01	0.33	0.37	0.325	0.915	0.64	0.45	0.645	1.235	0.665	0.995	1.005	0.35	1.825	0.695	0.54	0.72	3.88	0.63	0.195	0.27	1.85	0.365	0.645	0.475	0.215	0.355	0.68	0.43	0.545	0.31	0.495	0.925	0.945	0.525	0.67	0.525	0.94	0.85	0.39	0.555	0.69	1.175	0.775	0.625
EE24H	L	0.895	0.875	0.965	0.965	0.805	0.725	0.605	0.63	1.515	0.92	1.015	0.885	1.52	1.255	1.55	1.215	0.7	0.885	0.74	0.775	1.25	1.335	1.01	0.855	0.645	0.63	0.455	0.735	0.72	0.8	0.79	0.62	0.915	1.41	1.385	0.71	1.045	0.975	0.56	0.76	0.715	0.855	0.57	0.89	0.805	0.385	0.57	1.11
EE24HEPT	L	0.785	0.8	0.745	0.915	0.555	0.6	0.29	0.88	0.955	0.465	0.575	1.3	1.045	1.675	0.79	1.38	2.13	0.76	1.04	0.53	4.225	0.545	0.89	0.63	0.825	0.32	0.785	0.36	0.635	0.3	1.2	0.68	0.765	1.31	0.74	0.46	0.965	0.65	1.16	0.71	0.695	0.82	0.175	1.13	0.46	0.405	0.525	0.47
EZ24D	L	0.435	1.01	0.435	0.71	0.34	0.37	0.36	1.02	0.675	0.375	0.68	0.84	0.645	0.695	1.24	0.25	2.22	0.76	0.905	0.795	1.74	0.32	0.18	0.3	0.795	0.53	0.605	0.595	0.165	0.36	0.39	0.635	0.44	0.25	0.55	0.695	0.55	0.355	0.34	0.46	1.355	0.66	0.6	0.4	0.755	1.3	0.765	0.57
EZ24HEPT	L	0.535	0.74	0.58	0.85	0.44	0.455	0.165	0.86	0.875	0.455	0.495	0.95	0.835	1.3	0.725	1.59	1.67	0.64	1.215	0.735	2.78	0.51	0.76	0.48	0.87	0.38	0.65	0.23	0.635	0.34	1.035	0.6	0.525	1.155	0.635	0.375	0.625	0.475	0.75	0.62	0.895	0.49	0.175	0.845	0.325	0.28	0.435	0.425
HEPTAL	L	0.735	0.83	1.06	1.025	0.545	0.5	0.695	0.98	0.885	0.86	0.885	1.155	0.835	0.97	0.835	0.89	1.23	0.785	0.77	0.875	1.845	0.875	0.515	0.5	1.13	0.6	0.785	0.645	0.765	0.63	0.975	0.81	0.78	0.75	0.57	1.02	1.215	0.86	1.215	0.875	0.81	0.92	0.59	0.7	0.765	1	1.075	0.66
HEXAL	L	0.93	0.92	1.16	1.175	0.74	0.865	1.035	0.915	1.01	1.13	1.04	1.185	1.11	0.905	1.075	0.97	0.68	0.9	0.79	1.095	0.92	1.015	0.67	0.73	0.93	0.91	0.835	0.97	0.805	0.96	0.835	0.765	0.885	0.735	0.87	1.015	0.915	0.965	0.815	0.85	0.98	0.91	1.02	0.835	0.95	0.91	1.005	0.925
PENAL	L	0.515	0.64	0.72	1.11	0.325	0.37	0.445	1.285	0.48	0.52	0.52	1.17	0.63	0.72	0.54	0.8	1.39	0.54	0.755	0.93	1.47	0.64	0.405	0.4	1.285	0.425	1.01	0.43	0.415	0.52	0.98	0.665	0.68	0.385	0.37	0.92	0.995	0.545	1.24	0.685	0.845	1.015	0.54	1.12	0.535	0.865	0.83	0.46
Z3HEX	L	0.985	0.925	1.1	1.02	1.09	1.09	0.835	0.86	1.3	1.045	1.175	0.96	1.24	1.205	1.245	1.15	0.91	1.005	0.94	0.9	0.935	1.11	1.085	1.015	0.92	0.945	0.855	0.94	0.96	0.95	1.03	0.955	0.98	1.095	1.07	0.81	0.985	0.995	0.865	1.025	0.96	1.03	0.805	1.04	1.025	0.69	0.745	1.03
1N2PHENE	Phe	6.25	0.57	0.075	0.0475	0.02	0.39	0.415	1.385	1.77	0.77	0.04	0.095	0.265	0.325	0.115	0.3	1.25	1.6	1.595	1.67	0.38	0.105	0.16	0.36	1.675	0.17	2.065	1.87	0.28	0.165	6.585	0.7	1.245	0.085	0.91	1.48	0.45	2.185	0.135	0.34	2.95	1.97	0.455	0.045	0.03	0.17	1.14	1.995
BENZY	Phe	2.41	0.49	0.1	0.09	0.225	0.5	0.255	3.53	1.315	0.7	0.04	0.88	0.285	0.865	0.135	0.655	4.005	1.29	0.78	1.245	0.12	0.14	0.46	0.39	7.65	0.345	1.09	0.41	0.305	0.23	10.3	0.47	0.335	0.165	0.545	0.64	0.775	3.59	0.17	0.435	0.58	0.8	0.17	0.105	0.075	0.065	0.595	1.09
PHEAC	Phe	2.675	0.275	0.285	0.095	0.78	0.655	0.385	1.66	1.175	0.675	0.115	0.095	0.285	0.625	0.13	0.55	2.48	0.34	0.71	0.405	0.265	0.11	0.09	0.37	0.595	0.07	0.48	0.645	0.315	0.065	2.665	0.435	0.41	0.125	0.29	0.97	0.22	1.53	0.085	0.595	1.545	2.185	0.215	0.4	0.06	0.15	0.23	0.875
PHENE	Phe	8.25	0.365	0.285	0.155	0.425	1.21	0.7	0.14	1.33	0.4	0.31	0.27	0.56	0.375	0.255	0.39	12.87	1.31	0.3325	0.7	0.73	0.61	0.07	0.1975	0.4225	0.105	0.355	0.265	2.64	0.265	0.855	6.08	0.425	0.685	0.145	0.575	2.93	2.085	0.96	1.975	1.105	3.26	3.1	0.4	0.595	0.255	0.2	1.74
DIMSU	S	0.67	1.24	0.655	1.62	0.76	0.685	1.135	2.035	0.975	0.77	0.69	2.685	0.695	0.505	1.09	0.445	1.03	0.735	2.805	0.82	1.655	0.345	1.18	0.37	2.34	0.455	4.585	0.94	0.79	0.46	2.14	0.98	2.245	0.52	1.005	1.315	0.98	1.23	0.555	0.51	0.66	0.885	0.825	1.7	0.425	0.715	1.595	1.24
2CAR	T	0.725	0.08	0.105	1.7	1.48	0.635	1.49	0.77	0.955	1.14	1.36	1.405	1.315	1.805	0.8	0.81	0.12	1.08	1.015	1.285	0.435	0.205	2.48	1.13	0.215	0.945	1.12	2.255	1.335	1.29	0.725	1.995	1.315	1.05	1.845	0.825	0.855	1.165	1.055	1.785	0.25	0.82	0.905	0.22	1.45	0.75	0.43	1.025
ATERPI	T	0.57	0.605	0.57	0.57	0.57	1.82	1.175	0.725	0.57	0.57	0.57	0.57	0.57	0.57	0.57	0.57	0.77	1.43	0.93	0.7	0.135	0.945	0.57	13.18	0.695	1.1	0.945	0.455	14.945	0.895	0.275	0.69	0.955	4.045	1.75	1.045	1.83	0.84	0.52	0.635	1.05	0.85	3.655	0.25	1.375	0.55	0.01	8.98
ELINOX	T	1.605	0.505	1.645	1.18	0.565	0.435	1.17	0.515	1.34	1.375	0.765	1.395	0.55	1.25	1.295	0.895	0.295	0.82	0.795	0.71	2.565	0.605	0.21	0.395	0.295	0.905	0.675	0.465	1.1	1.005	0.39	1.015	0.525	0.55	1.63	0.99	1.36	1.05	0.785	1.695	0.88	1.415	0.39	0.255	0.76	1.2	0.35	0.425
LIN	T	12.25	2.955	13.22	8.505	4.16	2.695	1.415	0.355	0.54	0.54	5.505	0.54	5.045	0.865	0.54	0.54	0.415	1.69	0.81	0.575	0.195	0.195	0.355	0.455	0.265	0.88	0.66	8.445	0.98	1.135	2.5	0.935	6.06	0.595	0.595	7.75	1.56	0.195	3.815	14.995	7.815	0.96	3.335	0.58	2.33	0.665	1.2	0.45
OCIM	T	0.77	1	1.48	0.77	0.77	0.77	1.43	0.785	0.77	0.77	0.77	0.77	0.77	0.77	0.77	0.77	0.515	1.855	0.865	0.715	0.725	0.725	0.55	0.78	0.66	1.155	1.035	0.755	1.005	1.31	0.67	1.29	1	1	1	1	1	0.725	1.205	1.6	1.42	2.07	0.905	0.68	0.91	0.125	0.125	0.735
ZLINOX	T	1.66	0.5	1.72	1.215	0.59	0.465	1.19	0.45	1.425	1.42	0.805	1.485	0.585	1.33	1.345	0.97	0.245	0.8	0.75	0.69	2.6	0.555	0.185	0.345	0.185	0.88	0.63	0.43	1.11	0.98	0.315	1	0.49	0.53	1.64	0.95	1.305	1.035	0.73	1.63	0.89	1.44	0.355	0.195	0.755	1.235	0.335	0.42
SSC	SUGAR	6.63333	5.43333	5.9	5.93333	3.96667	3.56667	4.03333	7.1	5.36667	3.93333	4.13333	5.7	6.93333	6.36667	4.73333	6.06667	9.86667	5.63333	7.03333	5.6	6.9	4.36667	5.83333	4.46667	4.43333	4.66667	4.6	4.96667	4.3	4.43333	6.73333	5.53333	4.93333	5.33333	5.03333	4.8	5	4.33333	5.2	5.6	7.93333	5.86667	4.06667	5.66667	5.53333	6	5.46667	3.76667
weight	weight	16.2419	7.9146	9.90613	5.96563	21.87	27.5314	23.0159	8.99667	20.732	16.9736	16.9687	3.95988	4.42414	8.35635	43.3943	4.335	5.69583	15.7082	3.98658	9.56095	2.09456	8.71544	1.60944	45.5991	6.38648	49.8485	5.76292	22.5212	16.1163	22.566	9.83171	18.6861	16.0334	10.8567	13.3513	26.493	31.943	17.1886	NA	5.60494	3.25302	13.2045	27.2655	3.74624	14.2744	14.0599	10.8963	44.1329
TCI panel
met.ID	met.path	BGV12627	BGV13157	BGV5895	BGV6767	BGV6769	BGV6779	BGV6931	BGV7942	BGV7979	BGV8036	BGV8096	BGV8109	BGV8219	BGV8221	BGV8228	BGV8230	CR001	CR049	CR056	CR058	CR061	CR064	CR075	CR076	CR077	CR079	CR081	CR082	CR083	CR084	CR085	CR086	CR088	CR089	CR092	CR093	CR097	CR099	CR101	CR103	CR105	CR106	CR107	CR108	CR110	CR114	CR115	CR118
BENZA	B	1.27333	1.36667	1.73667	0.753333	1.01667	0.77	1.45667	1.37667	1.51333	1.33	1.31667	0.796667	1.21	1.14	0.936667	1.22	1.03	2.28667	0.826667	1.14	0.836667	1.04667	1.29	1.64	1.64333	1.48333	1.19667	1.19333	1.61	1.03	1.25333	1.235	1.14667	0.926667	1.63667	1.16667	1.21333	1.46667	1.06	1.21333	1.52333	1.43333	0.966667	0.813333	0.476667	0.943333	0.823333	0.53
EUGEN	B	0.106667	0.1	0.146667	0.14	0.0833333	1.435	8.46333	0.136667	1.04667	0.123333	0.116667	0.196667	0.0466667	0.0633333	0.133333	0.1	0.106667	1.93667	0.113333	0.0733333	0.19	0.0833333	1.86333	1.62667	6.54	3.26333	0.3	0.853333	1.925	0.153333	0.223333	0.095	1.39333	1.5	1.54333	2.70667	8.77333	0.976667	2.195	0.186667	0.15	1.68667	1.07	0.166667	2.84	15.4733	1.46	0.94
GUAIA	B	0.06	0.0666667	0.206667	0.26	0.0433333	0.645	0.973333	0.0733333	0.493333	0.06	0.0766667	0.14	0.04	0.0533333	0.0666667	0.0766667	0.0566667	1.35333	0.183333	0.0733333	0.106667	0.07	0.84	2.00667	3.48	1.32667	0.723333	0.913333	1.765	0.05	0.0833333	0.035	1.33	2.2	1.49667	1.18667	1.89667	0.97	1.175	0.0666667	0.11	1.47	1.07667	0.296667	1.54333	1.7	0.366667	0.523333
MESA	B	0.08	0.0666667	0.106667	0.476667	0.0866667	1.295	2.89	0.1	0.836667	0.0733333	0.126667	0.15	0.0933333	0.0433333	0.06	0.106667	0.0533333	2.48333	0.0733333	0.0633333	0.09	0.136667	0.793333	4.24	2.77333	3.09	0.69	0.65	2.035	0.0366667	0.0766667	0.055	3.02667	3.38	4.27	1.62	2.92333	1.41667	1.235	0.0666667	0.106667	1.50667	3.19667	0.136667	1.61	4.49667	1.26	1.82333
PCYM	B	1.02333	0.94	0.67	1.11	1.45	0.855	1.28	1.03667	1.45333	1.03	1.45333	1	1.05	1.87	1.18333	1.30667	0.87	1.27333	1.03333	1.33667	0.693333	1.30333	1.92667	1.19	0.64	1.26	1.41	0.806667	0.78	0.816667	0.826667	1.225	0.546667	1.29667	1.37667	1.01	1.85667	1.2	0.815	1.10667	0.836667	1.23	1.22	1.16667	1.24667	0.876667	0.86	1.16333
SALI	B	0.496667	0.37	2.98	0.55	0.52	0.89	2.94333	0.543333	0.7	0.466667	0.793333	0.32	0.283333	0.326667	0.356667	0.356667	0.236667	2.09	0.5	0.38	0.26	0.253333	1.03333	1.9	1.09333	3.27333	0.666667	1.45	1.96	0.563333	0.316667	0.32	1.31333	1.48	1.91667	1.53333	1.40667	1.25	1.13	0.47	0.666667	0.85	0.816667	0.643333	0.976667	1.16667	0.726667	1.29667
1N3MBUT	BCAA	1.64667	3.34333	2.39667	1.24333	0.856667	2.675	1.36667	1.75	4.66	1.12	0.893333	2.24	1.93667	1.93667	1.27	1.38	0.773333	2	1.69	1.76667	2.01	1.43	1.24	1.26	0.193333	0.916667	2.59333	1.51667	1.725	1.34	1.41333	2.675	2.98	3.21	1.71667	2.77667	0.456667	1.83	1.68	2.9	3.89333	3.52667	1.4	0.636667	0.33	0.793333	1.67667	0.513333
2ISOBUT	BCAA	1.43	1.64333	1.80333	0.886667	1.45	1.635	0.803333	1.11333	2.22	1.01	1.03333	1.38333	1.83	1.15667	0.95	1.17667	0.326667	1.81667	0.493333	1.48	0.89	0.933333	0.94	1.40667	0.453333	1.84333	1.34667	0.933333	0.92	1.49333	0.933333	0.87	2.75667	2.50333	1.42	2.34	0.443333	1.62333	1.045	1.06667	1.50333	2.11333	0.85	0.856667	0.473333	0.523333	1.45667	0.756667
3MBUT	BCAA	1.24667	1.35667	1.35667	0.476667	1.42667	0.69	1.4	1.01	1.91667	1.35333	1.05667	1.6	0.973333	0.713333	0.45	1.32	0.853333	1.16	1.31	1.43	1.64667	0.86	0.81	2.17667	0.76	2.02	1.11	0.856667	1.05	1.01333	1.17333	0.81	1.60333	1.66667	1.20333	1.67667	0.366667	1.35	0.635	1.56	2.03667	2.57667	0.59	1.07333	0.22	1.68667	0.963333	0.256667
3MBUTAC	BCAA	1.21333	1.70333	0.866667	1.35333	2.38333	0.93	0.883333	1.86333	1.67333	0.556667	1.31333	2.79667	2.84	1.19667	1.02	1.53333	0.983333	0.786667	1.55667	2.29	2.27667	1.46667	0.456667	1.05	0.22	2.62667	1.41333	1.15	0.69	0.506667	0.62	0.655	2.43	3.50333	2.55667	1.42333	0.473333	1.05	0.635	5.22	2.17333	1.31	0.706667	1.01667	0.463333	0.46	1.01667	0.4
3MBUTN	BCAA	1.51667	2.68	1.76333	0.966667	0.983333	1.51	1.22	1.36	3.65667	1.08333	0.903333	4.66667	1.89667	1.56333	1.11333	1.47333	0.81	2.34	1.63333	2.11	1.17	1.22667	0.956667	1.56333	0.45	2.08	3.06	1.13667	1.635	1.20333	1.67667	1.625	3.32667	3.32667	1.89	1.75333	0.453333	1.53	1.27	2.50333	2.83667	2.81667	1.14	0.633333	0.533333	0.516667	0.96	0.67
6MHON	C	1.60667	1.29	1.28333	1.41667	0.83	1.22	1.23333	1.12667	1.05667	1.10333	1.02333	1.61333	1.65	1.18	1.23667	1.07667	1.03	0.95	1.09333	1.43333	2.12333	1.37667	1.4	0.906667	1.13	0.72	1.11	1.25333	1.035	1.47667	1.92	1.05	0.92	0.96	0.716667	1.23333	1.31333	1.48	1.09	1.29	1.16333	1.70667	1.14	1.32333	1.23	1.38667	1.13333	1.09667
BCYCL	C	1.04333	1.24333	1.16333	0.893333	0.823333	0.8	0.863333	1.05	0.966667	0.85	0.966667	1.06667	1.05	1.70333	1.11	1.34333	0.766667	0.833333	0.916667	1.18667	1.04	1.32333	0.946667	0.96	0.54	0.803333	1.06	0.926667	1.475	0.79	1.45333	0.765	1.16667	1.23	0.783333	0.95	0.946667	0.9	0.76	1.02	0.9	0.953333	0.976667	1.39667	0.84	0.71	1	0.97
BDAM	C	1.01667	1.29667	0.596667	1.01667	0.496667	1.135	0.48	0.79	1.34	0.746667	0.4	1.05667	0.85	1.12333	0.653333	1.12333	1.39667	0.943333	0.79	0.816667	1.39333	0.803333	1.69667	1.05667	2.18333	0.543333	0.853333	0.716667	1.065	0.94	1.30667	0.715	1.21	1.06333	0.476667	0.74	0.846667	1.13	1.4	1.08667	0.64	1.39	0.963333	1.03333	0.746667	0.956667	0.836667	0.666667
BIONO	C	1.15667	1.41	1.28	0.96	1.23	0.885	1.06667	1.13333	1.18	0.896667	1.07	1.09333	1.20667	1.98333	1.49667	1.30333	0.726667	0.97	1.00667	1.08667	1.06333	1.09333	0.943333	1.27	0.613333	0.993333	0.933333	1.10667	2.09	0.993333	1.73	0.71	1.18667	1.24667	0.776667	0.996667	1.12	0.89	0.87	0.943333	0.813333	0.96	1.02333	1.47	0.923333	0.823333	1.05333	1.22333
GRACE	C	1.58667	2.04	1.22667	1.87333	1.65333	1.565	2.15667	1.39333	1.59333	1.97667	1.19333	1.75	1.74333	1.74	1.74667	1.26667	1.3	1.51	1.11333	1.23667	1.75667	1.37667	1.39667	0.81	1.69333	0.843333	1.00333	1.82333	0.92	2.36	2.43667	1.03	0.686667	0.5	0.71	1.31667	1.9	1.56667	1.745	1.55	1.04667	1.83667	1.42667	1.73333	1.87333	1.97667	1.27667	1.38667
GRIAL	C	1.48667	1.34	1.19333	1.40667	0.52	1.34	1.19333	1.09	1.04667	1.23	1.05667	1.67333	1.58	1.23333	1.38333	1.04	0.933333	1.03667	1.01	1.28	1.77667	1.34333	1.32	0.91	1.19	0.423333	1.05	1.41	1.015	1.57667	2.09	1.055	1.05333	1.01667	0.72	1.33	1.57667	1.57667	1.195	1.22	1.08	1.73667	1.25667	1.34333	1.27667	1.54667	1.13333	1.27
NERAL	C	1.44333	1.31667	1.06333	1.24	0.843333	1.125	1.14667	1.06667	1.20667	1.15	1.14	1.49	1.45667	1.27333	1.37333	0.963333	1.00667	0.943333	0.92	1.40667	1.81333	1.32333	1.41	0.88	1.09	0.74	1.02333	1.22333	0.945	1.24333	1.92667	0.995	0.976667	1.13667	0.83	1.28667	1.55333	1.47	1.025	1.20333	1.39667	1.76	1.16333	1.23	1.11667	1.44	1.03667	1.23
1P3ON	L	1.03	1.06333	0.9	0.846667	0.763333	0.885	0.703333	1.05667	1.01	0.756667	0.876667	0.816667	0.97	1.00333	1.15	0.933333	1.93333	0.846667	1.13333	1.19333	1.19333	1.10667	1.32333	0.78	0.876667	0.883333	1.08667	0.73	0.76	0.673333	1.01667	0.795	0.986667	1.37667	1.23	0.926667	0.99	1.15333	0.79	0.976667	1.12333	0.983333	0.913333	1.02	0.97	0.586667	0.743333	0.903333
2EFUR	L	1.14	0.966667	0.86	0.903333	0.933333	0.965	0.986667	1.07333	1.05333	0.866667	0.863333	0.72	1.12667	1.18333	1.35	0.703333	1.42667	1.00667	1.26333	1.46	1.15	0.923333	1.16	0.99	0.96	0.84	0.876667	0.84	0.71	0.77	1.07667	0.72	0.956667	1.28	1.23	0.913333	1.02	1.10333	0.935	0.846667	1.05333	0.916667	0.936667	0.946667	0.973333	0.636667	0.676667	0.873333
3MFUR	L	1.43667	1.49667	1.36	1.62667	0.89	1.53	1.17667	1.47667	1.33	1.78333	1.27667	2.45667	1.25	1.13667	1.15	1.29	1.38333	0.91	1.07	1.43	1.94667	1.15667	1.49333	0.81	1.22	0.896667	1.5	1.40333	0.77	1.59	1.60667	1.205	0.71	0.906667	0.763333	1.77	1.84333	1.94667	1.135	1.43	1.10667	1.67667	1.25667	2.58	1.78	2.78333	1.01	1.10333
3PONE	L	1.07667	1.05	1.04333	0.84	1.06	0.82	0.843333	1.16333	1.43333	1.07667	1.04333	1.05667	1.01667	1.14	1.23667	1.33333	1.77333	0.936667	1.04667	0.953333	1.46333	1.20667	1.29	1.09333	1.07667	1.11	1.28	0.853333	1.125	0.743333	1.08667	0.815	1.35	1.49	1.17333	0.89	1.00667	1.17667	0.82	1.25	1.13333	1.11333	0.876667	1.53333	1.04	0.786667	0.903333	0.906667
E2HEP	L	1.21333	1.32333	1.2	1.4	0.923333	0.97	1.04	1.13667	1.07333	1.03	0.96	1.53333	1.43333	1.24	1.07	1.14333	1.13	0.96	0.916667	1.05333	1.84667	1.51333	1.42667	0.973333	1.04667	0.746667	1.25333	1.10333	1.105	0.933333	1.38	1.18	1.12	1.16333	0.806667	1.16333	0.893333	1.19	0.96	1.26333	1.25	1.28333	1.09667	1.28333	1.12	1.15667	1.15667	0.893333
E2HEX	L	0.983333	1.12	0.823333	0.963333	0.95	1.015	0.923333	1.19667	1.11333	0.806667	0.91	0.816667	1.00667	1.19	1.15667	0.95	1.81	0.85	1.1	1.27667	1.44333	0.84	1.37333	0.953333	0.9	0.816667	1.02667	0.853333	0.89	0.696667	1.02333	0.77	1.04	1.28333	1.16	0.836667	0.926667	1.13	0.935	1.09333	1.01	0.85	0.776667	1.11	0.933333	0.71	0.73	0.863333
E2OCT	L	1.17	1.32667	1.06333	1.35667	0.906667	0.915	0.986667	1.20667	1.04667	0.883333	0.996667	1.59	1.45	1.29333	1.22667	1.16333	1.17	0.89	0.906667	1.12667	1.85333	1.41	1.46333	0.903333	1.05	0.756667	1.26333	0.99	1.105	0.853333	1.32667	1.255	1.2	1.26333	0.81	1.07	0.923333	1.24	0.975	1.26667	1.33	1.31333	1.03667	1.21	1.10667	1.13	0.96	0.89
E2PEN	L	1.09667	1.11333	1.06333	0.91	1.05	0.935	0.813333	1.24333	1.26	0.906667	0.993333	0.863333	1.04	1.20333	1.31667	1.14	1.81333	1.01667	1.01667	1.05	1.19333	1.15	1.30333	0.936667	1.02667	1.04	1.08	0.793333	0.965	0.686667	1.12667	0.795	1.11667	1.56667	1.34333	0.943333	1.12333	1.21333	0.915	1.13	1.09333	1.08667	0.863333	1.18333	1.01667	0.593333	0.773333	0.93
EE24D	L	1.14667	1.36667	0.836667	1.38333	0.94	1.09	0.956667	1.22333	1.19	0.92	1.03333	1.66	1.57333	1.76333	1.37	1.13333	1.17	0.843333	0.846667	1.06333	2.65333	1.20333	1.54333	0.993333	1.24333	0.693333	1.25	1.22333	1.17	0.89	1.58	1.1	1.28667	1.28667	0.743333	1.03	0.94	1.16333	1.095	1.14	1.31667	1.46	0.95	1.47333	0.973333	1.28333	0.916667	1.41667
EE24H	L	1.04333	0.96	0.903333	0.886667	1.03	0.83	1.05333	1.14	1.07333	0.84	1.00333	0.743333	0.973333	1.06	1.22	0.713333	1.39667	0.956667	0.956667	1.32667	0.99	0.88	1.20667	1.00667	0.743333	0.99	0.896667	0.88	0.71	0.663333	0.973333	0.725	0.956667	1.36	1.31	1	1.08667	1.15	0.79	0.886667	0.993333	0.86	0.926667	0.93	0.753333	0.703333	0.68	0.72
EE24HEPT	L	1.12333	1.23	0.953333	0.9	0.943333	0.905	0.843333	1.25667	1.23333	0.846667	0.966667	1.07333	1.21	1.27333	1.42333	1.23667	1.90333	1.05333	1.26	1.18	1.54	1.28667	1.46667	0.8	1.06333	0.84	1.14667	0.816667	0.82	0.72	1.25667	0.83	1.26333	1.68667	1.33667	0.936667	1.11667	1.2	0.875	1.25667	1.18667	1.1	0.92	1.21667	0.99	0.676667	0.796667	1.01667
EZ24D	L	1.07333	1.22333	0.756667	1.16	0.83	0.885	1.00333	1.20667	0.783333	0.666667	1.13	1.49667	1.26333	1.11667	1.36667	0.906667	1.26333	0.73	0.95	1.15667	1.43333	1.03	1.41333	0.743333	0.963333	0.673333	1.15667	1.01667	0.925	0.893333	1.31667	1.18	1.06667	1.11333	0.74	0.9	0.873333	1.02333	0.91	0.97	1.33	1	0.94	1.07	0.91	1.31667	0.826667	1.09333
EZ24HEPT	L	1.2	0.893333	0.693333	0.643333	0.583333	0.59	0.626667	0.976667	0.783333	0.633333	0.76	1.10667	1.01667	0.936667	0.916667	0.75	1.46	0.82	1.10333	1.26333	1.08	1.03333	1.19333	0.686667	0.75	0.716667	0.853333	0.686667	0.625	0.67	1.09333	0.825	0.843333	1.19333	1.1	0.813333	0.913333	0.996667	0.55	0.95	1.05	0.76	0.756667	0.803333	0.703333	0.583333	0.566667	0.706667
HEPTAL	L	1.16	1.35	1.31	1.42667	0.966667	0.89	1.05667	1.27667	1.15667	1.03333	0.956667	1.42333	1.39333	1.36	1.12333	1.15	1.12667	0.973333	0.843333	1.14	1.76333	1.33	1.34333	1.04667	1.12667	0.99	1.12333	0.963333	1.205	0.853333	1.37	1.135	1.09333	1.19667	0.88	1.27	1.08	1.27333	0.935	1.29333	1.19	1.45667	0.98	1.18	1.13	1.11333	1.19667	0.883333
HEXAL	L	1.11333	1.15333	1.11667	1.2	0.803333	1.005	1.14333	1.10333	0.98	1.01333	0.89	1.19667	1.27	1.19667	0.943333	0.966667	0.846667	0.87	0.91	1.20667	1.42	1.19333	1.24	1.05333	0.89	0.833333	1.08	1.07667	0.995	0.936667	1.09	1.035	1.04	1.01	0.753333	1.12667	0.886667	1.01667	0.99	1.14667	1.19	1.16	0.976667	0.98	0.936667	1.14333	1.01333	0.85
PENAL	L	1.17	1.35333	1.31667	1.56333	0.826667	0.995	0.93	1.12	1.05	1.06333	0.853333	1.70333	1.49333	1.36	1.02333	1.21	1.28	0.896667	0.95	1.23	2.2	1.64	1.64	1	1.08667	0.736667	1.46333	0.93	1.21	1.01	1.37667	1.19	1.10667	1.14667	0.7	1.17	0.833333	1.12	0.99	1.44667	1.38	1.62	0.97	1.47667	1.17	1.12667	1.14667	0.886667
Z3HEX	L	0.976667	0.95	0.896667	0.936667	0.99	0.975	1.06667	1.11	1.01333	0.97	0.963333	0.856667	1.03	1.01667	1.17333	0.903333	1.25333	1.03333	1.06333	1.23667	0.99	0.983333	1.25	0.98	0.97	0.986667	0.993333	0.976667	0.795	0.82	0.963333	0.895	1	1.25333	1.23	1.00333	1.07333	1.14667	0.92	0.98	1.03333	0.906667	0.976667	1.00667	0.956667	0.776667	0.853333	0.95
1N2PHENE	Phe	4.86	1.34667	1.03	0.426667	0.69	1.81	1.29667	1.38667	1.84333	0.89	1.07333	0.363333	1.45667	1.84333	1.64	1.07333	1.51	0.816667	0.953333	1.13667	1.43333	1.22333	1.38	1.41667	0.25	0.39	2.62	1.61333	1.405	1.07333	3.33667	1.24	1.72333	1.03667	0.676667	2.09333	1.48	2.47	1.005	0.993333	1.24333	3.74667	1.12333	0.403333	0.0133333	0.0333333	1.22333	1.48333
BENZY	Phe	2.35333	0.91	0.84	0.446667	0.96	0.95	1	0.83	1.20667	1.05	0.803333	1.56	0.996667	1.35	1.11	0.893333	1.17667	0.896667	0.75	1.23333	0.833333	0.85	1.29	1.79333	1.27	0.97	1.29	0.693333	1.065	1.19667	4.52667	0.68	1.30333	0.903333	0.763333	1.22	1.52	2.05333	0.695	0.9	0.573333	1.72333	0.64	0.586667	0.05	0.79	0.686667	1.31
PHEAC	Phe	3.57333	0.833333	0.843333	0.346667	1.37333	0.715	1.25333	1.35333	1.38667	1.27	1.16	0.35	1.12	1.02667	0.703333	1.27667	1.68333	0.78	0.963333	0.69	0.933333	1.07	0.953333	1.98333	0.71	0.906667	1.46	1.29333	1.63	0.836667	2.14667	0.645	1.21667	0.52	0.88	0.966667	0.71	1.64667	0.67	1.19333	1.2	2.36333	0.656667	0.89	0.0466667	1.26	1.15333	0.796667
PHENE	Phe	3.57	1.19667	1.23	0.48	1.21333	1.34	1.57333	1.73667	1.77333	0.63	1.12	0.333333	1.64667	1.71333	1.08667	0.996667	2.57	0.856667	1.27333	1.07333	1.47667	1.34667	1.09333	1.15	0.623333	0.723333	1.65667	1.82667	1.785	0.933333	1.93333	1	1.02667	0.746667	0.89	1.31667	1.16	2.31333	1.03	1.01333	1.54	2.78	1	0.8	0.0466667	0.0866667	1.25333	1.24333
DIMSU	S	1.78333	1.35	1.30667	1.35	0.846667	0.905	1.24333	2.04	1.28667	0.706667	0.99	1.73667	1.22667	0.92	1.05667	1.43	1.16	0.72	1.34667	1.56333	1.76333	1.34333	1.44667	0.95	1.95	0.67	2	0.916667	1.105	0.73	1.64333	1.26	1.07667	0.646667	0.576667	0.976667	0.94	1.59	0.675	1.39	1.22333	1.78333	0.85	1.3	0.93	1.08333	0.953333	1.24
2CAR	T	0.843333	0.663333	0.516667	1.23333	1.16333	0.84	1.13333	1.12667	1.07	0.756667	1.26	1.31667	1.03333	1.79667	0.89	1.14	0.936667	1.14333	1.15667	1.10667	0.796667	1.67667	1.85667	0.883333	0.24	1.17667	1.19	1.23667	0.515	0.683333	0.69	1.17	0.35	1.25	1.4	0.89	1.36667	0.913333	0.64	1.17667	0.983333	0.683333	1.1	0.923333	1.22667	0.813333	0.773333	0.886667
ATERPI	T	1.36	0.763333	0.823333	0.94	1.08667	1.01	1.16667	0.74	1.21333	0.99	1.13333	0.9	0.896667	0.95	1.18333	0.836667	0.986667	1.59333	0.59	1.10333	0.636667	0.736667	0.626667	0.78	0.63	1.28333	0.853333	0.756667	0.875	1.12667	0.836667	1.285	0.746667	0.97	1.18667	1.15333	1.77333	1.23333	1.025	0.773333	0.92	1.43	1.19667	0.833333	0.75	1.12333	1.19	0.953333
ELINOX	T	0.98	0.923333	0.913333	0.983333	1.06	0.78	1.41	1.03333	1.55	0.986667	1.20667	1.22667	0.71	1.14333	1.23	1.18	1.21333	0.993333	0.723333	1.26333	1.29667	1.00667	0.67	0.816667	0.63	1.07333	0.803333	0.576667	0.765	0.86	0.926667	0.805	0.943333	1.01333	1.29	0.92	1.18667	1.00333	0.965	1.02333	0.916667	1.31333	0.97	0.88	0.86	1.27	0.78	0.82
LIN	T	1.51	0.756667	0.773333	0.93	0.896667	0.885	0.916667	0.593333	1.11333	0.956667	0.963333	1.29667	1.19333	0.936667	0.953333	0.796667	0.94	1.43667	0.66	1.15	0.656667	0.643333	0.563333	0.903333	0.48	1.07	0.75	0.663333	1.04	1.63	0.836667	1.51	0.533333	0.693333	0.786667	1.02667	1.58667	1.26	0.86	0.676667	0.903333	1.20667	1.02667	0.713333	0.696667	0.92	1.16333	0.83
OCIM	T	1.64	0.88	1.06	1.09667	1.70333	1.26	1.43667	0.82	2.25	1.36667	1.56333	0.73	0.753333	1.47	1.62667	1.27667	1.39	2.29333	0.583333	1.28667	0.81	0.86	0.586667	1.26	0.656667	1.75667	1.08333	0.733333	0.845	1.25	0.81	1.24	0.843333	1.35667	1.67333	1.39333	2.65333	1.33333	1.46	1	1	2.02667	1.50667	1.16333	0.876667	1.14	1.67333	1.11667
ZLINOX	T	0.916667	0.873333	0.9	0.953333	1.04	0.795	1.41	0.96	1.61667	0.95	1.18667	1.20333	0.616667	1.06667	1.16	1.17	1.21333	0.973333	0.646667	1.23333	1.26667	0.956667	0.603333	0.773333	0.59	1.07	0.766667	0.516667	0.73	0.84	0.846667	0.82	0.886667	0.956667	1.27333	0.87	1.14333	0.993333	0.98	0.976667	0.866667	1.28667	0.956667	0.846667	0.793333	1.25	0.736667	0.766667
SSC	SUGAR	5.66667	5.96667	5.36667	6.33333	5.9	4.76667	5.3	5.5	5.96667	5.3	4.93333	5.73333	5.9	5.7	5.06667	5.83333	6.96667	6.03333	6.2	5.66667	6.23333	6.03333	6.66667	4.86667	5.9	4.43333	6.16667	4.73333	5.33333	4.83333	6.1	5.33333	6.2	5.83333	5.43333	4.86667	4.83333	5.13333	5.23333	5.63333	6.7	6.1	4.96667	5.86667	5.43333	5.2	5.83333	4.9
weight	weight	47.6667	30.3333	39	39	55	66.6667	51.6667	41	50.3333	55.3333	54	23	27.2222	32.6667	67	22.6667	28.92	56.3333	22.7787	33.7478	18.3889	22.3333	19.6667	78	35.3333	86	32.6667	68.3333	56.3333	57.25	33	51	48.6667	42.6667	51.3333	65	78	50.3333	66.3333	25.3333	19.2778	45.6667	74.3333	27	46.3333	72.6667	44.3333	86
[truncated: 73 more columns]

## Sheet: Table S2
Table S2: Genotype data of the common tester FTMV and the CCI panel on 7442 SolCAP Illumina SNP markers. We indicated the species the accessions belonged to in the column 'species', FTMV being the SL common tester. Sequencing data from accessions in bold type in the 'accession.ID' column were compared to the reference genome Heinz 1706 to look for polymorphisms in the sequence of candidate genes.…
accession.ID	species	solcap_snp_sl_15058	solcap_snp_sl_60635	solcap_snp_sl_60604	solcap_snp_sl_15056	solcap_snp_sl_15055	solcap_snp_sl_15054	solcap_snp_sl_15052	solcap_snp_sl_15051	solcap_snp_sl_15050	solcap_snp_sl_15049	solcap_snp_sl_100091	solcap_snp_sl_24809	solcap_snp_sl_60559	solcap_snp_sl_60557	solcap_snp_sl_15046	solcap_snp_sl_15039	solcap_snp_sl_33745	solcap_snp_sl_60513	solcap_snp_sl_24801	solcap_snp_sl_24799	solcap_snp_sl_24797	solcap_snp_sl_100511	solcap_snp_sl_33737	solcap_snp_sl_33736	solcap_snp_sl_60446	solcap_snp_sl_60432	solcap_snp_sl_24794	solcap_snp_sl_60417	solcap_snp_sl_20500	solcap_snp_sl_20499	solcap_snp_sl_60393	solcap_snp_sl_60360	solcap_snp_sl_60356	solcap_snp_sl_8704	solcap_snp_sl_33719	solcap_snp_sl_60330	solcap_snp_sl_60318	solcap_snp_sl_8697	solcap_snp_sl_60303	solcap_snp_sl_60296	solcap_snp_sl_60276	solcap_snp_sl_33701	solcap_snp_sl_60250	solcap_snp_sl_24789	solcap_snp_sl_60227	solcap_snp_sl_8669	solcap_snp_sl_8668	solcap_snp_sl_8667
FTMV	SL	AA	CC	CC	TT	CC	CC	CC	TT	AA	AA	AA	AA	TT	GG	TT	CC	CC	AA	CC	GG	GG	AA	TT	GG	GG	GG	TT	CC	TT	TT	TT	AA	GG	CC	AA	GG	CC	TT	GG	AA	AA	AA	TT	GG	GG	AA	TT	TT
BGV12627	SLC	AA	CC	CC	TT	CC	CC	CC	TT	AA	AA	AA	GG	TT	GG	CC	TT	CC	AA	CC	GG	GG	GG	CC	GG	GG	GG	CC	CC	TT	TT	TT	AA	GG	TT	GG	GG	CC	TT	GG	AA	AA	GG	TT	GG	GG	AA	TT	TT
BGV13157	SLC	GG	CC	CC	TT	CC	CC	CC	TT	AA	AA	AA	GG	TT	GG	CC	CC	CC	AA	CC	GG	GG	AA	CC	AA	GG	GG	CC	CC	TT	TT	TT	AA	GG	CC	GG	GG	CC	TT	GG	AA	AA	AA	GG	GG	AA	GG	CC	CC
BGV5895	SLC	GG	CC	CC	TT	CC	CC	CC	TT	AA	AA	AA	GG	TT	GG	CC	CC	CC	AA	CC	GG	GG	AA	CC	AA	GG	GG	CC	CC	TT	AA	TT	AA	GG	TT	GG	GG	CC	TT	GG	AA	AA	AA	TT	GG	GG	AA	TT	TT
BGV6767	SLC	GG	CC	CC	TT	CC	CC	CC	TT	AA	AA	AA	GG	TT	GG	CC	CC	CC	AA	CC	GG	GG	GG	CC	GG	GG	GG	CC	CC	TT	NN	GT	AT	GG	TT	AA	GG	CC	AA	NN	AA	AA	AA	TT	GG	GG	GG	CC	CC
BGV6769	SLC	GG	CC	CC	TT	CC	CC	CC	TT	AA	AA	AA	GG	TT	GG	CC	CC	CC	AA	CC	GG	GG	GG	CC	GG	GG	GG	CC	CC	TT	AA	GG	TT	GG	TT	AA	GG	CC	AA	AA	AA	AA	AA	TT	GG	GG	GG	CC	CC
BGV6779	SLC	GG	CC	CC	TT	CC	CC	CC	TT	AA	AA	AA	GG	TT	GG	CC	CC	CC	AA	CC	GG	GG	GG	CC	GG	GG	GG	CC	CC	TT	AA	GG	TT	GG	TT	AA	GG	CC	AA	AA	AA	AA	AA	TT	GG	GG	AA	TT	TT
BGV6931	SLC	GG	CC	CC	TT	CC	CC	CC	TT	AA	AA	AA	GG	TT	GG	CC	CC	CC	AA	CC	GG	GG	GG	TT	GG	GG	GG	CC	TT	TT	TT	TT	AA	GG	TT	GG	GG	CC	TT	GG	AA	AA	AA	TT	GG	GG	AA	TT	TT
BGV7942	SLC	AA	CC	CC	TT	CC	CC	CC	TT	AA	AA	AA	GG	TT	GG	CC	TT	AA	GG	CC	GG	GG	AA	TT	GG	GG	GG	CC	CC	TT	AA	TT	AA	GG	TT	GG	GG	CC	TT	GG	AA	AA	AA	TT	GG	GG	GG	CC	CC
BGV7979	SLC	AA	CC	CC	TT	CC	CC	CC	TT	AA	AA	AA	GG	TT	GG	CC	TT	CC	AA	CC	GG	GG	GG	TT	GG	GG	GG	NN	CC	TT	AA	TT	AA	GG	TT	AA	GG	CC	AA	GG	AA	AA	AA	TT	GG	GG	AA	TT	TT
BGV8036	SLC	GG	CC	CC	TT	CC	CC	CC	TT	AA	AA	AA	GG	TT	GG	CC	CC	CC	AA	CC	GG	GG	AA	CC	AA	GG	GG	CC	CC	TT	AA	TT	AA	GG	TT	GG	GG	CC	TT	GG	AA	AA	AA	TT	GG	GG	AA	TT	TT
BGV8096	SLC	GG	CC	CC	GG	TT	TT	AA	CC	GG	GG	AA	AA	TT	GG	CC	TT	AA	GG	TT	TT	AA	AA	TT	GG	GG	GG	TT	CC	TT	AA	TT	AA	GG	TT	GG	GG	CC	TT	GG	AA	AA	AA	GG	GG	AA	GG	CC	CC
BGV8109	SLC	GG	CC	CC	TT	TT	TT	AA	CC	GG	AA	AA	AA	TT	GG	TT	TT	CC	AA	CC	GG	GG	GG	CC	GG	GG	GG	CC	CC	TT	TT	TT	AA	GG	TT	AA	AA	AA	TT	GG	AA	AA	AA	TT	GG	GG	AA	TT	TT
BGV8219	SLC	GG	CC	CC	GG	CC	CC	CC	TT	AA	AA	AA	GG	TT	GG	CC	CC	CC	AA	CC	GG	GG	GG	CC	GG	GG	GG	CC	CC	TT	AA	TT	AA	GG	TT	GG	GG	CC	TT	GG	AA	AA	AA	TT	GG	GG	GG	CC	CC
BGV8221	SLC	GG	CC	CC	TT	CC	CC	CC	TT	AA	AA	AA	GG	TT	GG	CC	CC	CC	AA	CC	GG	GG	GG	CC	GG	GG	GG	CC	CC	TT	AA	TT	AA	GG	TT	GG	GG	CC	TT	GG	AA	AA	AA	TT	GG	GG	GG	CC	CC
BGV8228	SLC	GG	CC	CC	TT	CC	CC	CC	TT	AA	AA	AA	GG	TT	GG	CC	CC	CC	AA	CC	GG	GG	GG	CC	GG	GG	GG	CC	CC	TT	AA	TT	AA	GG	TT	AA	GG	AA	TT	GG	AA	AA	AA	TT	GG	GG	GG	CC	CC
BGV8230	SLC	GG	CC	CC	TT	TT	TT	AA	CC	GG	GG	AA	AA	TT	GG	TT	TT	AA	GG	TT	TT	GG	AA	TT	GG	GG	GG	CC	TT	TT	AA	TT	AA	GG	TT	AA	GG	AA	TT	GG	AA	AA	GG	TT	GG	GG	GG	CC	CC
CR001	SLC	GG	TT	AA	TT	CC	TT	AA	CC	GG	GG	GG	GG	CC	AA	TT	CC	CC	AA	CC	TT	GG	AA	TT	GG	AA	GG	CC	TT	TT	AA	GG	TT	AA	TT	AA	AA	AA	TT	AA	GG	GG	AA	GG	GG	AA	GG	CC	CC
CR049	SLC	AA	CC	CC	TT	CC	CC	CC	TT	AA	AA	AA	GG	TT	GG	CC	TT	AA	GG	CC	GG	GG	AA	TT	GG	GG	GG	TT	CC	TT	TT	TT	AA	GG	CC	GG	GG	CC	TT	GG	AA	AA	AA	TT	GG	GG	AA	TT	TT
CR056	SP	GG	CC	CC	TT	CC	CC	CC	TT	AA	AA	AA	GG	TT	GG	CC	CC	CC	AA	CC	GG	GG	AA	TT	GG	GG	GG	CC	CC	TT	AA	TT	AA	GG	TT	GG	GG	CC	TT	GG	AA	AA	AA	TT	GG	GG	GG	CC	CC
CR058	SLC	AA	CC	CC	TT	CC	CC	CC	TT	AA	AA	AA	GG	TT	GG	CC	TT	CC	AA	CC	GG	GG	GG	CC	GG	GG	GG	CC	CC	AA	AA	TT	AA	GG	CC	AA	GG	CC	TT	GG	AA	AA	AA	TT	GG	GG	AA	TT	TT
CR061	SP	GG	CC	AA	TT	CC	CC	NN	TT	AA	AA	NN	GG	CC	AA	TT	CC	CC	AA	CC	TT	GG	AA	TT	GG	AA	GG	CC	TT	TT	AA	GG	TT	GG	TT	AA	AA	AA	TT	AA	GG	AA	AA	GG	GG	NN	GG	CC	CC
CR064	SP	GG	CC	CC	GT	TT	TT	AA	CC	GG	GG	GG	GG	TT	GG	NN	CC	NN	NN	NN	TT	GG	AA	TT	GG	GG	GG	NN	NN	TT	AA	GG	TT	GG	NN	AA	GG	AA	TT	NN	AA	AA	AA	TT	GG	GG	NN	NN	NN
CR075	SLC	AA	CC	CC	GG	CC	CC	CC	TT	AA	AA	AA	GG	TT	GG	CC	CC	CC	AA	TT	TT	AA	AA	TT	GG	GG	GG	TT	CC	TT	TT	TT	AA	GG	TT	AA	GG	CC	AA	GG	AA	AA	GG	TT	GG	GG	AA	TT	TT
CR076	SLC	GG	CC	CC	GG	TT	TT	AA	CC	GG	GG	AA	AA	TT	GG	CC	TT	AA	GG	TT	TT	AA	AA	TT	GG	GG	GG	TT	CC	TT	TT	TT	AA	GG	CC	GG	GG	CC	TT	GG	AA	AA	AA	TT	GG	GG	AA	TT	TT
CR077	SLC	AG	CT	AA	TT	CC	CT	AC	CT	AG	AG	GG	GG	CC	AA	TT	TT	CC	AA	CC	TT	GG	AA	CC	GG	GG	GG	CC	TT	TT	AA	TT	AT	AG	TT	AA	AA	AA	TT	AA	AG	GG	NN	GT	GG	AG	GG	CC	CC
CR079	SLC	GG	CC	CC	GG	TT	TT	AA	CC	GG	GG	AA	AA	TT	GG	CC	TT	AA	GG	TT	TT	AA	AA	TT	GG	GG	GG	CC	CC	AA	AA	TT	AA	GG	CC	AA	GG	CC	TT	GG	AA	AA	GG	TT	AA	GG	GG	CC	CC
CR081	SLC	AG	CC	CC	TT	CC	CC	CC	TT	AA	AA	AA	GG	TT	GG	CC	CT	CC	AA	CC	GG	GG	AA	CC	GG	GG	GG	CC	CC	TT	TT	TT	AA	GG	TT	AA	GG	CC	AA	GG	AA	AA	AA	TT	GG	GG	GG	CC	CC
CR082	SLC	GG	CC	CC	TT	CC	CC	CC	TT	AA	AA	AA	GG	TT	GG	CC	CC	CC	AA	CC	GG	GG	GG	CC	GG	GG	GG	CC	CC	TT	AA	TT	AA	GG	TT	GG	GG	CC	TT	GG	AA	AA	GG	TT	GG	GG	AA	TT	TT
CR083	SLC	AA	CC	CC	TT	CC	CC	CC	TT	AA	AA	AA	GG	TT	GG	CC	TT	CC	AA	CC	GG	GG	GG	CC	GG	GG	GG	CC	CC	TT	AA	TT	AA	GG	CC	AA	GG	CC	TT	GG	AA	AA	AA	TT	GG	GG	AA	TT	TT
CR084	SLC	AA	CC	CC	TT	TT	TT	AA	CC	GG	GG	AA	AA	TT	GG	CC	TT	AA	GG	TT	TT	AA	AA	TT	GG	GG	GG	TT	CC	TT	TT	TT	AA	GG	CC	GG	GG	CC	TT	GG	AA	AA	AA	TT	GG	GG	AA	TT	TT
CR085	SLC	GG	TT	AA	TT	CC	CC	CC	TT	AA	AA	GG	GG	CC	AA	TT	CC	CC	AA	CC	TT	GG	AA	TT	GG	AA	GG	CC	TT	TT	AA	GG	TT	AA	TT	AA	AA	AA	TT	AA	GG	GG	AA	GG	GG	AA	GG	CC	CC
CR086	SLC	GG	CC	CC	TT	CC	CC	CC	TT	AA	AA	AA	GG	TT	GG	CC	CC	CC	AA	CC	GG	GG	AA	TT	GG	GG	GG	CC	CC	TT	AA	TT	AA	GG	TT	GG	GG	CC	TT	GG	AA	AA	AA	TT	GG	GG	GG	CC	CC
CR088	SLC	GG	CC	CC	TT	CC	CC	CC	TT	AA	AA	AA	GG	TT	GG	CC	CC	CC	AA	CC	GG	GG	AA	CC	AA	GG	GG	CC	CC	TT	AA	TT	AA	GG	TT	GG	GG	CC	TT	GG	AA	AA	AA	TT	GG	GG	AA	TT	TT
CR089	SLC	GG	CC	CC	GG	TT	TT	AA	CC	GG	GG	AA	AA	TT	GG	CC	TT	AA	GG	TT	TT	AA	AA	TT	GG	GG	NN	TT	CC	TT	TT	TT	AA	GG	CC	GG	GG	CC	TT	GG	AA	AA	AA	TT	GG	GG	AA	TT	TT
CR092	SLC	AA	CC	CC	TT	CC	CC	CC	TT	AA	AA	AA	GG	TT	GG	CC	TT	AA	GG	CC	GG	GG	AA	TT	GG	GG	NN	TT	CC	TT	TT	TT	AA	GG	CC	GG	GG	CC	TT	GG	AA	AA	AA	TT	GG	GG	AA	TT	TT
CR093	SLC	AA	CC	CC	TT	CC	CC	CC	TT	AA	AA	AA	GG	TT	GG	CC	TT	AA	GG	TT	TT	AA	AA	TT	GG	GG	GG	CC	CC	AA	AA	TT	AA	GG	CC	AA	GG	CC	TT	GG	AA	AA	GG	TT	AA	GG	GG	CC	CC
CR097	SLC	GG	CC	CC	TT	CC	TT	AA	CC	GG	GG	AA	AA	TT	AA	TT	CC	CC	AA	CC	TT	GG	AA	TT	GG	GG	GG	CC	TT	TT	AA	GG	TT	GG	TT	AA	GG	AA	TT	AA	GG	AA	AA	TT	GG	GG	GG	CC	CC
CR099	SLC	AA	CC	CC	TT	CC	CC	CC	TT	AA	AA	AA	GG	TT	GG	CC	TT	CC	AA	CC	GG	GG	GG	CC	GG	GG	GG	CC	CC	TT	AA	TT	AA	GG	TT	AA	GG	CC	AA	GG	AA	AA	GG	TT	GG	GG	AA	TT	TT
CR101	SLC	AA	CC	CC	TT	CC	CC	CC	TT	AA	AA	AA	GG	TT	GG	CC	TT	CC	AA	CC	GG	GG	GG	CC	GG	GG	GG	CC	CC	AA	AA	TT	AA	GG	CC	AA	GG	CC	TT	GG	AA	AA	GG	TT	AA	GG	GG	CC	CC
CR103	SLC	GG	CC	CC	TT	CC	CC	CC	TT	AA	AA	AA	GG	TT	GG	CC	CC	CC	AA	CC	GG	GG	AA	TT	GG	GG	GG	CC	CC	TT	AA	TT	AA	GG	TT	GG	GG	CC	TT	GG	AA	AA	GG	TT	GG	GG	GG	CC	CC
CR105	SLC	GG	CC	CC	TT	CC	CC	CC	TT	AA	AA	AA	AA	TT	GG	CC	TT	AA	AA	CC	GG	GG	AA	TT	GG	GG	NN	CC	CC	TT	AA	TT	AA	GG	TT	AA	GG	CC	TT	GG	AA	AA	AA	TT	GG	GG	GG	CC	CC
CR106	SLC	GG	CC	CC	GG	TT	TT	AA	CC	GG	GG	AA	AA	TT	GG	CC	TT	AA	GG	TT	TT	AA	AA	TT	GG	GG	GG	TT	CC	TT	TT	TT	AA	GG	CC	GG	GG	CC	TT	GG	AA	AA	AA	TT	GG	GG	AA	TT	TT
CR107	SLC	GG	CC	CC	TT	CC	CC	CC	TT	AA	AA	AA	GG	TT	GG	CC	CC	CC	AA	CC	GG	GG	GG	TT	GG	GG	GG	CC	TT	TT	AA	GG	TT	GG	TT	AA	GG	CC	AA	AA	AA	AA	AA	TT	GG	GG	GG	CC	CC
CR108	SLC	GG	CC	NN	TT	CC	NN	NN	TT	AA	NN	GG	GG	NN	AA	TT	CC	CC	AA	CC	TT	GG	AA	TT	GG	GG	GG	CC	TT	TT	AA	GG	TT	NN	TT	AA	GG	AA	TT	AA	NN	NN	AA	NN	GG	GG	GG	CC	CC
CR110	SLC	GG	CC	CC	GG	TT	TT	AA	CC	GG	GG	AA	AA	TT	GG	CC	TT	AA	AA	CC	GG	GG	AA	TT	GG	GG	GG	CC	CC	TT	AA	TT	AA	GG	TT	AA	GG	CC	AA	GG	AA	AA	GG	TT	AA	GG	GG	CC	CC
CR114	SLC	GG	CC	CC	TT	CC	CC	CC	TT	AA	AA	AA	GG	TT	GG	CC	CC	CC	AA	CC	GG	GG	GG	CC	GG	GG	GG	CC	CC	TT	TT	TT	AA	GG	TT	AA	GG	CC	AA	GG	AA	AA	GG	TT	GG	GG	GG	CC	CC
CR115	SLC	GG	CC	CC	TT	CC	CC	CC	TT	AA	AA	AA	GG	TT	GG	CC	CC	CC	AA	CC	GG	GG	GG	TT	GG	GG	GG	CC	TT	TT	TT	TT	TT	GG	TT	AA	GG	AA	TT	AA	GG	AA	AA	TT	GG	GG	GG	CC	CC
CR118	SLC	GG	CC	CC	TT	CC	CC	CC	TT	AA	AA	AA	GG	TT	GG	CC	TT	CC	AA	CC	GG	GG	GG	CC	GG	GG	GG	CC	CC	TT	AA	TT	AA	GG	CC	AA	GG	CC	TT	GG	AA	AA	GG	TT	GG	GG	GG	CC	CC
CR120	SLC	GG	CC	CC	TT	NN	TT	AA	NN	NN	NN	AA	NN	TT	NN	TT	CC	CC	AA	CC	NN	GG	AA	NN	GG	GG	GG	CC	TT	TT	AA	GG	TT	GG	TT	AA	GG	AA	TT	AA	AA	AA	AA	TT	GG	GG	GG	CC	CC
CR122	SLC	GG	CC	CC	TT	TT	TT	AA	CC	GG	AA	AA	AA	TT	GG	TT	TT	CC	AA	CC	GG	GG	GG	CC	GG	GG	GG	CC	CC	TT	TT	TT	AA	GG	TT	AA	AA	AA	TT	GG	AA	AA	AA	TT	GG	GG	AA	TT	TT
CR123	SLC	GG	CC	CC	TT	CC	CC	CC	TT	AA	AA	AA	AA	TT	GG	CC	CC	CC	AA	TT	TT	AA	AA	TT	GG	GG	GG	TT	CC	TT	AA	TT	AA	GG	TT	AA	GG	CC	AA	GG	AA	AA	AA	TT	GG	GG	GG	CC	CC
CR124	SLC	GG	CC	CC	TT	CC	CC	CC	TT	AA	AA	AA	AA	TT	GG	TT	TT	AA	GG	TT	TT	GG	AA	TT	GG	GG	GG	CC	TT	TT	AA	TT	AA	GG	TT	AA	GG	CC	TT	GG	AA	AA	AA	TT	GG	GG	GG	CC	CC
CR125	SLC	GG	CC	CC	GG	TT	TT	AA	CC	GG	GG	AA	AA	TT	GG	CC	TT	AA	GG	TT	TT	AA	NN	TT	GG	GG	GG	TT	CC	TT	AA	TT	AA	GG	TT	GG	GG	CC	TT	GG	AA	AA	GG	TT	GG	GG	GG	CC	CC
CR141	SLC	GG	CC	CC	TT	CC	CC	CC	TT	AA	AA	AA	GG	TT	GG	CC	CC	CC	AA	CC	GG	GG	AA	CC	AA	GG	AG	CC	CC	TT	AA	TT	AA	GG	CC	GG	GG	CC	TT	GG	AA	AA	GG	TT	GG	GG	GG	CC	CC
CR142	SLC	GG	CC	CC	TT	CC	CC	CC	TT	AA	AA	AA	GG	TT	GG	CC	TT	AA	GG	CC	GG	GG	AA	TT	GG	GG	GG	TT	CC	TT	AA	TT	AA	GG	TT	AA	GG	CC	AA	GG	AA	AA	GG	TT	GG	GG	GG	CC	CC
CR144	SLC	GG	CC	CC	TT	TT	TT	AA	CC	GG	GG	AA	AA	TT	GG	TT	CC	AA	GG	TT	TT	GG	AA	TT	GG	GG	GG	CC	TT	TT	AA	TT	AA	GG	TT	AA	GG	AA	TT	GG	GG	AA	AA	TT	GG	GG	GG	CC	CC
CR145	SLC	AA	CC	CC	TT	CC	CC	CC	TT	AA	AA	AA	GG	TT	GG	CC	TT	AA	GG	CC	GG	GG	AA	TT	GG	GG	GG	TT	CC	TT	TT	TT	AA	GG	TT	AA	GG	CC	AA	GG	AA	AA	AA	TT	GG	GG	GG	CC	CC
CR147	SLC	GG	CC	CC	TT	CC	CC	CC	TT	AA	AA	AA	GG	TT	GG	CC	CC	CC	AA	CC	GG	GG	AA	CC	AA	GG	GG	CC	CC	TT	AA	TT	AA	GG	TT	GG	GG	CC	TT	GG	AA	AA	AA	TT	GG	GG	AA	TT	TT
CR148	SLC	GG	CC	CC	GG	TT	TT	AA	CC	GG	GG	AA	AA	TT	GG	CC	TT	AA	GG	TT	TT	AA	AA	TT	GG	GG	GG	TT	CC	TT	TT	TT	AA	GG	CC	AA	GG	CC	TT	GG	AA	AA	AA	TT	GG	GG	AA	TT	TT
CR149	SLC	GG	CT	CC	GT	TT	CT	AC	CT	AG	AG	AA	AA	TT	GG	CT	NN	NN	AG	NN	TT	NN	AA	TT	GG	GG	GG	NN	CT	TT	AA	TT	NN	GG	CT	AA	AG	AC	TT	AG	NN	NN	AA	NN	GG	GG	NN	NN	NN
CR152	SLC	GG	CC	CC	GG	TT	TT	AA	CC	GG	GG	AA	AA	TT	GG	CC	TT	AA	GG	TT	TT	AA	AA	TT	GG	GG	GG	TT	CC	TT	TT	TT	AA	GG	CC	GG	GG	CC	TT	GG	AA	AA	GG	TT	AA	GG	GG	CC	CC
CR153	SLC	AA	CC	CC	TT	CC	CC	CC	TT	AA	AA	AA	AA	TT	GG	CC	TT	AA	GG	TT	TT	AA	AA	TT	GG	GG	GG	TT	CC	TT	TT	TT	AA	GG	TT	AA	GG	CC	AA	AA	GG	GG	GG	GG	GG	GG	GG	CC	CC
CR154	SLC	GG	CC	CC	TT	CC	CC	NN	TT	AA	AA	NN	GG	TT	GG	CC	CC	CC	AA	CC	GG	GG	AA	TT	GG	GG	GG	CC	CC	TT	AA	NN	AA	GG	TT	AA	GG	NN	AA	GG	AA	AA	AA	TT	GG	GG	GG	CC	CC
CR155	SLC	GG	CC	CC	GG	TT	TT	AA	CC	GG	GG	AA	AA	TT	GG	CC	TT	AA	GG	TT	TT	AA	AA	TT	GG	GG	GG	TT	CC	TT	TT	TT	AA	GG	CC	GG	GG	CC	TT	GG	AA	AA	GG	TT	GG	GG	GG	CC	CC
CR156	SLC	AA	CC	CC	TT	CC	CC	CC	TT	AA	AA	AA	GG	TT	GG	CC	TT	CC	AA	CC	GG	GG	GG	CC	GG	GG	GG	CC	CC	TT	AA	TT	AA	GG	CC	AA	GG	CC	TT	GG	AA	AA	AA	TT	GG	GG	AA	TT	TT
CR157	SLC	GG	CC	CC	TT	CC	CC	CC	TT	AA	AA	AA	GG	TT	GG	CC	CC	CC	AA	CC	GG	GG	AA	CC	AA	GG	GG	CC	CC	TT	AA	TT	AA	GG	TT	GG	GG	CC	TT	GG	AA	AA	AA	TT	GG	GG	GG	CC	CC
CR158	SLC	AA	CC	CC	TT	CC	CC	CC	TT	AA	AA	AA	GG	TT	GG	CC	CC	CC	AA	CC	GG	GG	GG	CC	GG	GG	GG	CC	CC	TT	TT	TT	AA	GG	TT	AA	GG	CC	AA	GG	AA	GG	GG	TT	GG	GG	GG	CC	CC
CR161	SLC	GG	CC	AC	TT	CC	CT	AC	CT	AG	AG	AG	GG	CT	AG	CT	CC	CC	AA	CC	GT	GG	AA	CT	AG	GG	GG	CC	CT	TT	AA	TT	AT	GG	CT	AG	AG	AC	TT	AG	AG	AG	AG	GT	GG	AG	GG	CC	CC
CR166	SP	GG	TT	AA	TT	CC	NN	NN	NN	AG	NN	GG	GG	CC	AA	TT	CC	CC	AA	CC	TT	GG	AA	TT	GG	AG	GG	CC	TT	TT	AA	TT	TT	GG	TT	AA	AA	AA	TT	AA	GG	GG	AA	GG	GG	AA	GG	CC	CC
CR179	SP	GG	TT	AA	TT	CC	TT	AA	CC	GG	GG	GG	GG	CC	AA	TT	CC	CC	AA	CC	TT	GG	AA	TT	GG	GG	GG	CC	TT	TT	AA	GG	TT	GG	TT	AA	AA	AA	TT	AA	GG	GG	AA	GG	GG	AA	GG	CC	CC
CR181	SP	GG	CC	AA	TT	CC	TT	AA	CC	GG	GG	AA	GG	CC	AA	TT	CC	CC	AA	CC	TT	GG	AA	NN	GG	GG	GG	CC	TT	TT	AA	GG	TT	AA	TT	AA	AA	AA	TT	AA	GG	GG	AA	GG	GG	AA	GG	CC	CC
CR199	SLC	GG	CC	CC	TT	CC	CC	CC	TT	AA	AA	AA	AA	TT	GG	CC	TT	CC	AA	CC	GG	GG	AA	TT	GG	GG	GG	CC	TT	TT	AA	TT	AA	GG	TT	GG	GG	CC	TT	GG	AA	AA	AA	TT	GG	GG	GG	CC	CC
CR202	SP	AA	CC	CC	TT	CC	CC	CC	TT	AA	AA	AA	GG	TT	GG	CC	TT	CC	AA	CC	GG	GG	GG	CC	GG	GG	GG	CC	CC	TT	AA	TT	AA	GG	CC	AA	GG	CC	TT	GG	AA	AA	GG	TT	GG	GG	AA	TT	TT
CR203	SP	GG	TC	AA	TT	CC	TT	AA	CC	GG	GG	GG	GG	CC	AA	TT	CC	CC	AA	CC	TT	GG	AA	TT	GG	GG	GG	CC	TT	TT	AA	NN	TT	GG	TT	AA	AA	AA	TT	AA	GG	GG	AA	GG	GG	AG	GG	CC	CC
CR205	SP	GG	CC	AA	TT	CC	CC	CC	TT	AA	AA	GG	GG	CC	AA	TT	CC	CC	AA	CC	TT	GG	AA	NN	GG	AA	AG	CC	TT	TT	AA	GG	TT	AA	TT	AA	AA	AA	TT	AA	GG	GG	AA	GG	GG	GG	GG	CC	CC
CR238	SLC	AG	CC	CC	TT	CT	CT	AC	CT	AG	AG	AA	NN	TT	GG	CT	CT	NN	AG	NN	GT	GG	NN	CT	GG	GG	GG	CC	NN	TT	AA	TT	AA	GG	NN	AA	NN	NN	TT	NN	AG	NN	NN	NN	GG	GG	AG	NN	NN
CR240	SLC	GG	CC	CC	GG	TT	TT	AA	CC	GG	GG	AA	AA	TT	GG	CC	TT	AA	GG	TT	TT	AA	AA	TT	GG	GG	GG	TT	CC	TT	AA	TT	AA	GG	TT	AA	GG	CC	TT	GG	AA	AA	AA	TT	GG	GG	GG	CC	CC
CR241	SLC	AA	CC	CC	TT	CC	CC	CC	TT	AA	AA	AA	GG	TT	GG	CC	TT	CC	AA	CC	GG	GG	GG	CC	GG	GG	GG	CC	CC	TT	AA	TT	AA	GG	CC	AA	GG	CC	TT	GG	AA	AA	AA	TT	GG	GG	AA	TT	TT
CR242	SLC	AA	CC	CC	TT	CC	CC	CC	TT	AA	AA	AA	GG	TT	GG	CC	TT	AA	GG	TT	TT	AA	AA	TT	GG	GG	GG	TT	CC	TT	TT	TT	AA	GG	CC	AA	GG	CC	TT	GG	AA	AA	AA	TT	GG	GG	AA	TT	TT
CR246	SLC	GG	TT	AA	TT	CC	TT	AA	CC	GG	GG	GG	GG	CC	AA	TT	CC	CC	AA	CC	TT	GG	AA	TT	GG	AA	GG	CC	TT	TT	AA	GG	TT	AA	TT	AA	AA	AA	TT	AA	GG	GG	AA	GG	GG	AA	GG	CC	CC
CR248	SLC	GG	CC	CC	TT	CC	CC	CC	TT	AA	AA	AA	GG	TT	GG	CC	CC	CC	AA	CC	GG	GG	AA	CC	AA	GG	GG	CC	CC	TT	AA	TT	AA	GG	TT	GG	GG	CC	TT	GG	AA	AA	AA	TT	GG	GG	AA	TT	TT
CR250	SLC	GG	CC	CC	GG	TT	TT	AA	CC	GG	GG	AA	AA	TT	GG	CC	TT	AA	GG	TT	TT	AA	AA	TT	GG	GG	GG	CC	CC	TT	AA	TT	AA	GG	TT	AA	GG	CC	AA	GG	AA	AA	GG	TT	GG	GG	GG	CC	CC
CR253	SLC	AA	CC	CC	TT	CC	CC	CC	TT	AA	AA	AA	GG	TT	GG	CC	TT	CC	AA	CC	GG	GG	GG	CC	GG	GG	GG	CC	CC	TT	AA	GG	TT	AA	TT	AA	AA	AA	TT	AA	GG	GG	AA	GG	GG	AA	GG	CC	CC
CR258	SLC	AG	CT	AC	TT	CC	NN	NN	NN	NN	NN	NN	GG	NN	AG	CT	CT	CC	AA	CC	GT	GG	NN	CT	GG	AG	GG	CC	CT	TT	AA	GG	TT	AA	TT	AA	AA	AA	TT	AA	GG	GG	AA	GG	GG	AA	GG	CC	CC
CR263	SLC	GG	CC	CC	TT	CC	CC	CC	TT	AA	AA	AA	GG	TT	GG	CC	CC	CC	AA	CC	GG	GG	AA	CC	AA	GG	GG	CC	CC	TT	AA	TT	AA	GG	TT	GG	GG	CC	TT	GG	AA	AA	AA	TT	GG	GG	AA	TT	TT
CR264	SLC	AA	CC	CC	TT	CC	CC	CC	TT	AA	AA	AA	GG	TT	GG	CC	TT	AA	GG	CC	GG	GG	AA	TT	GG	GG	GG	TT	CC	TT	TT	TT	AA	GG	TT	AA	GG	CC	AA	GG	AA	AA	GG	TT	GG	GG	AA	TT	TT
CR271	SLC	GG	CC	CC	TT	CC	CC	CC	TT	AA	AA	AA	GG	TT	GG	CC	TT	CC	AA	CC	GG	GG	GG	CC	GG	GG	GG	CC	CC	AA	AA	TT	AA	GG	TT	GG	GG	CC	TT	GG	AA	AA	AA	TT	GG	GG	GG	CC	CC
CR274	SLC	AA	CC	CC	TT	TT	TT	AA	CC	GG	GG	AA	AA	TT	GG	CC	TT	AA	GG	TT	TT	AA	AA	TT	GG	GG	GG	TT	CC	TT	TT	TT	AA	GG	CC	GG	GG	CC	TT	GG	AA	AA	AA	TT	GG	GG	AA	TT	TT
CR275	SLC	AA	CC	CC	TT	CC	CC	NN	TT	AA	AA	AA	GG	TT	GG	CC	TT	CC	AA	CC	GG	GG	GG	CC	GG	GG	GG	CC	CC	TT	AA	TT	AA	GG	CC	AA	GG	CC	TT	GG	AA	AA	AA	TT	GG	GG	AA	TT	TT
CR276	SLC	GG	CC	CC	TT	CC	CC	CC	TT	AA	AA	AA	GG	TT	GG	CC	CC	CC	AA	CC	GG	GG	AA	TT	GG	GG	GG	CC	CC	TT	TT	TT	AA	GG	CC	GG	GG	CC	TT	GG	AA	AA	GG	TT	GG	GG	GG	CC	CC
CR282	SLC	GG	TT	AA	TT	CC	TT	AA	NN	GG	GG	GG	GG	CC	AA	NN	CC	CC	AA	CC	NN	GG	AA	TT	GG	AA	GG	CC	TT	TT	AA	GG	AT	AG	CT	AA	AG	NN	NN	NN	AG	AG	AA	GT	GG	AG	AG	CT	CT
CR283	SLC	AA	CC	CC	TT	CC	CC	CC	TT	AA	AA	AA	GG	TT	GG	CC	TT	CC	AA	CC	GG	GG	GG	CC	GG	GG	GG	CC	CC	TT	AA	GG	TT	AA	TT	AA	AA	AA	TT	AA	GG	GG	AA	GG	GG	AA	GG	CC	CC
CR286	SLC	AA	CC	CC	TT	CC	CC	CC	TT	AA	AA	AA	GG	TT	GG	CC	CC	CC	AA	CC	GG	GG	AA	CC	AA	GG	NN	CC	CC	TT	AA	TT	AA	GG	CC	GG	GG	CC	TT	GG	AA	AA	AA	TT	GG	GG	AA	TT	TT
CR287	SLC	AA	CC	CC	TT	CC	CC	CC	TT	AA	AA	AA	GG	TT	GG	CC	TT	CC	AA	CC	GG	GG	GG	CC	GG	GG	GG	CC	CC	TT	AA	TT	AA	GG	CC	AA	GG	CC	TT	GG	AA	AA	AA	TT	GG	GG	AA	TT	TT
CR289	SLC	GG	CC	CC	GG	TT	TT	AA	CC	GG	GG	AA	AA	TT	GG	CC	TT	AA	GG	TT	TT	AA	AA	TT	GG	GG	AG	TT	CC	TT	TT	TT	AA	GG	CC	GG	GG	CC	TT	GG	AA	AA	AA	TT	GG	GG	AA	TT	TT
CR290	SLC	GG	CC	CC	TT	CC	CC	CC	TT	AA	AA	AA	GG	TT	GG	CC	CC	CC	AA	CC	GG	GG	AA	CC	AA	GG	AG	CC	CC	TT	AA	TT	AA	GG	TT	GG	GG	CC	TT	GG	AA	AA	GG	TT	GG	GG	GG	CC	CC
CR291	SLC	GG	CC	CC	TT	CC	CC	CC	TT	AA	AA	AA	GG	TT	GG	CC	CC	CC	AA	CC	GG	GG	AA	CC	AA	GG	GG	CC	CC	TT	AA	TT	AA	GG	TT	GG	GG	CC	TT	GG	AA	AA	GG	TT	GG	GG	GG	CC	CC
CR293	SLC	GG	CC	CC	TT	CC	CC	CC	TT	AA	AA	AA	GG	TT	GG	CC	CC	CC	AA	CC	GG	GG	GG	CC	GG	GG	GG	CC	CC	TT	TT	TT	AA	GG	TT	AA	GG	CC	AA	GG	AA	AA	AA	TT	GG	GG	GG	CC	CC
T102068	SLC	GG	CC	CC	TT	CC	CC	CC	TT	AA	AA	AA	GG	TT	GG	CC	CC	CC	AA	CC	GG	GG	AA	TT	GG	GG	GG	CC	CC	TT	AA	TT	AA	GG	TT	AA	GG	CC	AA	GG	AA	AA	AA	TT	GG	GG	GG	CC	CC
T102957	SLC	GG	CC	CC	TT	CC	CC	CC	TT	AA	AA	AA	GG	TT	GG	CC	CC	CC	AA	CC	GG	GG	AA	CC	GG	GG	GG	CC	CC	TT	TT	TT	AA	GG	TT	GG	GG	CC	TT	GG	AA	AA	AA	TT	GG	GG	AA	TT	TT
T102958	SLC	GG	CC	CC	TT	CC	CC	CC	TT	AA	AA	AA	GG	TT	GG	CC	CC	CC	AA	CC	GG	GG	AA	CC	GG	GG	GG	CC	CC	TT	AA	TT	AA	GG	CC	AA	GG	CC	TT	GG	AA	AA	AA	TT	GG	GG	AA	TT	TT
T102959	SLC	GG	CC	CC	NN	NN	NN	NN	NN	NN	NN	AA	NN	TT	GG	CC	CC	CC	AA	CC	GG	GG	GG	CC	GG	GG	GG	TT	CC	TT	NN	TT	AA	GG	TC	NN	GG	CC	TT	GG	AA	AA	AA	TT	GG	GG	NN	NN	NN
T102961	SLC	GG	CC	CC	TG	TC	TC	AC	TC	AG	AG	AA	NN	TT	GG	CC	CC	CC	AA	CC	GG	GG	AG	CC	GG	GG	GG	NN	CC	TT	TA	TT	AA	GG	TC	NN	GG	CC	TT	GG	AA	AA	AA	TT	GG	GG	GG	CC	CC
T102963	SLC	GG	CC	CC	TT	CC	CC	CC	TT	AA	AA	AA	GG	TT	GG	CC	CC	CC	AA	CC	GG	GG	AA	TC	GG	GG	GG	CC	CC	TT	AA	TT	AA	GG	TT	AG	GG	CC	AT	GG	AA	AA	AA	TT	GG	GG	GG	CC	CC
T102965	SLC	GG	CC	CC	TT	CC	CC	CC	TT	AA	AA	AA	GG	TT	GG	CC	CC	CC	AA	CC	GG	GG	AA	TT	GG	GG	GG	CC	NN	TT	AA	TT	AA	GG	TT	AA	GG	CC	AT	GG	AA	AA	AA	TT	GG	GG	GG	CC	CC
T102966	SLC	GG	CC	CC	TT	CC	CC	CC	TT	AA	AA	AA	AA	TT	GG	CC	TT	AA	AA	CC	GG	GG	AA	CC	GG	GG	GG	CC	CC	TT	AA	TT	AA	GG	TT	AA	GG	CC	TT	GG	AA	AA	AA	TT	GG	GG	GG	CC	CC
T102967	SLC	GG	CC	CC	TT	CC	CC	CC	TT	AA	AA	AA	GG	TT	GG	CC	NN	AC	AA	CC	GG	GG	AA	TC	GG	GG	GG	CC	NN	TT	AA	TT	AA	GG	TT	AA	GG	CC	NN	GG	AA	AA	AA	TT	GG	GG	GG	CC	CC
T102968	SLC	GG	CC	CC	TT	CC	CC	CC	TT	AA	AA	AA	GG	TT	GG	CC	CC	CC	AA	CC	GG	GG	AA	TT	GG	GG	GG	CC	TT	TT	AA	TT	AA	GG	TT	AA	GG	CC	AA	GG	AA	AA	AA	TT	GG	GG	GG	CC	CC
T102969	SLC	GG	CC	CC	TT	CC	CC	CC	TT	AA	AA	AA	GG	TT	GG	CC	CC	CC	AA	CC	GG	GG	AA	TT	GG	GG	GG	CC	TC	TT	AA	TT	AA	GG	TT	AA	GG	CC	AT	GG	AA	AA	AA	TT	GG	GG	GG	CC	CC
T102971	SLC	GG	CC	CC	GG	TT	TT	AA	CC	GG	GG	AA	AA	TT	GG	CC	TT	CC	AA	CC	GG	GG	AA	TT	GG	GG	GG	CC	TT	TT	AA	TT	AA	GG	TT	AA	GG	CC	AA	GG	AA	AA	AA	TT	GG	GG	GG	CC	CC
T102972	SLC	GG	CC	CC	GG	TT	TT	AA	CC	GG	GG	AA	AA	TT	GG	CC	TT	CC	AA	CC	GG	GG	AA	TT	GG	GG	GG	CC	TT	TT	AA	TT	AA	GG	TT	AA	GG	CC	AA	GG	AA	AA	AA	TT	GG	GG	GG	CC	CC
T102973	SLC	GG	CC	CC	TT	CC	CC	CC	TT	AA	AA	AA	GG	TT	GG	CC	CC	CC	AA	CC	GG	GG	AA	TT	GG	GG	GG	CC	TT	TT	AA	TT	AA	GG	TT	AA	GG	CC	TT	GG	AA	AA	AA	TT	GG	GG	GG	CC	CC
T102974	SLC	GG	CC	CC	TT	CC	CC	CC	TT	AA	AA	AA	GG	TT	GG	CC	TC	CC	AA	TC	TT	AG	AA	TC	GG	GG	GG	CC	TC	AT	AA	TT	AA	GG	TT	AG	GG	CC	AT	GG	AG	AG	AA	TT	GG	GG	AA	CC	CC
T102975	SP	GG	CC	CC	TT	CC	CC	CC	TT	AA	AA	AA	GG	TT	GG	CC	CC	CC	AA	CC	TT	GG	AA	TT	GG	GG	GG	CC	TT	TT	AA	TT	AA	GG	TT	AA	GG	CC	TT	GG	AA	GG	AA	TT	GG	GG	AA	CC	CC
T102977	SP	GG	CC	CC	TT	CC	CC	CC	TT	AA	AA	AA	GG	TT	GG	CC	CC	CC	AA	CC	TT	GG	AA	TT	GG	GG	GG	CC	TT	TT	AA	TT	AA	GG	TT	AA	GG	CC	TT	GG	AA	GG	AA	TT	GG	GG	AA	CC	CC
T102978	SP	GG	CC	CC	TT	CC	CC	CC	TT	AA	AA	AA	GG	TT	GG	CC	CC	CC	AA	CC	TT	GG	AA	TT	GG	GG	GG	CC	TT	TT	AA	TT	AA	GG	TT	AA	GG	CC	TT	GG	AA	GG	AA	TT	GG	GG	AA	CC	CC
T102979	SP	GG	CC	CC	TT	CC	CC	CC	TT	AA	AA	AA	GG	TT	GG	CC	CC	CC	AA	CC	TT	GG	AA	TT	GG	GG	GG	CC	TT	TT	AA	TT	AA	GG	TT	AA	GG	CC	TT	GG	AA	GG	AA	TT	GG	GG	AA	CC	CC
T102980	SP	GG	CC	CC	TT	CC	CC	CC	TT	AA	AA	AA	GG	TT	GG	CC	CC	CC	AA	CC	TT	GG	AA	TT	GG	GG	GG	CC	TT	TT	AA	TT	AA	GG	TT	AA	GG	CC	TT	GG	AA	GG	AA	TT	GG	GG	AA	CC	CC
T102982	SP	GG	CC	CC	TT	CC	CC	CC	TT	AA	AA	AA	GG	TT	GG	TT	CC	AA	GG	TT	TT	GG	AA	TT	GG	GG	GG	CC	TT	TT	AA	TT	AA	GG	TT	AA	GG	CC	TT	GG	AA	GG	AA	TT	GG	GG	AG	CC	CC
T102983	SLC	GG	CC	CC	TT	CC	CC	CC	TT	AA	AA	AA	GG	TT	GG	CC	CC	CC	AA	CC	TT	GG	AA	TT	GG	GG	GG	CC	TT	TT	AA	TT	AA	GG	TT	AA	GG	CC	TT	GG	AA	GG	AA	TT	GG	GG	AA	CC	CC
T102984	SLC	GG	CC	CC	TT	CC	CC	CC	TT	AA	AA	AA	GG	TT	GG	CC	CC	CC	AA	CC	TT	GG	AA	TT	GG	GG	GG	CC	TT	TT	AA	TT	AA	GG	TT	AA	GG	CC	TT	GG	AA	GG	AA	TT	GG	GG	GG	CC	CC
[truncated: 5,000 more columns]

## Sheet: Table S3
Table S3: Possible transcription factors and candidate genes identified in the overall gene list used with the ITAG 4.0 version of the reference genome. 'exp' data are based on transcriptome analysis of fruits from the eight parental lines of the MAGIC population described in [34]. We counted the total number of transcription factors and candidate genes in the CI of our GWAS associations (Table S…
met.path	solyc.ID	exp	chr	start	end	function
B/Phe	Solyc01g005230	YES	1	195535	197081	S-adenosyl-L-methionine-dependent methyltransferases superfamily protein
B/Phe	Solyc01g005350	YES	1	262224	269870	S-adenosyl-L-methionine-dependent methyltransferases superfamily protein
B/Phe	Solyc01g005360	NO	1	272007	273422	S-adenosyl-L-methionine-dependent methyltransferases superfamily protein
B/Phe	Solyc01g005920	YES	1	611660	613377	Amino acid/polyamine transporter I
B/Phe	Solyc01g006670	YES	1	1267449	1269087	Glycosyltransferase
B/Phe	Solyc01g007920	YES	1	2064295	2067558	Isochorismatase-like
B/Phe	Solyc01g007940	YES	1	2073211	2078316	Alanine aminotransferase 2
B/Phe	Solyc01g008100	YES	1	2179319	2183531	Transferring glycosyl group transferase
B/Phe	Solyc01g008530	YES	1	2578092	2584487	phenylacetaldehyde reductase 1
B/Phe	Solyc01g008540	YES	1	2585808	2591386	Cinnamoyl-CoA reductase 1
B/Phe	Solyc01g008550	YES	1	2593768	2597462	phenylacetaldehyde reductase 2
B/Phe	Solyc01g009145	NO	1	3113118	3117052	Glycosyl hydrolase
B/Phe	Solyc01g009240	YES	1	3213103	3217403	Glycosyl hydrolase family protein
B/Phe	Solyc01g009600	NO	1	3795206	3799662	S-adenosyl-L-methionine-dependent methyltransferases superfamily protein
B/Phe	Solyc01g010370	YES	1	5221858	5227603	S-adenosyl-L-methionine-dependent methyltransferases superfamily protein
B/Phe	Solyc01g010870	YES	1	6339590	6346724	S-adenosyl-L-methionine-dependent methyltransferases superfamily protein
B/Phe	Solyc01g014320	YES	1	12090267	12091362	S-adenosyl-L-methionine-dependent methyltransferases superfamily protein
B/Phe	Solyc01g020130	YES	1	27831655	27832963	Glycosyltransferases
B/Phe	Solyc01g020150	YES	1	27833016	27833255	Glycosyltransferases
B/Phe	Solyc01g028900	YES	1	36653829	36663649	2-oxoisovalerate dehydrogenase subunit beta, mitochondrial
B/Phe	Solyc01g034080	YES	1	33621254	33622666	Amino acid/polyamine transporter I
B/Phe	Solyc01g049760	NO	1	41716683	41716955	Glycosyltransferase
B/Phe	Solyc01g049790	NO	1	41909567	41909803	Glycosyltransferase
B/Phe	Solyc01g057060	YES	1	51350724	51351303	Methyltransferase
B/Phe	Solyc01g066080	NO	1	65826330	65827121	Glycosyltransferase
B/Phe	Solyc01g066090	NO	1	65839007	65840094	Glycosyltransferase
B/Phe	Solyc01g066100	YES	1	65858163	65859584	Glycosyltransferase
B/Phe	Solyc01g066110	YES	1	65876623	65878041	Glycosyltransferase
B/Phe	Solyc01g066115	NO	1	65881859	65882110	Glycosyltransferase
B/Phe	Solyc01g066120	YES	1	65917630	65918401	Glycosyltransferase
B/Phe	Solyc01g066140	YES	1	65928591	65929454	Glycosyltransferase
B/Phe	Solyc01g066145	NO	1	65932522	65933158	Glycosyltransferase
B/Phe	Solyc01g066150	YES	1	65933165	65933675	Glycosyltransferase
B/Phe	Solyc01g067350	YES	1	68582072	68583482	Glycosyltransferase
B/Phe	Solyc01g067750	YES	1	69460665	69475138	dehydroquinate dehydratase/shikimate:NADP oxidoreductase
B/Phe	Solyc01g068050	YES	1	69852390	69856849	tRNA:m(4)X modification enzyme TRM13 homolog
B/Phe	Solyc01g068200	YES	1	70083355	70090071	Glycosyltransferase-like KOBITO 1
B/Phe	Solyc01g068550	YES	1	70562813	70563959	O-methyltransferase
B/Phe	Solyc01g079100	YES	1	70748817	70752329	S-acyltransferase
B/Phe	Solyc01g079170	YES	1	70839480	70841993	Hexosyltransferase
B/Phe	Solyc01g080030	YES	1	71732939	71734259	2-alkenal reductase (NADP(+)-dependent)
B/Phe	Solyc01g080070	YES	1	71799398	71802036	Heavy metal-associated isoprenylated plant protein
B/Phe	Solyc01g080970	YES	1	72878814	72880243	S-adenosyl-L-methionine-dependent methyltransferases superfamily protein
B/Phe	Solyc01g080990	YES	1	72887921	72889634	S-adenosyl-L-methionine-dependent methyltransferases superfamily protein
B/Phe	Solyc01g081340	YES	1	73164662	73166396	S-adenosyl-L-methionine-dependent methyltransferases superfamily protein
B/Phe	Solyc01g088000	YES	1	75083143	75090140	S-adenosyl-L-methionine-dependent methyltransferases superfamily protein
B/Phe	Solyc01g091190	YES	1	77119669	77126357	5-enolpyruvylshikimate-3-phosphate synthase
B/Phe	Solyc01g091280	YES	1	77173630	77179195	S-acyltransferase
B/Phe	Solyc01g091640	YES	1	77479229	77486431	S-adenosyl-L-methionine-dependent methyltransferases superfamily protein
B/Phe	Solyc01g091690	YES	1	77513983	77518725	S-adenosyl-L-methionine-dependent methyltransferases superfamily protein
B/Phe	Solyc01g093970	YES	1	77804794	77812414	Hexosyltransferase
B/Phe	Solyc01g095020	YES	1	78646079	78660709	chorismate synthase
B/Phe	Solyc01g095190	YES	1	78804278	78805585	S-adenosyl-L-methionine-dependent methyltransferases superfamily protein
B/Phe	Solyc01g095290	YES	1	78863903	78868674	Glycosyltransferase
B/Phe	Solyc01g095300	YES	1	78878133	78887955	Glycosyl transferase, family 1
B/Phe	Solyc01g095620	YES	1	79089396	79091191	Glycosyltransferase
B/Phe	Solyc01g095760	YES	1	79218612	79220161	Glycosyltransferase
B/Phe	Solyc01g096380	YES	1	79726803	79727747	S-adenosyl-L-methionine-dependent methyltransferases superfamily protein
B/Phe	Solyc01g097000	YES	1	80238084	80244384	Glycosyl hydrolase family protein
B/Phe	Solyc01g097160	YES	1	80366070	80373015	FAD/NAD(P)-binding oxidoreductase family protein
B/Phe	Solyc01g098040	YES	1	80906976	80909838	S-adenosyl-L-methionine-dependent methyltransferases superfamily protein
B/Phe	Solyc01g098110	YES	1	80962825	80981156	Acyltransferase-like protein, chloroplastic
B/Phe	Solyc01g098700	YES	1	81377982	81389548	Branched-chain-amino-acid aminotransferase-like protein 1
B/Phe	Solyc01g098960	YES	1	81584865	81586733	Hexosyltransferase
B/Phe	Solyc01g098970	YES	1	81587839	81591236	Hexosyltransferase
B/Phe	Solyc01g100210	YES	1	82529103	82530860	Hexosyltransferase
B/Phe	Solyc01g104990	YES	1	85610728	85615269	S-adenosyl-L-methionine-dependent methyltransferase superfamily protein
B/Phe	Solyc01g105350	YES	1	85855591	85857669	Glycosyltransferase
B/Phe	Solyc01g105360	YES	1	85859544	85863391	Glycosyltransferase
B/Phe	Solyc01g105380	YES	1	85875405	85875584	phospho-2-dehydro-3-deoxyheptonate aldolase 2, chloroplastic
B/Phe	Solyc01g105383	NO	1	85875656	85877551	Phospho-2-dehydro-3-deoxyheptonate aldolase
B/Phe	Solyc01g105420	YES	1	85898877	85902432	Phospho-2-dehydro-3-deoxyheptonate aldolase
B/Phe	Solyc01g105460	YES	1	85935206	85942569	1,4-dihydroxy-2-naphthoate polyprenyltransferase, chloroplastic
B/Phe	Solyc01g106070	YES	1	86390950	86392458	Putative endonuclease or glycosyl hydrolase
B/Phe	Solyc01g106440	YES	1	86640141	86648535	S-acyltransferase
B/Phe	Solyc01g106800	YES	1	86866753	86870772	amino acid transporter 1
B/Phe	Solyc01g107020	YES	1	87011931	87013184	Acyl-CoA N-acyltransferase
B/Phe	Solyc01g107560	YES	1	87375108	87376852	Glycosyltransferase
B/Phe	Solyc01g107590	YES	1	87399828	87403587	Cinnamyl alcohol dehydrogenase
B/Phe	Solyc01g107780	YES	1	87512379	87513975	Glycosyltransferase
B/Phe	Solyc01g107810	YES	1	87536711	87538307	Glycosyltransferase
B/Phe	Solyc01g107825	NO	1	87553836	87555920	Glycosyltransferase
B/Phe	Solyc01g107850	YES	1	87557191	87558329	Glycosyltransferase
B/Phe	Solyc01g108150	YES	1	87814445	87830782	Zinc-binding alcohol dehydrogenase domain-containing protein 2
B/Phe	Solyc01g109050	YES	1	88455244	88456966	Glycosyl hydrolase family protein 43
B/Phe	Solyc01g109290	YES	1	88628719	88632016	S-adenosyl-L-methionine-dependent methyltransferases superfamily protein
B/Phe	Solyc01g109370	YES	1	88691454	88694668	Acyltransferase domain-containing protein
B/Phe	Solyc01g111900	YES	1	90417562	90418977	O-methyltransferase
B/Phe	Solyc01g112210	YES	1	90612505	90617979	Hexosyltransferase
B/Phe	Solyc02g038811	NO	2	30610585	30612531	Amino acid transporter
B/Phe	Solyc02g061810	YES	2	31315156	31324563	S-acyltransferase
B/Phe	Solyc02g061950	YES	2	31498797	31500999	Methyltransferase family-like protein
B/Phe	Solyc02g062590	YES	2	32314195	32316391	Hexosyltransferase
B/Phe	Solyc02g062990	YES	2	33000500	33001207	Glycosyltransferase
B/Phe	Solyc02g063000	YES	2	33047241	33049079	Glycosyltransferase
B/Phe	Solyc02g063460	YES	2	33585438	33586106	S-adenosyl-L-methionine-dependent methyltransferases superfamily protein
B/Phe	Solyc02g064690	YES	2	33793600	33796218	Acyl-CoA N-acyltransferases (NAT) superfamily protein
B/Phe	Solyc02g065060	YES	2	34255640	34258567	Short-chain dehydrogenase/reductase SDR
B/Phe	Solyc02g065530	YES	2	34719575	34720894	Hexosyltransferase
B/Phe	Solyc02g065670	YES	2	34863584	34864587	Glycosyltransferase
B/Phe	Solyc02g065680	YES	2	34869949	34874602	Amino acid transporter
B/Phe	Solyc02g067060	YES	2	35313646	35319803	Hexosyltransferase
B/Phe	Solyc02g067070	YES	2	35322709	35327012	putative endonuclease or glycosyl hydrolase with C2H2-type zinc finger domain-containing protein
B/Phe	Solyc02g067480	YES	2	35688429	35696070	FAD/NAD(P)-binding oxidoreductase family protein
B/Phe	Solyc02g067540	YES	2	35718561	35722534	Methyltransferase
B/Phe	Solyc02g067690	YES	2	35833585	35835292	Glycosyltransferase
B/Phe	Solyc02g067890	YES	2	35995996	36000222	S-adenosyl-L-methionine-dependent methyltransferases superfamily protein
B/Phe	Solyc02g069250	YES	2	37203429	37205538	Alcohol dehydrogenase superfamily
B/Phe	Solyc02g071160	YES	2	38665951	38669415	S-adenosyl-L-methionine-dependent methyltransferases superfamily protein
B/Phe	Solyc02g077510	YES	2	40399534	40402111	O-methyltransferase
B/Phe	Solyc02g077520	YES	2	40406535	40408929	O-methyltransferase
B/Phe	Solyc02g077530	YES	2	40420680	40422095	O-methyltransferase
B/Phe	Solyc02g079415	NO	2	41966366	41972175	S-adenosyl-L-methionine-dependent methyltransferases superfamily protein
B/Phe	Solyc02g080620	YES	2	42789060	42796493	Arogenate dehydratase
B/Phe	Solyc02g081330	YES	2	43321079	43325440	phytoene synthase 2,Pfam:PF00494
B/Phe	Solyc02g081690	YES	2	43541409	43542854	Glycosyltransferase
B/Phe	Solyc02g082510	YES	2	44195586	44196863	Amino acid transporter
B/Phe	Solyc02g082520	YES	2	44197671	44198932	Amino acid transporter
B/Phe	Solyc02g083150	YES	2	44652668	44658920	S-acyltransferase
B/Phe	Solyc02g084640	YES	2	45753858	45758189	Aldehyde dehydrogenase
B/Phe	Solyc02g084670	YES	2	45768294	45771752	S-adenosyl-L-methionine-dependent methyltransferases superfamily protein
B/Phe	Solyc02g084950	YES	2	46000606	46003189	S-adenosyl-L-methionine-dependent methyltransferases superfamily protein
B/Phe	Solyc02g084980	YES	2	46025626	46027231	Hexosyltransferase
B/Phe	Solyc02g085660	YES	2	46503363	46504835	Glycosyltransferase
B/Phe	Solyc02g085965	NO	2	46761715	46765774	caffeoylshikimate esterase-like
B/Phe	Solyc02g086770	YES	2	47395623	47399013	Cinnamoyl-CoA reductase
B/Phe	Solyc02g087350	YES	2	47803285	47804385	Hexosyltransferase
B/Phe	Solyc02g088460	YES	2	48592914	48597135	Chorismate mutase
B/Phe	Solyc02g088500	YES	2	48621194	48622582	Glycosyltransferase
B/Phe	Solyc02g088630	YES	2	48703789	48708817	Hexosyltransferase
B/Phe	Solyc02g088710	YES	2	48743710	48746249	4-coumarate--CoA ligase-like 1
B/Phe	Solyc02g088750	YES	2	48774082	48776352	Glycosyltransferase
B/Phe	Solyc02g089400	YES	2	49276353	49281323	Amino acid transporter
B/Phe	Solyc02g089440	YES	2	49308405	49311279	Hexosyltransferase
B/Phe	Solyc02g089880	YES	2	49613185	49614702	Hexosyltransferase
B/Phe	Solyc02g091140	YES	2	50587186	50588998	S-adenosyl-L-methionine-dependent methyltransferases superfamily protein
B/Phe	Solyc02g091300	YES	2	50675839	50676792	Heavy metal-associated isoprenylated plant protein
B/Phe	Solyc02g091310	YES	2	50680615	50682024	Heavy metal-associated isoprenylated plant protein
B/Phe	Solyc02g091350	YES	2	50715494	50718042	Glycosyltransferase
B/Phe	Solyc02g091370	YES	2	50722228	50723924	Glycosyltransferase
B/Phe	Solyc02g091600	YES	2	50895508	50896200	S-adenosyl-L-methionine-dependent methyltransferases superfamily protein
B/Phe	Solyc02g092360	YES	2	51483454	51488579	Glycosyl hydrolase family protein 43
B/Phe	Solyc02g092490	YES	2	51579849	51581813	Acyl-CoA N-acyltransferases (NAT) superfamily protein
B/Phe	Solyc02g092590	YES	2	51694867	51696551	glycosyltransferase-like protein
B/Phe	Solyc02g093550	YES	2	52438246	52439580	S-adenosyl-L-methionine-dependent methyltransferases superfamily protein
B/Phe	Solyc02g094390	YES	2	53018539	53021801	S-acyltransferase
B/Phe	Solyc02g094420	YES	2	53040720	53042556	Shikimate kinase
B/Phe	Solyc02g094430	YES	2	53045963	53054518	Acyltransferase-like protein, chloroplastic
B/Phe	Solyc03g005090	YES	3	73163	80548	4-coumarate-CoA ligase
B/Phe	Solyc03g005160	YES	3	107515	110101	Amine oxidase
B/Phe	Solyc03g005170	YES	3	112816	124980	Acyl-CoA N-acyltransferase with RING/FYVE/PHD-type zinc finger protein
B/Phe	Solyc03g005600	YES	3	441463	446145	S-adenosyl-L-methionine-dependent methyltransferases superfamily protein
B/Phe	Solyc03g007160	YES	3	1773099	1774209	Amine oxidase
B/Phe	Solyc03g013160	YES	3	42195348	42197599	Amino acid transporter
B/Phe	Solyc03g013440	YES	3	39798498	39802607	Amino acid transporter
B/Phe	Solyc03g013630	YES	3	38890478	38897110	Hexosyltransferase
B/Phe	Solyc03g025710	YES	3	3102870	3105069	Acyl-CoA N-acyltransferase (NAT) superfamily protein
B/Phe	Solyc03g026030	NO	3	3421144	3422517	S-adenosyl-L-methionine-dependent methyltransferases superfamily protein
B/Phe	Solyc03g026120	YES	3	3515207	3518214	S-adenosyl-L-methionine-dependent methyltransferases superfamily protein
B/Phe	Solyc03g032090	YES	3	4509180	4510463	Amino acid transporter
B/Phe	Solyc03g033450	YES	3	4871242	4878949	S-adenosyl-L-methionine-dependent methyltransferase superfamily protein
B/Phe	Solyc03g042560	YES	3	6310075	6312855	Phenylalanine ammonia-lyase
B/Phe	Solyc03g043600	YES	3	6395805	6401164	Aminotransferase-like mobile domain-containing protein
B/Phe	Solyc03g043990	NO	3	7088673	7089032	Glycosyl hydrolase family protein 43
B/Phe	Solyc03g044120	NO	3	7427559	7429041	Tyrosine/DOPA decarboxylase 3
B/Phe	Solyc03g045010	YES	3	10581276	10581596	Tyrosine/DOPA decarboxylase 2
B/Phe	Solyc03g045020	YES	3	10581640	10583193	Tyrosine/dopa decarboxylase
B/Phe	Solyc03g058370	YES	3	20060761	20061777	Glycosyltransferase
B/Phe	Solyc03g063030	YES	3	29059662	29064381	Amino acid transporter
B/Phe	Solyc03g063040	YES	3	29064476	29065801	Amino acid transporter
B/Phe	Solyc03g063050	YES	3	29094466	29097009	Amino acid transporter
B/Phe	Solyc03g071840	NO	3	15776713	15777453	Amino acid transporter
B/Phe	Solyc03g071850	YES	3	15870035	15871396	Glycosyltransferase
B/Phe	Solyc03g071870	YES	3	15894061	15894815	Phenylalanine ammonia-lyase
B/Phe	Solyc03g078060	YES	3	44385844	44387192	S-adenosyl-L-methionine-dependent methyltransferases superfamily protein
B/Phe	Solyc03g078150	YES	3	44667749	44675046	Amino acid transporter family protein
B/Phe	Solyc03g078240	YES	3	44763994	44765538	Glycosyltransferase
B/Phe	Solyc03g078270	YES	3	44838544	44839228	Phenylalanine ammonia-lyase
B/Phe	Solyc03g078280	YES	3	44839283	44840186	Phenylalanine ammonia-lyase
B/Phe	Solyc03g078425	NO	3	45455154	45455564	Cinnamyl alcohol dehydrogenase
B/Phe	Solyc03g078440	YES	3	45470488	45473348	Cinnamyl alcohol dehydrogenase
B/Phe	Solyc03g078490	YES	3	45546342	45548416	Glycosyltransferase
B/Phe	Solyc03g078500	YES	3	45569729	45571341	Glycosyltransferase
B/Phe	Solyc03g078690	YES	3	45908727	45910307	Glycosyltransferase
B/Phe	Solyc03g078710	YES	3	45910805	45911071	Glycosyltransferase
B/Phe	Solyc03g078720	YES	3	45957537	45958801	Glycosyltransferase
B/Phe	Solyc03g078730	YES	3	45958925	45959317	Glycosyltransferase
B/Phe	Solyc03g078770	YES	3	45982184	45983909	Glycosyltransferase
B/Phe	Solyc03g078800	YES	3	46018543	46020174	Glycosyltransferase
B/Phe	Solyc03g080180	YES	3	46612161	46616051	O-methyltransferase, putative
B/Phe	Solyc03g083650	YES	3	48177406	48180886	Glycosyltransferase
B/Phe	Solyc03g096200	NO	3	52710339	52710608	Glycosyltransferase
B/Phe	Solyc03g097030	YES	3	53956399	53961451	4-coumarate:CoA ligase
B/Phe	Solyc03g097630	YES	3	54533338	54540107	S-acyltransferase
B/Phe	Solyc03g097700	YES	3	54596969	54598908	O-methyltransferase
B/Phe	Solyc03g111170	YES	3	56227850	56233930	4-coumarate-CoA ligase
B/Phe	Solyc03g111620	YES	3	56666247	56666981	S-adenosyl-L-methionine-dependent methyltransferases superfamily protein
B/Phe	Solyc03g114150	YES	3	58591449	58596079	Aldehyde dehydrogenase
B/Phe	Solyc03g114175	NO	3	58608378	58611159	Glycosyltransferase
B/Phe	Solyc03g114300	YES	3	58731622	58735759	4-hydroxybenzoate polyprenyltransferase, mitochondrial
B/Phe	Solyc03g114710	YES	3	59029956	59031691	Glycosyltransferase
B/Phe	Solyc03g114810	YES	3	59110362	59115505	Hexosyltransferase
B/Phe	Solyc03g116150	YES	3	60061787	60068443	S-adenosyl-L-methionine-dependent methyltransferases superfamily protein
B/Phe	Solyc03g116860	YES	3	60572898	60574826	Acyl-CoA N-acyltransferases (NAT) superfamily protein
B/Phe	Solyc03g116910	YES	3	60630625	60633417	cinnamoyl-CoA reductase 2
B/Phe	Solyc03g117350	YES	3	60946383	60947801	Amino acid transporter
B/Phe	Solyc03g117870	YES	3	61331502	61335276	4-coumarate:CoA ligase
B/Phe	Solyc03g118120	YES	3	61529843	61531013	Transferring glycosyl group transferase
B/Phe	Solyc03g118930	YES	3	62144193	62145985	Glycosyltransferase
B/Phe	Solyc03g118940	YES	3	62149031	62150804	Glycosyltransferase
B/Phe	Solyc03g120130	YES	3	63057991	63063518	Methyltransferase family protein
B/Phe	Solyc03g120450	YES	3	63276672	63283055	Aminotransferase
B/Phe	Solyc03g121870	YES	3	64342882	64346237	Methyltransferase-like protein
B/Phe	Solyc03g123600	YES	3	64860292	64867031	Alanine aminotransferase
B/Phe	Solyc03g123610	YES	3	64867516	64874264	Alanine aminotransferase 2
B/Phe	Solyc04g005430	YES	4	315033	321408	S-adenosyl-L-methionine-dependent methyltransferases superfamily protein
B/Phe	Solyc04g008310	YES	4	2018068	2019480	Glycosyltransferase
B/Phe	Solyc04g008320	NO	4	2020307	2020495	Glycosyltransferase
B/Phe	Solyc04g008330	YES	4	2025765	2027108	Glycosyltransferase
B/Phe	Solyc04g009380	YES	4	2843511	2851370	S-acyltransferase
B/Phe	Solyc04g009620	YES	4	3033836	3041998	chorismate synthase 2 precursor
B/Phe	Solyc04g009670	NO	4	3070655	3071182	Acyltransferase-like protein
B/Phe	Solyc04g009680	NO	4	3071265	3072263	Acyltransferase-like protein
B/Phe	Solyc04g009920	YES	4	3272554	3279333	Hexosyltransferase
B/Phe	Solyc04g010110	YES	4	3432508	3438527	Glycosyltransferase
B/Phe	Solyc04g012030	YES	4	4396131	4401449	S-acyltransferase
B/Phe	Solyc04g014950	YES	4	5211158	5211891	Glycosyltransferase
B/Phe	Solyc04g014960	YES	4	5212940	5215744	Glycosyltransferase
B/Phe	Solyc04g014990	YES	4	5224291	5224623	Glycosyltransferase
B/Phe	Solyc04g015270	YES	4	5502407	5509279	Hexosyltransferase
B/Phe	Solyc04g015560	YES	4	5848511	5856588	Glycosyl hydrolase family protein
B/Phe	Solyc04g016180	YES	4	6953424	6955850	Glycosyltransferase
B/Phe	Solyc04g016190	YES	4	6982717	6984120	Glycosyltransferase
B/Phe	Solyc04g016200	YES	4	7011628	7012983	Glycosyltransferase
B/Phe	Solyc04g016210	YES	4	7013576	7015089	Glycosyltransferase
B/Phe	Solyc04g016220	YES	4	7025342	7027058	Glycosyltransferase
B/Phe	Solyc04g016230	YES	4	7051710	7053703	Glycosyltransferase
B/Phe	Solyc04g017780	NO	4	8239033	8239898	Aminotransferase-like mobile domain-containing protein
B/Phe	Solyc04g017790	NO	4	8266389	8267801	Aminotransferase-like, plant mobile domain family protein
B/Phe	Solyc04g017800	NO	4	8292514	8293449	Aminotransferase-like, plant mobile domain-containing protein
B/Phe	Solyc04g017840	NO	4	8486371	8487520	Aminotransferase-like mobile domain-containing protein
B/Phe	Solyc04g017850	NO	4	8499418	8500085	Aminotransferase-like, plant mobile domain-containing protein
B/Phe	Solyc04g017860	NO	4	8533653	8535053	Aminotransferase-like, plant mobile domain family protein
B/Phe	Solyc04g017880	NO	4	8685715	8686778	Aminotransferase-like, plant mobile domain-containing protein
B/Phe	Solyc04g017890	NO	4	8713805	8715301	Aminotransferase-like, plant mobile domain-containing protein
B/Phe	Solyc04g017900	NO	4	8735622	8735867	Aminotransferase-like, plant mobile domain family protein
B/Phe	Solyc04g017910	NO	4	8735950	8736219	Aminotransferase-like, plant mobile domain-containing protein
B/Phe	Solyc04g017920	NO	4	8736481	8736759	Aminotransferase-like, plant mobile domain-containing protein
B/Phe	Solyc04g017930	NO	4	8758712	8758861	Aminotransferase-like, plant mobile domain family protein
B/Phe	Solyc04g017940	NO	4	8759117	8759897	Aminotransferase-like, plant mobile domain-containing protein
B/Phe	Solyc04g018000	NO	4	9010420	9012147	Aminotransferase-like, plant mobile domain-containing protein
B/Phe	Solyc04g018010	NO	4	9037281	9037430	Aminotransferase-like, plant mobile domain family protein
B/Phe	Solyc04g018030	NO	4	9038142	9038369	Aminotransferase-like, plant mobile domain-containing protein
B/Phe	Solyc04g019317	NO	4	11650729	11652772	S-adenosyl-L-methionine-dependent methyltransferases superfamily protein
B/Phe	Solyc04g024480	NO	4	29979333	29979851	4-coumarate:CoA ligase
B/Phe	Solyc04g025230	YES	4	24496176	24496469	Acyl-CoA N-acyltransferases (NAT) superfamily protein
B/Phe	Solyc04g025240	YES	4	24476845	24480170	Acyl-CoA N-acyltransferases (NAT) superfamily protein
B/Phe	Solyc04g025650	YES	4	20614379	20618888	FAD/NAD(P)-binding oxidoreductase family protein
B/Phe	Solyc04g025710	NO	4	20576017	20576343	2-oxoisovalerate dehydrogenase subunit alpha
B/Phe	Solyc04g026160	NO	4	17979133	17979465	Glycosyltransferase
B/Phe	Solyc04g026170	NO	4	17973147	17973865	Glycosyltransferase
B/Phe	Solyc04g040180	YES	4	11709933	11712128	S-adenosyl-L-methionine-dependent methyltransferases superfamily protein
B/Phe	Solyc04g048905	NO	4	37838928	37841874	Aminotransferase-like, plant mobile domain family protein
B/Phe	Solyc04g048960	NO	4	37986447	37987173	Cinnamyl alcohol dehydrogenase
B/Phe	Solyc04g048970	NO	4	37987333	37987512	Cinnamyl alcohol dehydrogenase
B/Phe	Solyc04g049350	YES	4	40754810	40762500	chorismate synthase 1 precursor
B/Phe	Solyc04g049890	YES	4	43918488	43923872	D-aminoacid aminotransferase-like PLP-dependent enzymes superfamily protein
B/Phe	Solyc04g051380	NO	4	49681768	49684201	S-acyltransferase
B/Phe	Solyc04g051860	YES	4	50391670	50399041	shikimate kinase precursor
B/Phe	Solyc04g054710	YES	4	52381188	52387728	Aminotransferase
B/Phe	Solyc04g055253	NO	4	53193819	53208562	S-adenosyl-L-methionine-dependent methyltransferases superfamily protein
B/Phe	Solyc04g055255	NO	4	53207375	53215169	S-adenosyl-L-methionine-dependent methyltransferases superfamily protein
B/Phe	Solyc04g055257	NO	4	53212157	53228812	S-adenosyl-L-methionine-dependent methyltransferases superfamily protein
B/Phe	Solyc04g058180	YES	4	54577742	54583571	S-adenosyl-L-methionine-dependent methyltransferases superfamily protein
B/Phe	Solyc04g063230	YES	4	54714207	54719891	S-adenosyl-L-methionine-dependent methyltransferases superfamily protein
B/Phe	Solyc04g063350	YES	4	54805156	54812314	2-oxoisovalerate dehydrogenase subunit alpha 2, mitochondrial
B/Phe	Solyc04g064490	YES	4	54979369	54988424	Hexosyltransferase
B/Phe	Solyc04g064790	YES	4	55286524	55291206	Hexosyltransferase
B/Phe	Solyc04g071140	YES	4	55876235	55881219	Serine decarboxylase
B/Phe	Solyc04g071860	YES	4	56671349	56685458	S-acyltransferase
B/Phe	Solyc04g072870	YES	4	57768601	57771838	Glycosyl hydrolase family protein
B/Phe	Solyc04g074290	YES	4	58236803	58243077	S-adenosyl-L-methionine-dependent methyltransferases superfamily protein
B/Phe	Solyc04g074330	YES	4	58294509	58296443	Glycosyltransferase
B/Phe	Solyc04g074340	YES	4	58303611	58305398	Glycosyltransferase
B/Phe	Solyc04g074350	YES	4	58305514	58307304	Glycosyltransferase
B/Phe	Solyc04g074360	YES	4	58312532	58314382	Glycosyltransferase
B/Phe	Solyc04g074370	NO	4	58316270	58316698	Glycosyltransferase
B/Phe	Solyc04g074380	YES	4	58318366	58320043	Glycosyltransferase
B/Phe	Solyc04g074390	YES	4	58333457	58335017	Glycosyltransferase
B/Phe	Solyc04g074480	YES	4	58427772	58431410	DAHP synthase 2 precursor
B/Phe	Solyc04g074920	YES	4	58781595	58783300	Glycosyltransferase AER61
B/Phe	Solyc04g074930	YES	4	58786279	58787981	Glycosyltransferase AER61
B/Phe	Solyc04g077050	YES	4	60006522	60011197	Amino acid permease 6
B/Phe	Solyc04g077250	NO	4	60212944	60215452	Branched-chain-amino-acid aminotransferase
B/Phe	Solyc04g077460	YES	4	60358335	60363185	Amino acid transporter
B/Phe	Solyc04g078010	YES	4	60866395	60867617	Glycosyl hydrolase family 35 protein
B/Phe	Solyc04g078980	YES	4	61582092	61585106	Hexosyltransferase
B/Phe	Solyc04g078990	YES	4	61588288	61592458	Hexosyltransferase
B/Phe	Solyc04g079030	YES	4	61606626	61612479	Glycosyltransferase
B/Phe	Solyc04g079860	YES	4	62161049	62162080	Hexosyltransferase
B/Phe	Solyc04g079950	YES	4	62245213	62250456	Methyltransferase-like protein 2
B/Phe	Solyc04g080010	YES	4	62284349	62286595	Glycosyltransferase
B/Phe	Solyc04g080080	YES	4	62339421	62342053	Glycosyltransferase
B/Phe	Solyc04g080360	YES	4	62542501	62547525	S-adenosyl-L-methionine-dependent methyltransferases superfamily protein
B/Phe	Solyc04g080660	YES	4	62741768	62746054	S-adenosyl-L-methionine-dependent methyltransferases superfamily protein
B/Phe	Solyc04g081830	NO	4	63692661	63694025	Glycosyltransferase
B/Phe	Solyc04g082650	YES	4	64230705	64236947	S-acyltransferase
B/Phe	Solyc04g082860	YES	4	64347120	64348943	Glycosyltransferase
B/Phe	Solyc05g005890	YES	5	732053	736570	Acyl-CoA N-acyltransferases (NAT) superfamily protein
B/Phe	Solyc05g005930	YES	5	756535	757875	Glycosyltransferase
B/Phe	Solyc05g006140	YES	5	889271	889948	Glycosyltransferase
B/Phe	Solyc05g006150	YES	5	890637	891188	Glycosyltransferase
B/Phe	Solyc05g006510	YES	5	1179539	1180681	Hexosyltransferase
B/Phe	Solyc05g007490	YES	5	2095599	2101852	S-adenosyl-L-methionine-dependent methyltransferases superfamily protein
B/Phe	Solyc05g008770	YES	5	3038813	3048452	Amino-acid permease BAT1-like protein
B/Phe	Solyc05g009820	YES	5	4084763	4086590	Hexosyltransferase
B/Phe	Solyc05g010250	YES	5	4467052	4467627	Acyl-CoA N-acyltransferase
B/Phe	Solyc05g010685	NO	5	4956157	4957946	Glycosyltransferase
B/Phe	Solyc05g010817	NO	5	5082562	5088488	Aminotransferase-like, plant mobile domain family protein
B/Phe	Solyc05g012450	YES	5	5772229	5777952	S-adenosyl-L-methionine-dependent methyltransferases superfamily protein
B/Phe	Solyc05g012660	YES	5	5952551	5954255	Glycosyltransferase
B/Phe	Solyc05g012670	YES	5	5956759	5958092	Glycosyltransferase
B/Phe	Solyc05g012790	YES	5	6039527	6046079	S-acyltransferase
B/Phe	Solyc05g013380	YES	5	6528255	6536515	Alanine aminotransferase 2
B/Phe	Solyc05g013440	YES	5	6580544	6590074	Amine oxidase
B/Phe	Solyc05g014120	YES	5	7880614	7881357	S-adenosyl-L-methionine-dependent methyltransferases superfamily protein
B/Phe	Solyc05g015180	NO	5	10060997	10061610	Aminotransferase-like%2C plant mobile domain family protein
B/Phe	Solyc05g015770	YES	5	12070575	12070826	Alcohol acyl transferase
B/Phe	Solyc05g015800	YES	5	12119021	12120953	Alcohol acyl transferase
B/Phe	Solyc05g015810	NO	5	12141822	12142148	Benzyl alcohol O-benzoyltransferase
B/Phe	Solyc05g016030	YES	5	13669029	13679007	S-acyltransferase
B/Phe	Solyc05g018880	YES	5	24540098	24541636	Amine oxidase
B/Phe	Solyc05g021070	NO	5	26242725	26243333	Glycosyltransferase
B/Phe	Solyc05g024310	NO	5	31184648	31184833	Cinnamyl alcohol dehydrogenase
B/Phe	Solyc05g024315	NO	5	31184837	31185678	Cinnamyl alcohol dehydrogenase
B/Phe	Solyc05g025890	YES	5	37383075	37384850	Acyl-CoA N-acyltransferases (NAT) superfamily protein
B/Phe	Solyc05g025990	NO	5	39313745	39313897	S-adenosyl-L-methionine-dependent methyltransferases superfamily protein
B/Phe	Solyc05g039950	YES	5	47598783	47601015	Acyltransferase-like protein
B/Phe	Solyc05g041200	YES	5	49554146	49558626	4-hydroxyphenylpyruvate dioxygenase
B/Phe	Solyc05g047530	YES	5	58353753	58355726	trans-cinnamate 4-monooxygenase
B/Phe	Solyc05g047560	YES	5	58371294	58372808	Glycosyltransferase
B/Phe	Solyc05g047610	YES	5	58449615	58450544	S-acyltransferase
B/Phe	Solyc05g047640	YES	5	58463763	58473548	S-acyltransferase
B/Phe	Solyc05g050000	YES	5	59230228	59234435	S-adenosyl-L-methionine-dependent methyltransferases superfamily protein
B/Phe	Solyc05g050320	YES	5	59828159	59833713	Glycosyl hydrolase superfamily protein
B/Phe	Solyc05g050980	YES	5	60580505	60587515	3-phosphoshikimate 1-carboxyvinyltransferase
B/Phe	Solyc05g051210	YES	5	60868380	60869993	S-adenosyl-L-methionine-dependent methyltransferases superfamily protein
B/Phe	Solyc05g051360	YES	5	61028030	61029439	Glycosyltransferase
B/Phe	Solyc05g051520	YES	5	61271597	61284091	S-adenosyl-L-methionine-dependent methyltransferase
B/Phe	Solyc05g052170	YES	5	61853785	61856270	Acyl-CoA N-acyltransferases (NAT) superfamily protein
B/Phe	Solyc05g052300	YES	5	61967905	61970054	Amino acid transporter
B/Phe	Solyc05g052500	YES	5	62106418	62113760	S-adenosyl-L-methionine-dependent methyltransferases superfamily protein
B/Phe	Solyc05g052870	YES	5	62442580	62444667	Glycosyltransferase
B/Phe	Solyc05g052970	YES	5	62532135	62537900	S-adenosyl-L-methionine-dependent methyltransferases superfamily protein
B/Phe	Solyc05g053120	YES	5	62622619	62624028	Glycosyltransferase
B/Phe	Solyc05g053400	YES	5	62889556	62890722	Glycosyltransferase
B/Phe	Solyc05g053820	YES	5	63238606	63240924	Glycosyltransferase
B/Phe	Solyc05g053890	YES	5	63301489	63303168	Glycosyltransferase
B/Phe	Solyc05g053970	YES	5	63360487	63362174	Amino acid transporter
B/Phe	Solyc05g054025	NO	5	63381876	63383506	Amino acid transporter
B/Phe	Solyc05g055040	YES	5	64195611	64207828	Hexosyltransferase
B/Phe	Solyc05g055180	YES	5	64316909	64319931	FAD/NAD(P)-binding oxidoreductase family protein
B/Phe	Solyc05g055343	NO	5	64406973	64417171	Glycosyltransferase
B/Phe	Solyc05g055420	YES	5	64453817	64459615	Glycosyltransferase family protein 64 protein C5
B/Phe	Solyc05g055630	YES	5	64586817	64590662	S-acyltransferase
B/Phe	Solyc05g055840	YES	5	64706257	64709106	Glycosyltransferase
B/Phe	Solyc05g056170	YES	5	64942498	64946271	Phenylalanine ammonia-lyase
B/Phe	Solyc05g056480	YES	5	65149555	65153619	2-oxoisovalerate dehydrogenase subunit alpha 2, mitochondrial
B/Phe	Solyc05g056520	YES	5	65173029	65185693	S-adenosyl-L-methionine-dependent methyltransferases superfamily protein
B/Phe	Solyc05g056580	YES	5	65219381	65223723	S-adenosyl-L-methionine-dependent methyltransferases superfamily protein
B/Phe	Solyc06g005970	YES	6	961963	969314	Glycosyl hydrolase family protein
B/Phe	Solyc06g007380	YES	6	1431136	1432578	Methyltransferase
B/Phe	Solyc06g007650	YES	6	1676543	1678797	Glycosyltransferase
B/Phe	Solyc06g007960	YES	6	1833407	1837217	O-methyltransferase
B/Phe	Solyc06g008910	YES	6	2849719	2851468	Hexosyltransferase
B/Phe	Solyc06g024310	NO	6	10307815	10308875	Glycosyltransferase-like
B/Phe	Solyc06g035790	YES	6	22797162	22800539	S-adenosyl-L-methionine-dependent methyltransferases superfamily protein
B/Phe	Solyc06g035810	YES	6	22818284	22818866	S-adenosyl-L-methionine-dependent methyltransferases superfamily protein
B/Phe	Solyc06g050630	YES	6	31098376	31100203	Arogenate dehydrogenase 1, chloroplastic
B/Phe	Solyc06g050790	YES	6	31321309	31324565	Amino acid transporter
B/Phe	Solyc06g050800	YES	6	31329631	31331627	Amino acid transporter
B/Phe	Solyc06g051000	NO	6	31868051	31871228	S-adenosyl-L-methionine-dependent methyltransferases superfamily protein
B/Phe	Solyc06g054360	YES	6	34953108	34959815	S-adenosyl-L-methionine-dependent methyltransferases superfamily protein
B/Phe	Solyc06g059840	YES	6	35410114	35414406	branched chain alpha-keto acid dehydrogenase E1-alpha subunit
B/Phe	Solyc06g059850	YES	6	35422778	35432697	2-oxoisovalerate dehydrogenase subunit alpha 2, mitochondrial
B/Phe	Solyc06g060110	YES	6	35709011	35711632	amino acid transporter 2
B/Phe	Solyc06g060200	NO	6	35850222	35851305	O-methyltransferase
B/Phe	Solyc06g060215	NO	6	35857612	35859951	O-methyltransferase, putative
B/Phe	Solyc06g060880	YES	6	36560524	36563850	FAD/NAD(P)-binding oxidoreductase family protein
B/Phe	Solyc06g060930	YES	6	36588885	36589148	prephenate dehydrogenase family protein
B/Phe	Solyc06g061260	YES	6	36927083	36927652	Amino acid transporter
B/Phe	Solyc06g061270	YES	6	36929496	36931636	Amino acid transporter
B/Phe	Solyc06g062290	YES	6	36953718	36955121	Glycosyltransferase
B/Phe	Solyc06g062330	YES	6	36972126	36973034	Glycosyltransferase
B/Phe	Solyc06g063090	YES	6	37495718	37500170	Alanine aminotransferase 2
B/Phe	Solyc06g064510	YES	6	37814055	37815686	O-methyltransferase
B/Phe	Solyc06g068440	YES	6	40039268	40041886	cinnamoyl-CoA reductase
B/Phe	Solyc06g068650	YES	6	40192332	40196332	4-coumarate:CoA ligase
B/Phe	Solyc06g068750	YES	6	40246875	40248245	Transferring glycosyl group transferase
B/Phe	Solyc06g069870	YES	6	41133168	41137530	S-adenosyl-L-methionine-dependent methyltransferases superfamily protein
B/Phe	Solyc06g071030	YES	6	41292292	41300111	isochorismate synthase
B/Phe	Solyc06g071670	YES	6	41808832	41809827	S-adenosyl-L-methionine-dependent methyltransferases superfamily protein
B/Phe	Solyc06g071700	YES	6	41827618	41833620	Amine oxidase
B/Phe	Solyc06g072250	YES	6	42178182	42182986	Methyltransferase
B/Phe	Solyc06g072500	YES	6	42378488	42381980	Acyl-CoA N-acyltransferase
B/Phe	Solyc06g072610	YES	6	42439556	42446126	S-acyltransferase
B/Phe	Solyc06g072870	YES	6	42602437	42603909	Glycosyltransferase
B/Phe	Solyc06g072880	YES	6	42604532	42606001	Glycosyltransferase
B/Phe	Solyc06g073740	YES	6	43170004	43175262	Glycosyl hydrolase family protein
B/Phe	Solyc06g073750	YES	6	43176433	43179264	Glycosyl hydrolase family protein
B/Phe	Solyc06g073760	YES	6	43181343	43185813	Glycosyl hydrolase family protein
B/Phe	Solyc06g074380	YES	6	43665973	43669917	S-adenosyl-L-methionine-dependent methyltransferases superfamily protein
B/Phe	Solyc06g074530	YES	6	43777509	43778810	Arogenate dehydratase
B/Phe	Solyc06g075100	YES	6	44264411	44268056	glycosyltransferase family protein 2
B/Phe	Solyc06g075190	YES	6	44331990	44332277	Methyltransferase-related protein
B/Phe	Solyc06g075790	YES	6	44781842	44785214	Acyl-CoA N-acyltransferase with RING/FYVE/PHD-type zinc finger domain-containing protein
B/Phe	Solyc06g075970	YES	6	44842534	44845804	Para-hydroxybenzoic acid efflux pump subunit AaeB/fusaric acid resistance protein
B/Phe	Solyc06g076550	YES	6	45234502	45236086	Glycosyltransferase
B/Phe	Solyc06g076780	YES	6	45364644	45368798	Glycosyl hydrolase family protein
B/Phe	Solyc06g082050	YES	6	45577311	45578327	Acyl-CoA N-acyltransferase with RING/FYVE/PHD-type zinc finger protein
B/Phe	Solyc06g083310	YES	6	46342067	46346287	Hexosyltransferase
B/Phe	Solyc06g083450	YES	6	46424518	46426145	O-methyltransferase family protein
B/Phe	Solyc06g084030	YES	6	46862787	46867047	Methyltransferase type 11
B/Phe	Solyc06g084460	YES	6	47128175	47132062	Shikimate dehydrogenase
B/Phe	Solyc06g084570	YES	6	47214764	47223091	S-adenosyl-L-methionine-dependent methyltransferases superfamily protein
B/Phe	Solyc07g005080	NO	7	98394	99691	Glycosyl hydrolase family protein with chitinase insertion domain-containing protein
B/Phe	Solyc07g005090	YES	7	100124	101480	Glycosyl hydrolase family protein with chitinase insertion domain-containing protein
B/Phe	Solyc07g005360	YES	7	265635	272842	Hexosyltransferase
B/Phe	Solyc07g005760	YES	7	592377	596297	hydroxycinnamoyl CoA quinate transferase
B/Phe	Solyc07g006340	YES	7	1133910	1137484	Acyl-CoA N-acyltransferases (NAT) superfamily protein
B/Phe	Solyc07g006720	YES	7	1542624	1545212	Glycosyltransferase
B/Phe	Solyc07g006800	YES	7	1618259	1619620	Glycosyltransferase
B/Phe	Solyc07g007300	YES	7	1995346	1999680	Methyltransferase-like
B/Phe	Solyc07g007310	YES	7	2000964	2006550	Methyltransferase-like
B/Phe	Solyc07g007430	YES	7	2117699	2125739	S-acyltransferase
B/Phe	Solyc07g007590	YES	7	2212747	2213880	arogenate dehydrogenase 2, chloroplastic
B/Phe	Solyc07g008230	YES	7	2935664	2937064	Glycosyltransferase
B/Phe	Solyc07g008300	YES	7	3045453	3048229	Choline monooxygenase, chloroplastic
B/Phe	Solyc07g008310	YES	7	3049551	3053505	Choline monooxygenase, chloroplastic
B/Phe	Solyc07g008360	YES	7	3116250	3120462	4-coumarate:CoA ligase
B/Phe	Solyc07g018200	YES	7	9790852	9791811	Hexosyltransferase
B/Phe	Solyc07g025520	YES	7	29004703	29012058	S-adenosyl-L-methionine-dependent methyltransferases superfamily protein
B/Phe	Solyc07g040740	YES	7	49260225	49273078	O-acyltransferase
B/Phe	Solyc07g041260	YES	7	52011783	52012682	Serine decarboxylase
B/Phe	Solyc07g041960	NO	7	54503827	54504322	Serine decarboxylase
B/Phe	Solyc07g043020	NO	7	56399294	56399590	Glycosyltransferase
B/Phe	Solyc07g043025	NO	7	56403731	56404779	Glycosyltransferase
B/Phe	Solyc07g043040	NO	7	56404929	56405087	Glycosyltransferase
B/Phe	Solyc07g043050	YES	7	56434337	56435767	Glycosyltransferase
B/Phe	Solyc07g043060	YES	7	56442886	56444286	Glycosyltransferase
B/Phe	Solyc07g043100	YES	7	56483102	56484508	Glycosyltransferase
B/Phe	Solyc07g043110	YES	7	56541543	56542958	Glycosyltransferase
B/Phe	Solyc07g043120	YES	7	56550494	56551966	Glycosyltransferase
B/Phe	Solyc07g043150	YES	7	56611185	56612633	Glycosyltransferase
B/Phe	Solyc07g043160	YES	7	56634922	56636244	Glycosyltransferase
B/Phe	Solyc07g043170	YES	7	56636488	56638361	Glycosyltransferase
B/Phe	Solyc07g043180	YES	7	56640274	56640453	Glycosyltransferase
B/Phe	Solyc07g043205	NO	7	56665783	56666584	Serine decarboxylase
B/Phe	Solyc07g043410	YES	7	56975287	56976735	Glycosyltransferase
B/Phe	Solyc07g043440	NO	7	57051255	57051440	Glycosyltransferase
B/Phe	Solyc07g043450	NO	7	57051601	57052410	Glycosyltransferase
B/Phe	Solyc07g043480	YES	7	57113072	57114442	Glycosyltransferase
B/Phe	Solyc07g043490	YES	7	57159230	57160681	Glycosyltransferase
B/Phe	Solyc07g043500	YES	7	57178447	57179772	Glycosyltransferase
B/Phe	Solyc07g044820	YES	7	57751793	57752680	Hexosyltransferase
B/Phe	Solyc07g045050	YES	7	58025082	58031400	4-hydroxyphenylpyruvate dioxygenase
B/Phe	Solyc07g045070	YES	7	58049886	58073111	S-adenosyl-L-methionine-dependent methyltransferase
B/Phe	Solyc07g049645	NO	7	59909162	59910983	Benzyl alcohol O-benzoyltransferase
B/Phe	Solyc07g049655	NO	7	59942960	59944724	Benzyl alcohol O-benzoyltransferase
B/Phe	Solyc07g049670	YES	7	59946626	59948281	Alcohol acyl transferase
B/Phe	Solyc07g052110	YES	7	60568057	60577289	S-adenosyl-L-methionine-dependent methyltransferases superfamily protein
B/Phe	Solyc07g052320	YES	7	60727212	60731146	Hexosyltransferase
B/Phe	Solyc07g052330	NO	7	60746768	60748789	S-acyltransferase
B/Phe	Solyc07g052630	YES	7	61005395	61009634	Glycosyltransferase (DUF604)
B/Phe	Solyc07g052640	YES	7	61010366	61014923	Glycosyltransferase (DUF604)
B/Phe	Solyc07g053580	YES	7	61931772	61932446	S-adenosyl-L-methionine-dependent methyltransferase superfamily protein
B/Phe	Solyc07g054280	YES	7	62549066	62550580	Tyrosine/DOPA decarboxylase 3
B/Phe	Solyc07g054860	YES	7	62961871	62963385	Tyrosine/DOPA decarboxylase 3
B/Phe	Solyc07g055850	YES	7	63683692	63689852	Ubiquinone biosynthesis O-methyltransferase
B/Phe	Solyc07g055930	YES	7	63769009	63775640	Hexosyltransferase
B/Phe	Solyc07g062590	YES	7	65126155	65132863	Hexosyltransferase
B/Phe	Solyc07g062600	YES	7	65132883	65141671	Acyl-CoA N-acyltransferase with RING/FYVE/PHD-type zinc finger protein
B/Phe	Solyc07g062810	YES	7	65311534	65315185	D-amino-acid transaminase, chloroplastic
B/Phe	Solyc07g063460	YES	7	65772247	65773125	S-adenosyl-L-methionine-dependent methyltransferases superfamily protein
B/Phe	Solyc07g064050	YES	7	66171416	66174593	Hexosyltransferase
B/Phe	Solyc07g064080	YES	7	66191232	66203397	amino-terminal region of chorein
B/Phe	Solyc07g064360	YES	7	66372848	66375040	Aminotransferase-like, plant mobile domain-containing protein
B/Phe	Solyc07g064370	YES	7	66387122	66388972	Aminotransferase-like, plant mobile domain-containing protein
B/Phe	Solyc07g064380	YES	7	66391198	66397854	Aminotransferase-like, plant mobile domain-containing protein
B/Phe	Solyc07g064400	YES	7	66406596	66408659	Aminotransferase-like, plant mobile domain-containing protein
B/Phe	Solyc07g064670	YES	7	66543345	66548076	Hexosyltransferase
B/Phe	Solyc07g064990	YES	7	66759476	66762001	S-adenosyl-L-methionine-dependent methyltransferases superfamily protein
B/Phe	Solyc07g066000	YES	7	67396627	67399126	Amino acid permease
B/Phe	Solyc07g066010	YES	7	67399444	67401999	Amino acid transporter
B/Phe	Solyc07g066020	YES	7	67402630	67407347	Amino acid permease
B/Phe	Solyc07g066340	YES	7	67653291	67662042	S-adenosyl-L-methionine-dependent methyltransferases superfamily protein
B/Phe	Solyc07g066640	YES	7	67841250	67847731	transglycosylase
B/Phe	Solyc08g005490	YES	8	375178	379368	S-adenosyl-L-methionine-dependent methyltransferases superfamily protein
B/Phe	Solyc08g005750	YES	8	609697	610005	Benzyl alcohol O-benzoyltransferase
B/Phe	Solyc08g005760	YES	8	613141	615163	Alcohol acyl transferase
B/Phe	Solyc08g005770	YES	8	617070	619717	alcohol acyl transferase
B/Phe	Solyc08g006080	YES	8	846407	847405	Glycosyltransferase family protein 64 C3
B/Phe	Solyc08g006330	YES	8	1002667	1004580	UDP-xylose phenolic glycosyltransferase
B/Phe	Solyc08g006350	YES	8	1005450	1007326	Glycosyltransferase
B/Phe	Solyc08g006360	YES	8	1009122	1009796	Glycosyltransferase
B/Phe	Solyc08g006370	YES	8	1010151	1010735	Glycosyltransferase
B/Phe	Solyc08g006390	NO	8	1017164	1017580	Glycosyltransferase
B/Phe	Solyc08g006400	NO	8	1019125	1019280	Glycosyltransferase
B/Phe	Solyc08g006410	YES	8	1024045	1025959	Glycosyltransferase
B/Phe	Solyc08g006740	YES	8	1306822	1309453	aromatic amino acid decarboxylase 2
B/Phe	Solyc08g006750	YES	8	1332553	1336469	Serine decarboxylase
B/Phe	Solyc08g008450	YES	8	2850976	2851290	Glycosyltransferase
B/Phe	Solyc08g008453	NO	8	2851877	2852206	Glycosyltransferase
B/Phe	Solyc08g013720	YES	8	3106816	3113592	S-adenosyl-L-methionine-dependent methyltransferases superfamily protein
B/Phe	Solyc08g013740	YES	8	3127601	3130312	S-adenosyl-L-methionine-dependent methyltransferases superfamily protein
B/Phe	Solyc08g014040	YES	8	3570462	3576558	S-adenosyl-L-methionine-dependent methyltransferases superfamily protein
B/Phe	Solyc08g014050	YES	8	3582349	3583815	Glycosyltransferase
B/Phe	Solyc08g014330	YES	8	4077979	4085548	Amine oxidase
B/Phe	Solyc08g014610	YES	8	4752899	4762821	Aminotransferase
B/Phe	Solyc08g016250	NO	8	7076969	7077250	Glycosyltransferase
B/Phe	Solyc08g016260	NO	8	7078484	7079059	Glycosyltransferase
B/Phe	Solyc08g016770	YES	8	9232223	9235096	Serine decarboxylase
B/Phe	Solyc08g029170	YES	8	36834303	36842426	Hexosyltransferase
B/Phe	Solyc08g029200	YES	8	36678806	36692374	S-acyltransferase
B/Phe	Solyc08g048300	YES	8	13385696	13386064	Cinnamyl-alcohol dehydrogenase
B/Phe	Solyc08g062220	YES	8	48869457	48872069	Glycosyltransferase
B/Phe	Solyc08g062560	YES	8	49492682	49503007	S-adenosyl-L-methionine-dependent methyltransferases superfamily protein
B/Phe	Solyc08g062770	YES	8	49983799	50000104	Methyltransferase-like protein
B/Phe	Solyc08g066220	YES	8	52789524	52793209	Serine decarboxylase
B/Phe	Solyc08g066240	YES	8	52820433	52822952	histidine decarboxylase
B/Phe	Solyc08g066250	YES	8	52843878	52847281	Serine decarboxylase
B/Phe	Solyc08g066260	YES	8	52860675	52863149	Serine decarboxylase
B/Phe	Solyc08g067470	YES	8	54592542	54595208	6-hydroxynicotinate 3-monooxygenase
B/Phe	Solyc08g068600	YES	8	55827604	55829855	Serine decarboxylase
B/Phe	Solyc08g068610	YES	8	55836822	55838978	Serine decarboxylase
B/Phe	Solyc08g068620	YES	8	55844708	55850944	Serine decarboxylase
B/Phe	Solyc08g068630	YES	8	55860361	55862523	Serine decarboxylase
B/Phe	Solyc08g068640	YES	8	55871393	55873350	Serine decarboxylase
B/Phe	Solyc08g068660	YES	8	55881598	55881894	Serine decarboxylase
B/Phe	Solyc08g068665	NO	8	55895806	55897861	Serine decarboxylase
B/Phe	Solyc08g068680	YES	8	55909433	55911654	aromatic amino acid decarboxylase 1A
B/Phe	Solyc08g068690	YES	8	55917188	55917910	Tyramine n-hydroxycinnamoyl transferase
B/Phe	Solyc08g068700	YES	8	55930156	55930896	Tyramine n-hydroxycinnamoyl transferase
B/Phe	Solyc08g068710	YES	8	55938773	55939477	Tyramine n-hydroxycinnamoyl transferase
B/Phe	Solyc08g068730	YES	8	55966441	55967136	Tyramine n-hydroxycinnamoyl transferase
B/Phe	Solyc08g068770	YES	8	55995738	55996466	Tyramine n-hydroxycinnamoyl transferase
B/Phe	Solyc08g068780	YES	8	55998932	55999651	N-hydroxycinnamoyl-CoA:tyramine N-hydroxycinnamoyl transferase THT7-8
B/Phe	Solyc08g069060	YES	8	56240836	56245842	Hexosyltransferase
B/Phe	Solyc08g075870	YES	8	58073487	58076989	S-adenosyl-L-methionine-dependent methyltransferases superfamily protein
B/Phe	Solyc08g076300	YES	8	58376048	58380587	4-coumarate--CoA ligase-like 3
B/Phe	Solyc08g076410	YES	8	58536533	58540887	Shikimate kinase-like protein
B/Phe	Solyc08g077080	YES	8	59122253	59123698	Glycosyltransferase
B/Phe	Solyc08g077240	YES	8	59273909	59281119	S-adenosyl-L-methionine-dependent methyltransferases superfamily protein
B/Phe	Solyc08g078040	YES	8	60017492	60020632	FAD/NAD(P)-binding oxidoreductase family protein
B/Phe	Solyc08g078120	YES	8	60063496	60067462	Acyl-CoA N-acyltransferase with RING/FYVE/PHD-type zinc finger protein
B/Phe	Solyc08g079430	YES	8	61061040	61065407	partialcopper-containing amine oxidase
B/Phe	Solyc08g082080	YES	8	63095792	63101597	Amino acid transporter
B/Phe	Solyc08g083340	NO	8	63973953	63974739	Hexosyltransferase
B/Phe	Solyc08g150105	NO	8	3208099	3209388	Glycosyltransferase
B/Phe	Solyc09g007890	YES	9	1433147	1435469	Phenylalanine ammonia-lyase
B/Phe	Solyc09g007900	YES	9	1438652	1441865	Phenylalanine ammonia-lyase
B/Phe	Solyc09g007910	YES	9	1448725	1451121	Phenylalanine ammonia-lyase
B/Phe	Solyc09g007920	YES	9	1455211	1458871	Phenylalanine ammonia-lyase
B/Phe	Solyc09g008050	YES	9	1535459	1537955	Glycosyltransferase
B/Phe	Solyc09g008060	YES	9	1540213	1544152	Glycosyltransferase
B/Phe	Solyc09g008083	NO	9	1575026	1575602	Glycosyltransferase
B/Phe	Solyc09g008090	YES	9	1585886	1587874	Glycosyltransferase
B/Phe	Solyc09g008510	YES	9	2029279	2030772	Glycosyltransferase
B/Phe	Solyc09g008520	YES	9	2036911	2045603	Acyl-CoA N-acyltransferase with RING/FYVE/PHD-type zinc finger domain-containing protein
B/Phe	Solyc09g010570	YES	9	3978271	3978891	Para-hydroxybenzoic acid efflux pump subunit AaeB/fusaric acid resistance protein
B/Phe	Solyc09g011090	NO	9	4456256	4458895	Glycosyltransferase
B/Phe	Solyc09g011870	YES	9	5194794	5195966	Arogenate dehydrogenase 2
B/Phe	Solyc09g015040	YES	9	7885879	7887411	Methyltransferase
B/Phe	Solyc09g030455	NO	9	29813517	29819405	Amine oxidase
B/Phe	Solyc09g055910	YES	9	42176839	42184376	D-amino acid dehydrogenase
B/Phe	Solyc09g056230	YES	9	43752367	43753004	O-methyltransferase, putative
B/Phe	Solyc09g059170	YES	9	49651946	49652677	Glycosyltransferase
B/Phe	Solyc09g059320	NO	9	50310211	50312639	Hexosyltransferase
B/Phe	Solyc09g059330	NO	9	50314990	50315861	Hexosyltransferase
B/Phe	Solyc09g059850	NO	9	52267272	52267631	Amino acid transporter
B/Phe	Solyc09g059950	YES	9	53004748	53007149	amino acid-ligase
B/Phe	Solyc09g065340	YES	9	59510217	59523169	Acyl-CoA N-acyltransferase with RING/FYVE/PHD-type zinc finger protein
B/Phe	Solyc09g074080	YES	9	61976932	61977996	Hexosyltransferase
B/Phe	Solyc09g075560	YES	9	63468675	63469778	Hexosyltransferase
B/Phe	Solyc09g075770	YES	9	63605002	63611858	Long-chain acyl-CoA synthetase 6
B/Phe	Solyc09g075780	YES	9	63618521	63618940	long chain acyl-CoA synthetase 6, peroxisomal-like isoform X1
B/Phe	Solyc09g075790	YES	9	63619835	63628190	Long-chain acyl-CoA synthetase
B/Phe	Solyc09g075930	YES	9	63763019	63765320	Amine oxidase
B/Phe	Solyc09g075940	YES	9	63770593	63773224	Amine oxidase
B/Phe	Solyc09g076010	YES	9	63910416	63922144	Acyl-CoA N-acyltransferase with RING/FYVE/PHD-type zinc finger protein
B/Phe	Solyc09g082220	YES	9	64145223	64145540	Acyl-CoA N-acyltransferases (NAT) superfamily protein
B/Phe	Solyc09g089585	NO	9	65408703	65417443	Glycosyltransferase
B/Phe	Solyc09g090190	YES	9	65836903	65843126	S-adenosyl-L-methionine-dependent methyltransferases superfamily protein
B/Phe	Solyc09g090490	NO	9	66089314	66091861	Amine oxidase
B/Phe	Solyc09g090690	YES	9	66234417	66237322	S-adenosyl-L-methionine-dependent methyltransferases superfamily protein
B/Phe	Solyc09g091530	YES	9	66886423	66888884	S-adenosyl-L-methionine-dependent methyltransferases superfamily protein
B/Phe	Solyc09g091540	YES	9	66892779	66894873	S-adenosyl-L-methionine-dependent methyltransferases superfamily protein
B/Phe	Solyc09g091550	YES	9	66901227	66903818	S-adenosyl-L-methionine-dependent methyltransferases superfamily protein
B/Phe	Solyc09g092140	YES	9	67381800	67389442	S-adenosyl-L-methionine-dependent methyltransferases superfamily protein
B/Phe	Solyc09g092420	YES	9	67625689	67626543	Amino acid/polyamine transporter I
B/Phe	Solyc09g092480	YES	9	67665938	67667344	Glycosyltransferase
B/Phe	Solyc09g092490	YES	9	67668139	67669741	Glycosyltransferase
B/Phe	Solyc09g098080	YES	9	68039254	68042219	Glycosyltransferase
B/Phe	Solyc09g098380	NO	9	68269811	68271497	Amino acid transporter
B/Phe	Solyc10g005060	YES	10	64725323	64728276	O-methyltransferase-like protein
B/Phe	Solyc10g005540	YES	10	340321	343648	S-adenosyl-L-methionine-dependent methyltransferases superfamily protein
B/Phe	Solyc10g005620	YES	10	386956	390817	FAD/NAD(P)-binding oxidoreductase family protein
B/Phe	Solyc10g006500	YES	10	967777	972001	Hexosyltransferase
B/Phe	Solyc10g007200	YES	10	1512234	1517689	Hexosyltransferase
B/Phe	Solyc10g008020	YES	10	2063226	2068389	S-adenosyl-L-methionine-dependent methyltransferase
B/Phe	Solyc10g008120	YES	10	2143892	2145900	O-methyltransferase
B/Phe	Solyc10g008860	YES	10	2785001	2786371	Glycosyltransferase
B/Phe	Solyc10g009400	YES	10	3328966	3340751	S-adenosyl-L-methionine-dependent methyltransferases superfamily protein
B/Phe	Solyc10g009580	YES	10	3586506	3588259	Glycosyltransferase
B/Phe	Solyc10g011920	YES	10	4003624	4004007	Phenylalanine ammonia-lyase
B/Phe	Solyc10g011925	NO	10	4005701	4013235	Phenylalanine ammonia-lyase
B/Phe	Solyc10g011930	YES	10	4021415	4021798	Phenylalanine ammonia-lyase
B/Phe	Solyc10g012030	YES	10	4116645	4126230	chorismate synthase
B/Phe	Solyc10g012160	YES	10	4300447	4308379	Methyltransferase
B/Phe	Solyc10g017600	YES	10	5268834	5277783	Hexosyltransferase
B/Phe	Solyc10g018160	YES	10	6517267	6526932	S-acyltransferase
B/Phe	Solyc10g038080	YES	10	18741488	18750903	Shikimate dehydrogenase (NADP(+))
B/Phe	Solyc10g047500	YES	10	39981572	39983076	Glycosyltransferase AER61, uncharacterized
B/Phe	Solyc10g047520	NO	10	39994975	39995280	O-methyltransferase
B/Phe	Solyc10g048180	YES	10	43439486	43440769	Amino acid transporter
B/Phe	Solyc10g049500	NO	10	45063396	45065950	S-adenosyl-L-methionine-dependent methyltransferases superfamily protein
B/Phe	Solyc10g049540	NO	10	45106928	45107311	S-adenosyl-L-methionine-dependent methyltransferases superfamily protein
B/Phe	Solyc10g049640	YES	10	45328007	45330412	Amino acid/polyamine transporter I
B/Phe	Solyc10g052600	YES	10	51991652	51992845	S-adenosyl-L-methionine-dependent methyltransferases superfamily protein
B/Phe	Solyc10g052820	NO	10	52648633	52648869	2-oxoisovalerate dehydrogenase subunit alpha 2, mitochondrial
B/Phe	Solyc10g061840	NO	10	21470674	21472218	S-adenosyl-L-methionine-dependent methyltransferases superfamily protein
B/Phe	Solyc10g074650	YES	10	57234900	57248916	Hexosyltransferase
B/Phe	Solyc10g077050	YES	10	59045000	59051741	S-acyltransferase
B/Phe	Solyc10g077060	YES	10	59056951	59059119	S-acyltransferase
B/Phe	Solyc10g079210	YES	10	59908983	59914251	Glycosyltransferase-like KOBITO 1
B/Phe	Solyc10g079320	YES	10	59983320	59984807	Glycosyltransferase
B/Phe	Solyc10g079330	YES	10	60002863	60005038	Glycosyltransferase
B/Phe	Solyc10g079340	YES	10	60010754	60012432	Glycosyltransferase
B/Phe	Solyc10g079350	YES	10	60013720	60015171	Glycosyltransferase
B/Phe	Solyc10g079450	YES	10	60097144	60105922	S-adenosyl-L-methionine-dependent methyltransferases superfamily protein
B/Phe	Solyc10g079570	NO	10	60195176	60196658	Acyltransferase
B/Phe	Solyc10g079930	YES	10	60491747	60493060	Glycosyltransferase
B/Phe	Solyc10g079940	YES	10	60496238	60496573	Glycosyltransferase
B/Phe	Solyc10g079950	YES	10	60496637	60498891	Glycosyltransferase
B/Phe	Solyc10g079980	YES	10	60528540	60529955	Glycosyltransferase
B/Phe	Solyc10g080010	YES	10	60543379	60546061	Glycosyltransferase family 61 protein
B/Phe	Solyc10g083390	YES	10	62375490	62376252	S-adenosyl-L-methionine-dependent methyltransferases superfamily protein
B/Phe	Solyc10g083440	YES	10	62405948	62407288	Glycosyltransferase
B/Phe	Solyc10g083790	YES	10	62699306	62704125	CYP97C11
B/Phe	Solyc10g083800	YES	10	62711003	62722304	Acyl-CoA N-acyltransferase with RING/FYVE/PHD-type zinc finger domain-containing protein
B/Phe	Solyc10g083860	YES	10	62752216	62753700	Glycosyltransferase
B/Phe	Solyc10g084650	YES	10	63239776	63253255	Acyl-CoA N-acyltransferase with RING/FYVE/PHD-type zinc finger domain-containing protein
B/Phe	Solyc10g084720	YES	10	63294796	63298486	Para-hydroxybenzoic acid efflux pump subunit AaeB/fusaric acid resistance protein
B/Phe	Solyc10g084820	YES	10	63373974	63378152	S-acyltransferase
B/Phe	Solyc10g084830	YES	10	63380892	63384978	Amino acid transporter
B/Phe	Solyc10g085160	YES	10	63593392	63597322	S-adenosyl-L-methionine-dependent methyltransferases superfamily protein
B/Phe	Solyc10g085700	YES	10	63947911	63951213	Aminotransferase-like, plant mobile domain-containing protein
B/Phe	Solyc10g085830	YES	10	64050170	64052788	O-methyltransferase, putative
B/Phe	Solyc10g085860	YES	10	64057748	64059232	Glycosyltransferase
B/Phe	Solyc10g085870	YES	10	64065383	64066843	Glycosyltransferase
B/Phe	Solyc10g086180	YES	10	64248745	64252443	Phenylalanine ammonia-lyase
B/Phe	Solyc10g086240	YES	10	64275379	64277216	Glycosyltransferase
B/Phe	Solyc10g086565	NO	10	64503887	64508269	S-acyltransferase
B/Phe	Solyc11g005070	YES	11	75541	77530	amino acid transporter 3
B/Phe	Solyc11g005760	YES	11	606647	609556	Hexosyltransferase
B/Phe	Solyc11g005840	YES	11	685821	688305	Aminotransferase
B/Phe	Solyc11g005860	YES	11	730492	733391	Aminotransferase
B/Phe	Solyc11g006100	YES	11	929382	930891	Glycosyltransferase
B/Phe	Solyc11g006110	YES	11	933023	933570	Glycosyltransferase
B/Phe	Solyc11g006120	YES	11	933737	933952	Glycosyltransferase
B/Phe	Solyc11g006130	YES	11	934226	939520	Methyltransferase-like protein
B/Phe	Solyc11g006540	YES	11	1230144	1233440	FAD/NAD(P)-binding oxidoreductase family protein
B/Phe	Solyc11g006560	YES	11	1242538	1243992	Glycosyl transferase family 1 protein-like
B/Phe	Solyc11g007350	YES	11	1757585	1758976	Glycosyltransferase
B/Phe	Solyc11g007370	NO	11	1765648	1766982	Glycosyltransferase
B/Phe	Solyc11g007380	NO	11	1767801	1769144	Glycosyltransferase
B/Phe	Solyc11g007390	YES	11	1775101	1775812	Glycosyltransferase
B/Phe	Solyc11g007440	NO	11	1788480	1788668	Glycosyltransferase
B/Phe	Solyc11g007450	YES	11	1788770	1789828	Glycosyltransferase
B/Phe	Solyc11g007460	YES	11	1790675	1791985	Glycosyltransferase
B/Phe	Solyc11g007470	YES	11	1792664	1793992	Glycosyltransferase
B/Phe	Solyc11g007480	YES	11	1794637	1795998	Glycosyltransferase
B/Phe	Solyc11g007490	YES	11	1798244	1799575	Glycosyltransferase
B/Phe	Solyc11g007500	YES	11	1801261	1801848	Glycosyltransferase
B/Phe	Solyc11g007550	YES	11	1836574	1837977	S-adenosyl-L-methionine-dependent methyltransferases superfamily protein
B/Phe	Solyc11g007770	YES	11	2023836	2029162	Glycosyltransferase family protein 64 protein C5
B/Phe	Solyc11g007820	YES	11	2077843	2079210	S-adenosyl-L-methionine-dependent methyltransferases superfamily protein
B/Phe	Solyc11g007970	YES	11	2221568	2224428	4-coumarate--CoA ligase-like 5
B/Phe	Solyc11g008440	YES	11	2679314	2682956	Amino acid transporter
B/Phe	Solyc11g009080	YES	11	3229728	3233491	DAHP synthase 1 precursor
B/Phe	Solyc11g010110	YES	11	3254776	3263020	S-adenosyl-L-methionine-dependent methyltransferases superfamily protein
B/Phe	Solyc11g010580	YES	11	3682795	3684528	S-adenosyl-L-methionine-dependent methyltransferases superfamily protein
B/Phe	Solyc11g010735	NO	11	3816994	3817298	Glycosyltransferase
B/Phe	Solyc11g010740	YES	11	3817797	3819248	Glycosyltransferase
B/Phe	Solyc11g010750	YES	11	3821020	3821397	Glycosyltransferase
B/Phe	Solyc11g010760	YES	11	3824880	3826304	Glycosyltransferase
B/Phe	Solyc11g010980	YES	11	4046446	4050519	Cinnamyl alcohol dehydrogenase
B/Phe	Solyc11g010990	YES	11	4057113	4060036	Cinnamyl alcohol dehydrogenase
B/Phe	Solyc11g011330	YES	11	4405726	4407631	Cinnamyl alcohol dehydrogenase
B/Phe	Solyc11g011850	YES	11	4856823	4861950	glycosyltransferase
B/Phe	Solyc11g013170	YES	11	6112245	6121006	Aminotransferase
B/Phe	Solyc11g013490	YES	11	6616697	6623801	Hexosyltransferase
B/Phe	Solyc11g017240	YES	11	8137428	8140681	chorismate mutase
B/Phe	Solyc11g020000	NO	11	10088923	10089968	Acyl-CoA N-acyltransferase (NAT) superfamily protein
B/Phe	Solyc11g020630	YES	11	11842918	11843214	Benzyl alcohol O-benzoyltransferase
B/Phe	Solyc11g020640	YES	11	11843289	11844879	Alcohol acyl transferase
B/Phe	Solyc11g042760	NO	11	33481965	33482360	FAD/NAD(P)-binding oxidoreductase family protein
B/Phe	Solyc11g042810	YES	11	32879362	32881145	Hexosyltransferase
B/Phe	Solyc11g045670	YES	11	26774414	26779092	S-acyltransferase
B/Phe	Solyc11g050850	NO	11	16186277	16186789	Serine decarboxylase
B/Phe	Solyc11g062360	YES	11	47275586	47281289	transferring glycosyl group transferase
B/Phe	Solyc11g066140	YES	11	49872579	49875966	Para-hydroxybenzoic acid efflux pump subunit AaeB/fusaric acid resistance protein
B/Phe	Solyc11g066480	YES	11	50245741	50254405	Acyl-CoA N-acyltransferase with RING/FYVE/PHD-type zinc finger domain-containing protein
B/Phe	Solyc11g066670	YES	11	50472736	50474139	Glycosyltransferase
B/Phe	Solyc11g066680	YES	11	50477259	50478653	Glycosyltransferase
B/Phe	Solyc11g066890	YES	11	50718146	50719429	Arogenate dehydratase
B/Phe	Solyc11g069050	YES	11	51686506	51693145	4-coumarate--CoA ligase-like 7
B/Phe	Solyc11g069060	YES	11	51712858	51714090	heavy metal-associated isoprenylated plant protein 3-like
B/Phe	Solyc11g069070	YES	11	51720553	51721636	Heavy metal-associated isoprenylated plant protein
B/Phe	Solyc11g069560	YES	11	52238407	52241658	glycosyltransferase family protein 2
B/Phe	Solyc11g069680	YES	11	52359035	52360459	Acyltransferase-like protein
B/Phe	Solyc11g071280	YES	11	52879329	52883073	4-amino-4-deoxychorismate lyase
B/Phe	Solyc11g071440	YES	11	52983172	52984125	FAD/NAD(P)-binding oxidoreductase family protein
B/Phe	Solyc11g071510	YES	11	53029131	53033220	Glycosyl hydrolase
B/Phe	Solyc11g071640	YES	11	53123512	53128213	Glycosyl hydrolase family protein
B/Phe	Solyc11g071650	YES	11	53129940	53135351	Glycosyl hydrolase family protein
B/Phe	Solyc11g071990	YES	11	53358459	53360897	FAD/NAD(P)-binding oxidoreductase family protein
B/Phe	Solyc11g072520	YES	11	53772159	53779920	Arogenate dehydratase
B/Phe	Solyc11g072870	YES	11	54109864	54110359	S-adenosyl-L-methionine-dependent methyltransferases superfamily protein
B/Phe	Solyc12g005880	YES	12	523308	527248	Hexosyltransferase
B/Phe	Solyc12g006030	YES	12	636081	638672	S-adenosyl-L-methionine-dependent methyltransferases superfamily protein
B/Phe	Solyc12g006430	YES	12	918679	921577	Glycosyltransferase
B/Phe	Solyc12g008970	YES	12	2320686	2329409	O-acyltransferase
B/Phe	Solyc12g009110	YES	12	2484632	2488150	O-methyltransferase, putative
B/Phe	Solyc12g009430	YES	12	2757928	2759962	Methyltransferase FkbM
B/Phe	Solyc12g009910	YES	12	3117598	3118993	Glycosyltransferase
B/Phe	Solyc12g009920	YES	12	3131605	3132231	Glycosyltransferase
B/Phe	Solyc12g009930	YES	12	3135453	3136808	Glycosyltransferase
B/Phe	Solyc12g009940	YES	12	3140296	3141633	Glycosyltransferase
B/Phe	Solyc12g010200	YES	12	3353800	3360381	Hexosyltransferase
B/Phe	Solyc12g013690	YES	12	4576882	4579767	Monooxygenase
B/Phe	Solyc12g013720	YES	12	4595654	4596135	Monooxygenase
B/Phe	Solyc12g014010	YES	12	4885960	4888637	Glycosyltransferase
B/Phe	Solyc12g014500	YES	12	5502198	5509673	S-adenosyl-L-methionine-dependent methyltransferases superfamily protein
B/Phe	Solyc12g027490	NO	12	24220361	24220759	4-coumarate--CoA ligase 2
B/Phe	Solyc12g036673	NO	12	46412057	46412695	S-adenosyl-L-methionine-dependent methyltransferases superfamily protein
B/Phe	Solyc12g039200	NO	12	52360417	52360707	Aminotransferase-like, plant mobile domain-containing protein
B/Phe	Solyc12g041940	YES	12	55207173	55207922	O-methyltransferase, putative
B/Phe	Solyc12g041950	YES	12	55208049	55208360	O-methyltransferase
B/Phe	Solyc12g041960	YES	12	55344620	55345800	O-methyltransferase
B/Phe	Solyc12g042460	YES	12	57386032	57391931	4-coumarate:CoA ligase
B/Phe	Solyc12g042600	YES	12	57582021	57584154	Glycosyltransferase
B/Phe	Solyc12g042620	NO	12	57602630	57603238	Glycosyltransferase
B/Phe	Solyc12g055820	YES	12	61410511	61417343	Cinnamyl-alcohol dehydrogenase
B/Phe	Solyc12g055880	NO	12	61478149	61478814	2-oxoisovalerate dehydrogenase subunit alpha 2, mitochondrial
B/Phe	Solyc12g055890	NO	12	61479781	61481653	2-oxoisovalerate dehydrogenase subunit alpha 2, mitochondrial
B/Phe	Solyc12g056050	NO	12	61613219	61614676	Glycosyltransferase
B/Phe	Solyc12g056285	NO	12	61826087	61826936	S-adenosyl-L-methionine-dependent methyltransferase
B/Phe	Solyc12g057060	YES	12	62745848	62747691	Glycosyltransferase
B/Phe	Solyc12g057070	YES	12	62750398	62751976	Glycosyltransferase
B/Phe	Solyc12g057080	YES	12	62758048	62759611	Glycosyltransferase
B/Phe	Solyc12g062790	YES	12	34211869	34212611	Serine decarboxylase
B/Phe	Solyc12g088190	YES	12	63198234	63205279	Amino acid permease
B/Phe	Solyc12g088240	YES	12	63255598	63259379	Glycosyltransferase
B/Phe	Solyc12g088410	YES	12	63367461	63369231	Glycosyl hydrolase family 35 protein
B/Phe	Solyc12g088690	YES	12	63530959	63532070	Glycosyltransferase
B/Phe	Solyc12g088700	YES	12	63532740	63533930	Glycosyltransferase
B/Phe	Solyc12g088710	YES	12	63535468	63536925	Glycosyltransferase
B/Phe	Solyc12g088810	YES	12	63599087	63605590	S-adenosyl-L-methionine-dependent methyltransferase superfamily protein
B/Phe	Solyc12g089080	NO	12	63775568	63776457	Glycosyltransferase
B/Phe	Solyc12g089385	NO	12	64067091	64071402	FAD/NAD(P)-binding oxidoreductase family protein
B/Phe	Solyc12g094520	YES	12	64220588	64224520	4-coumarate--CoA ligase-like 4
B/Phe	Solyc12g096080	YES	12	64670154	64672826	Glycosyltransferase
B/Phe	Solyc12g096440	NO	12	64884627	64886367	Hexosyltransferase
B/Phe	Solyc12g096820	YES	12	65100746	65102580	Glycosyltransferase
B/Phe	Solyc12g096830	YES	12	65103098	65105259	Glycosyltransferase
B/Phe	Solyc12g096870	YES	12	65138115	65139575	Glycosyltransferase
B/Phe	Solyc12g098580	YES	12	65574152	65575549	Glycosyltransferase
B/Phe	Solyc12g098590	YES	12	65577004	65579171	Glycosyltransferase
B/Phe	Solyc12g098600	YES	12	65579997	65581388	Glycosyltransferase
B/Phe	Solyc12g099690	NO	12	66262484	66262780	Transferring glycosyl group transferase (DUF604)
B/Phe	Solyc12g099940	YES	12	66422413	66428887	Acyl-CoA N-acyltransferases (NAT) superfamily protein
BCAA	Solyc01g005920	YES	1	611660	613377	Amino acid/polyamine transporter I
BCAA	Solyc01g011510	YES	1	9568617	9579715	Aldehyde dehydrogenase
BCAA	Solyc01g012700	YES	1	9909361	9913814	Aldehyde dehydrogenase
BCAA	Solyc01g012750	YES	1	10101037	10101342	Aldehyde dehydrogenase
BCAA	Solyc01g012760	YES	1	10106292	10109848	Aldehyde dehydrogenase
BCAA	Solyc01g013883	NO	1	10340665	10348944	Aldehyde dehydrogenase
BCAA	Solyc01g013890	YES	1	10384515	10395910	Aldehyde dehydrogenase
BCAA	Solyc01g020117	NO	1	27786250	27786933	2-alkenal reductase (NADP(+)-dependent)-like
BCAA	Solyc01g034080	YES	1	33621254	33622666	Amino acid/polyamine transporter I
BCAA	Solyc01g049650	YES	1	41009643	41011950	Pyruvate kinase
BCAA	Solyc01g057210	YES	1	53079911	53083865	Mitochondrial pyruvate dehydrogenase kinase
BCAA	Solyc01g065490	YES	1	64503793	64507127	NAD(P)-linked oxidoreductase, aldo/keto reductase family protein
BCAA	Solyc01g066520	YES	1	67289469	67295875	Dihydrolipoamide acetyltransferase component of pyruvate dehydrogenase complex
BCAA	Solyc01g079100	YES	1	70748817	70752329	S-acyltransferase
BCAA	Solyc01g080030	YES	1	71732939	71734259	2-alkenal reductase (NADP(+)-dependent)
BCAA	Solyc01g080460	YES	1	72273344	72281771	Pyruvate, phosphate dikinase
BCAA	Solyc01g087640	YES	1	74829547	74833773	alcohol dehydrogenase
BCAA	Solyc01g088170	YES	1	75273496	75283851	aldehyde oxidase 2
BCAA	Solyc01g088180	NO	1	75285727	75285921	Aldehyde oxidase 3
BCAA	Solyc01g088200	YES	1	75288335	75295859	aldehyde oxidase 4 pseudogene
BCAA	Solyc01g088220	YES	1	75292528	75293004	Aldehyde oxidase 3
BCAA	Solyc01g088230	YES	1	75287629	75290990	Aldehyde oxidase 3
BCAA	Solyc01g091280	YES	1	77173630	77179195	S-acyltransferase
BCAA	Solyc01g093990	YES	1	77825582	77827349	Glyoxylate/hydroxypyruvate reductase HPR3
BCAA	Solyc01g097380	YES	1	80521659	80524521	NAD(P)-linked oxidoreductase, aldo/keto reductase family protein
BCAA	Solyc01g097390	YES	1	80526571	80530758	NAD(P)-linked oxidoreductase, aldo/keto reductase family protein
BCAA	Solyc01g098110	YES	1	80962825	80981156	Acyltransferase-like protein, chloroplastic
BCAA	Solyc01g098700	YES	1	81377982	81389548	Branched-chain-amino-acid aminotransferase-like protein 1
BCAA	Solyc01g106440	YES	1	86640141	86648535	S-acyltransferase
BCAA	Solyc01g106780	YES	1	86857980	86861733	Pyruvate kinase
BCAA	Solyc01g106800	YES	1	86866753	86870772	amino acid transporter 1
BCAA	Solyc01g107020	YES	1	87011931	87013184	Acyl-CoA N-acyltransferase
BCAA	Solyc01g109370	YES	1	88691454	88694668	Acyltransferase domain-containing protein
BCAA	Solyc02g030480	YES	2	24786495	24790582	Alcohol dehydrogenase superfamily
BCAA	Solyc02g038811	NO	2	30610585	30612531	Amino acid transporter
BCAA	Solyc02g061810	YES	2	31315156	31324563	S-acyltransferase
BCAA	Solyc02g064690	YES	2	33793600	33796218	Acyl-CoA N-acyltransferases (NAT) superfamily protein
BCAA	Solyc02g065680	YES	2	34869949	34874602	Amino acid transporter
BCAA	Solyc02g069250	YES	2	37203429	37205538	Alcohol dehydrogenase superfamily
BCAA	Solyc02g077240	YES	2	40229739	40232831	Pyruvate decarboxylase
BCAA	Solyc02g082510	YES	2	44195586	44196863	Amino acid transporter
BCAA	Solyc02g082520	YES	2	44197671	44198932	Amino acid transporter
BCAA	Solyc02g083150	YES	2	44652668	44658920	S-acyltransferase
BCAA	Solyc02g084640	YES	2	45753858	45758189	Aldehyde dehydrogenase
BCAA	Solyc02g086970	YES	2	47547770	47552694	Aldehyde dehydrogenase
BCAA	Solyc02g089400	YES	2	49276353	49281323	Amino acid transporter
BCAA	Solyc02g091970	YES	2	51212827	51219652	SlBCAT3
BCAA	Solyc02g092490	YES	2	51579849	51581813	Acyl-CoA N-acyltransferases (NAT) superfamily protein
BCAA	Solyc02g094390	YES	2	53018539	53021801	S-acyltransferase
BCAA	Solyc02g094430	YES	2	53045963	53054518	Acyltransferase-like protein, chloroplastic
BCAA	Solyc03g005170	YES	3	112816	124980	Acyl-CoA N-acyltransferase with RING/FYVE/PHD-type zinc finger protein
BCAA	Solyc03g005730	YES	3	513722	522130	3-isopropylmalate dehydratase large subunit
BCAA	Solyc03g007200	YES	3	1807043	1808864	2-alkenal reductase (NADP(+)-dependent)
BCAA	Solyc03g007810	YES	3	2388421	2397424	Pyruvate kinase
BCAA	Solyc03g013160	YES	3	42195348	42197599	Amino acid transporter
BCAA	Solyc03g013440	YES	3	39798498	39802607	Amino acid transporter
BCAA	Solyc03g025710	YES	3	3102870	3105069	Acyl-CoA N-acyltransferase (NAT) superfamily protein
BCAA	Solyc03g032090	YES	3	4509180	4510463	Amino acid transporter
BCAA	Solyc03g043880	YES	3	6834990	6841543	SlBCAT4
BCAA	Solyc03g044200	YES	3	7742938	7746890	Alcohol dehydrogenase-like protein
BCAA	Solyc03g044330	YES	3	8142818	8144797	Acetolactate synthase
BCAA	Solyc03g051663	NO	3	16912354	16913025	Alcohol dehydrogenase
BCAA	Solyc03g051720	YES	3	16938036	16938407	Alcohol dehydrogenase
BCAA	Solyc03g063030	YES	3	29059662	29064381	Amino acid transporter
BCAA	Solyc03g063040	YES	3	29064476	29065801	Amino acid transporter
BCAA	Solyc03g063050	YES	3	29094466	29097009	Amino acid transporter
BCAA	Solyc03g071840	NO	3	15776713	15777453	Amino acid transporter
BCAA	Solyc03g078150	YES	3	44667749	44675046	Amino acid transporter family protein
BCAA	Solyc03g082560	YES	3	47065999	47068924	Aldo-keto reductase/ oxidoreductase
BCAA	Solyc03g093280	YES	3	49018029	49019346	Aldo/keto reductase family protein
BCAA	Solyc03g093290	YES	3	49026067	49027370	Aldo/keto reductase family protein
BCAA	Solyc03g097630	YES	3	54533338	54540107	S-acyltransferase
BCAA	Solyc03g097680	YES	3	54577154	54584367	Pyruvate dehydrogenase E1 component subunit beta
BCAA	Solyc03g113800	YES	3	58268112	58275776	Aldehyde dehydrogenase
BCAA	Solyc03g114150	YES	3	58591449	58596079	Aldehyde dehydrogenase
BCAA	Solyc03g116860	YES	3	60572898	60574826	Acyl-CoA N-acyltransferases (NAT) superfamily protein
BCAA	Solyc03g117350	YES	3	60946383	60947801	Amino acid transporter
BCAA	Solyc03g118640	YES	3	61948399	61968222	Ketose-bisphosphate aldolase class-II family protein
BCAA	Solyc03g120450	YES	3	63276672	63283055	Aminotransferase
BCAA	Solyc03g120660	YES	3	63425074	63426748	D-isomer specific 2-hydroxyacid dehydrogenase
BCAA	Solyc03g122310	YES	3	64610683	64616418	Aldehyde dehydrogenase
BCAA	Solyc04g005080	YES	4	78313	84732	Pyruvate dehydrogenase E1 component subunit alpha
BCAA	Solyc04g008590	YES	4	2224909	2229567	Pyruvate dehydrogenase E1 component subunit beta-like protein
BCAA	Solyc04g008740	YES	4	2427343	2432820	Pyruvate kinase
BCAA	Solyc04g009380	YES	4	2843511	2851370	S-acyltransferase
BCAA	Solyc04g009670	NO	4	3070655	3071182	Acyltransferase-like protein
BCAA	Solyc04g009680	NO	4	3071265	3072263	Acyltransferase-like protein
BCAA	Solyc04g012030	YES	4	4396131	4401449	S-acyltransferase
BCAA	Solyc04g025230	YES	4	24496176	24496469	Acyl-CoA N-acyltransferases (NAT) superfamily protein
BCAA	Solyc04g025240	YES	4	24476845	24480170	Acyl-CoA N-acyltransferases (NAT) superfamily protein
BCAA	Solyc04g051380	NO	4	49681768	49684201	S-acyltransferase
BCAA	Solyc04g054710	YES	4	52381188	52387728	Aminotransferase
BCAA	Solyc04g056713	NO	4	54012914	54021673	Aldehyde dehydrogenase family 2 member mitochondrial-like
BCAA	Solyc04g064710	YES	4	55204700	55207798	Alcohol dehydrogenase
BCAA	Solyc04g071860	YES	4	56671349	56685458	S-acyltransferase
BCAA	Solyc04g074530	YES	4	58480276	58485032	Alcohol dehydrogenase-like 1
BCAA	Solyc04g074535	NO	4	58485264	58489652	Alcohol dehydrogenase-like 7
BCAA	Solyc04g077050	YES	4	60006522	60011197	Amino acid permease 6
BCAA	Solyc04g077240	YES	4	60177867	60180206	SlBCAT6
BCAA	Solyc04g077250	NO	4	60212944	60215452	Branched-chain-amino-acid aminotransferase
BCAA	Solyc04g077460	YES	4	60358335	60363185	Amino acid transporter
BCAA	Solyc04g082170	YES	4	63916846	63920140	Alcohol dehydrogenase ADH
BCAA	Solyc04g082180	YES	4	63920302	63924270	Alcohol dehydrogenase ADH
BCAA	Solyc04g082650	YES	4	64230705	64236947	S-acyltransferase
BCAA	Solyc05g005700	YES	5	560393	564838	Aldehyde dehydrogenase
BCAA	Solyc05g005890	YES	5	732053	736570	Acyl-CoA N-acyltransferases (NAT) superfamily protein
BCAA	Solyc05g008770	YES	5	3038813	3048452	Amino-acid permease BAT1-like protein
BCAA	Solyc05g009030	YES	5	3240544	3248584	3-isopropylmalate dehydrogenase
BCAA	Solyc05g009530	YES	5	3785642	3791784	Dihydrolipoamide acetyltransferase component of pyruvate dehydrogenase complex
BCAA	Solyc05g010250	YES	5	4467052	4467627	Acyl-CoA N-acyltransferase
BCAA	Solyc05g012790	YES	5	6039527	6046079	S-acyltransferase
BCAA	Solyc05g015770	YES	5	12070575	12070826	Alcohol acyl transferase
BCAA	Solyc05g015800	YES	5	12119021	12120953	Alcohol acyl transferase
BCAA	Solyc05g016030	YES	5	13669029	13679007	S-acyltransferase
BCAA	Solyc05g021570	YES	5	28147574	28147756	Alcohol dehydrogenase
BCAA	Solyc05g024160	YES	5	30633195	30638298	Pyruvate dehydrogenase E1 component subunit beta
BCAA	Solyc05g025890	YES	5	37383075	37384850	Acyl-CoA N-acyltransferases (NAT) superfamily protein
BCAA	Solyc05g039950	YES	5	47598783	47601015	Acyltransferase-like protein
BCAA	Solyc05g041200	YES	5	49554146	49558626	4-hydroxyphenylpyruvate dioxygenase
BCAA	Solyc05g047610	YES	5	58449615	58450544	S-acyltransferase
BCAA	Solyc05g047640	YES	5	58463763	58473548	S-acyltransferase
BCAA	Solyc05g052170	YES	5	61853785	61856270	Acyl-CoA N-acyltransferases (NAT) superfamily protein
BCAA	Solyc05g052300	YES	5	61967905	61970054	Amino acid transporter
BCAA	Solyc05g053970	YES	5	63360487	63362174	Amino acid transporter
BCAA	Solyc05g054025	NO	5	63381876	63383506	Amino acid transporter
BCAA	Solyc05g055630	YES	5	64586817	64590662	S-acyltransferase
BCAA	Solyc05g056540	YES	5	65198800	65203831	Alcohol dehydrogenase-like protein
BCAA	Solyc05g150130	NO	5	28142042	28147550	Alcohol dehydrogenase
BCAA	Solyc06g050790	YES	6	31321309	31324565	Amino acid transporter
BCAA	Solyc06g050800	YES	6	31329631	31331627	Amino acid transporter
BCAA	Solyc06g051930	YES	6	33371890	33377413	Pyruvate kinase
BCAA	Solyc06g053400	YES	6	33956067	33966052	Isopropylmalate synthase
BCAA	Solyc06g053600	YES	6	34195838	34208314	Aldo/keto reductase
BCAA	Solyc06g059740	YES	6	35287450	35289927	Alcohol dehydrogenase
BCAA	Solyc06g059840	YES	6	35410114	35414406	branched chain alpha-keto acid dehydrogenase E1-alpha subunit
BCAA	Solyc06g059880	YES	6	35460656	35463190	Acetolactate synthase
BCAA	Solyc06g060110	YES	6	35709011	35711632	amino acid transporter 2
BCAA	Solyc06g060250	YES	6	35882298	35890558	Aldehyde dehydrogenase
BCAA	Solyc06g060790	YES	6	36484007	36484777	3-isopropylmalate dehydratase small subunit 3
BCAA	Solyc06g061260	YES	6	36927083	36927652	Amino acid transporter
BCAA	Solyc06g061270	YES	6	36929496	36931636	Amino acid transporter
BCAA	Solyc06g063040	YES	6	37451464	37452495	2-alkenal reductase (NADP(+)-dependent)
BCAA	Solyc06g064670	NO	6	37949730	37949963	2-alkenal reductase (NADP(+)-dependent)
BCAA	Solyc06g071000	YES	6	41278013	41284594	Aldehyde dehydrogenase
BCAA	Solyc06g071290	YES	6	41521314	41526488	Aldehyde dehydrogenase
BCAA	Solyc06g071890	YES	6	41954049	41956050	Mitochondrial pyruvate carrier
BCAA	Solyc06g072160	YES	6	42144939	42149927	Alcohol dehydrogenase 1
BCAA	Solyc06g072500	YES	6	42378488	42381980	Acyl-CoA N-acyltransferase
BCAA	Solyc06g072580	YES	6	42425749	42433400	Pyruvate dehydrogenase E1 component subunit beta
BCAA	Solyc06g072610	YES	6	42439556	42446126	S-acyltransferase
BCAA	Solyc06g075790	YES	6	44781842	44785214	Acyl-CoA N-acyltransferase with RING/FYVE/PHD-type zinc finger domain-containing protein
BCAA	Solyc06g082050	YES	6	45577311	45578327	Acyl-CoA N-acyltransferase with RING/FYVE/PHD-type zinc finger protein
BCAA	Solyc06g082130	YES	6	45623276	45626253	Pyruvate decarboxylase
BCAA	Solyc07g005390	YES	7	282557	288448	Aldehyde dehydrogenase 11A3
BCAA	Solyc07g006340	YES	7	1133910	1137484	Acyl-CoA N-acyltransferases (NAT) superfamily protein
BCAA	Solyc07g006790	YES	7	1610032	1617618	Acetyltransferase component of pyruvate dehydrogenase complex
BCAA	Solyc07g007430	YES	7	2117699	2125739	S-acyltransferase
BCAA	Solyc07g021040	NO	7	15812289	15812438	Alcohol dehydrogenase
BCAA	Solyc07g021630	YES	7	20555031	20561653	SlBCAT2
BCAA	Solyc07g041090	NO	7	51651573	51652001	Alcohol dehydrogenase superfamily
BCAA	Solyc07g042913	NO	7	56324427	56324711	Pyruvate dehydrogenase E1 component subunit alpha
BCAA	Solyc07g042915	NO	7	56324721	56325020	Pyruvate dehydrogenase E1 component subunit alpha
BCAA	Solyc07g042917	NO	7	56325042	56326439	Pyruvate dehydrogenase E1 component subunit alpha
BCAA	Solyc07g045050	YES	7	58025082	58031400	4-hydroxyphenylpyruvate dioxygenase
BCAA	Solyc07g045080	YES	7	58075295	58077837	2-alkenal reductase (NADP(+)-dependent)-like
BCAA	Solyc07g045090	YES	7	58087515	58089286	2-alkenal reductase (NADP(+)-dependent)-like
BCAA	Solyc07g049670	YES	7	59946626	59948281	Alcohol acyl transferase
BCAA	Solyc07g052330	NO	7	60746768	60748789	S-acyltransferase
BCAA	Solyc07g061940	YES	7	64661244	64663157	Acetolactate synthase
BCAA	Solyc07g062600	YES	7	65132883	65141671	Acyl-CoA N-acyltransferase with RING/FYVE/PHD-type zinc finger protein
BCAA	Solyc07g066000	YES	7	67396627	67399126	Amino acid permease
BCAA	Solyc07g066010	YES	7	67399444	67401999	Amino acid transporter
BCAA	Solyc07g066020	YES	7	67402630	67407347	Amino acid permease
BCAA	Solyc08g005630	YES	8	499379	507532	Long-chain-alcohol oxidase
BCAA	Solyc08g005760	YES	8	613141	615163	Alcohol acyl transferase
BCAA	Solyc08g005770	YES	8	617070	619717	alcohol acyl transferase
BCAA	Solyc08g006740	YES	8	1306822	1309453	aromatic amino acid decarboxylase 2
BCAA	Solyc08g007890	YES	8	2402528	2404309	Aldehyde dehydrogenase family 2 member mitochondrial-like
BCAA	Solyc08g008000	YES	8	2500496	2506972	Serine/threonine dehydratase
BCAA	Solyc08g008010	YES	8	2511929	2515873	Serine/threonine dehydratase
BCAA	Solyc08g008420	YES	8	2844716	2845717	Mitochondrial pyruvate carrier
BCAA	Solyc08g008530	YES	8	2930647	2931702	Aldehyde-lyase domain
BCAA	Solyc08g014130	YES	8	3761653	3771390	Isopropylmalate synthase
BCAA	Solyc08g014230	YES	8	3873989	3881427	Isopropylmalate synthase
BCAA	Solyc08g014240	NO	8	3900012	3905052	2-isopropylmalate synthase
BCAA	Solyc08g014360	YES	8	4139699	4145882	Alcohol dehydrogenase
BCAA	Solyc08g014610	YES	8	4752899	4762821	Aminotransferase
BCAA	Solyc08g016750	YES	8	9056589	9066192	Pyruvate dehydrogenase E1 component subunit beta-like protein
BCAA	Solyc08g029200	YES	8	36678806	36692374	S-acyltransferase
BCAA	Solyc08g068190	YES	8	55401924	55404907	Aldehyde dehydrogenase
BCAA	Solyc08g068680	YES	8	55909433	55911654	aromatic amino acid decarboxylase 1A
BCAA	Solyc08g075240	YES	8	57482467	57488054	Long-chain-alcohol oxidase
BCAA	Solyc08g075250	YES	8	57489999	57490463	Long-chain-alcohol oxidase
BCAA	Solyc08g075260	YES	8	57490662	57491027	Long-chain-alcohol oxidase
BCAA	Solyc08g075270	YES	8	57491071	57491724	Long-chain-alcohol oxidase
BCAA	Solyc08g077180	YES	8	59199815	59206938	Pyruvate kinase
BCAA	Solyc08g078120	YES	8	60063496	60067462	Acyl-CoA N-acyltransferase with RING/FYVE/PHD-type zinc finger protein
BCAA	Solyc08g080030	YES	8	61489470	61491350	Glyoxylate/hydroxypyruvate reductase HPR3
BCAA	Solyc08g082080	YES	8	63095792	63101597	Amino acid transporter
BCAA	Solyc08g082755	NO	8	63602972	63607149	Mitochondrial pyruvate carrier
BCAA	Solyc08g083280	YES	8	63931227	63933681	Alcohol dehydrogenase 1
BCAA	Solyc09g005110	YES	9	67434	69915	Pyruvate decarboxylase
BCAA	Solyc09g008520	YES	9	2036911	2045603	Acyl-CoA N-acyltransferase with RING/FYVE/PHD-type zinc finger domain-containing protein
BCAA	Solyc09g008840	YES	9	2298925	2306031	Pyruvate kinase
BCAA	Solyc09g025210	YES	9	61158055	61159994	alcohol dehydrogenase-2
BCAA	Solyc09g037020	YES	9	19639912	19640178	Alcohol dehydrogenase
BCAA	Solyc09g037040	YES	9	19668206	19668358	Alcohol dehydrogenase
BCAA	Solyc09g037060	YES	9	19673262	19673711	Alcohol dehydrogenase 2
BCAA	Solyc09g037090	NO	9	19688861	19689493	Alcohol dehydrogenase 1
BCAA	Solyc09g037095	NO	9	19739381	19746157	Alcohol dehydrogenase 1
BCAA	Solyc09g059850	NO	9	52267272	52267631	Amino acid transporter
BCAA	Solyc09g065340	YES	9	59510217	59523169	Acyl-CoA N-acyltransferase with RING/FYVE/PHD-type zinc finger protein
BCAA	Solyc09g072610	YES	9	61352448	61355774	Long-chain-alcohol oxidase
BCAA	Solyc09g074310	YES	9	62302505	62306658	Aldo-keto reductase
BCAA	Solyc09g076010	YES	9	63910416	63922144	Acyl-CoA N-acyltransferase with RING/FYVE/PHD-type zinc finger protein
BCAA	Solyc09g082220	YES	9	64145223	64145540	Acyl-CoA N-acyltransferases (NAT) superfamily protein
BCAA	Solyc09g082720	YES	9	64521009	64524440	NAD(P)-linked oxidoreductase, aldo/keto reductase family protein
BCAA	Solyc09g082730	YES	9	64525521	64529319	NAD(P)-linked oxidoreductase, aldo/keto reductase family protein
BCAA	Solyc09g082970	YES	9	64751550	64760352	Pyruvate kinase
BCAA	Solyc09g090350	YES	9	65954730	65959685	Long-chain-alcohol oxidase
BCAA	Solyc09g090900	YES	9	66402970	66407908	3-isopropylmalate dehydratase large subunit
BCAA	Solyc09g091700	YES	9	67040545	67041842	2-alkenal reductase (NADP(+)-dependent)-like
BCAA	Solyc09g092420	YES	9	67625689	67626543	Amino acid/polyamine transporter I
BCAA	Solyc09g097950	YES	9	67971037	67972630	NAD(P)-linked oxidoreductase, aldo/keto reductase family protein
BCAA	Solyc09g097960	YES	9	67972899	67974512	NAD(P)-linked oxidoreductase, aldo/keto reductase family protein
BCAA	Solyc09g097970	YES	9	67974976	67978670	NAD(P)-linked oxidoreductase, aldo/keto reductase family protein
BCAA	Solyc09g097980	YES	9	67978934	67982284	NAD(P)-linked oxidoreductase, aldo/keto reductase family protein
BCAA	Solyc09g097990	NO	9	67983227	67983817	Aldo/keto reductase
BCAA	Solyc09g098000	NO	9	67985560	67987253	NAD(P)-linked oxidoreductase, aldo/keto reductase family protein
BCAA	Solyc09g098090	YES	9	68042656	68046145	NAD(P)-linked oxidoreductase, aldo/keto reductase family protein
BCAA	Solyc09g098380	NO	9	68269811	68271497	Amino acid transporter
BCAA	Solyc10g005370	YES	10	149866	152906	Pyruvate, phosphate dikinase regulatory protein, chloroplastic
BCAA	Solyc10g018160	YES	10	6517267	6526932	S-acyltransferase
BCAA	Solyc10g048180	YES	10	43439486	43440769	Amino acid transporter
BCAA	Solyc10g049640	YES	10	45328007	45330412	Amino acid/polyamine transporter I
BCAA	Solyc10g051120	YES	10	50531066	50533871	Mitochondrial pyruvate carrier
BCAA	Solyc10g076510	YES	10	58596732	58599852	Pyruvate decarboxylase
BCAA	Solyc10g077050	YES	10	59045000	59051741	S-acyltransferase
BCAA	Solyc10g077060	YES	10	59056951	59059119	S-acyltransferase
BCAA	Solyc10g079570	NO	10	60195176	60196658	Acyltransferase
BCAA	Solyc10g083540	YES	10	62488501	62491549	Threonine dehydratase
BCAA	Solyc10g083720	YES	10	62645584	62651671	Pyruvate kinase
BCAA	Solyc10g083800	YES	10	62711003	62722304	Acyl-CoA N-acyltransferase with RING/FYVE/PHD-type zinc finger domain-containing protein
BCAA	Solyc10g084650	YES	10	63239776	63253255	Acyl-CoA N-acyltransferase with RING/FYVE/PHD-type zinc finger domain-containing protein
BCAA	Solyc10g084820	YES	10	63373974	63378152	S-acyltransferase
BCAA	Solyc10g084830	YES	10	63380892	63384978	Amino acid transporter
BCAA	Solyc10g086160	NO	10	64232882	64234337	Threonine dehydratase
BCAA	Solyc10g086565	NO	10	64503887	64508269	S-acyltransferase
BCAA	Solyc11g005070	YES	11	75541	77530	amino acid transporter 3
BCAA	Solyc11g005840	YES	11	685821	688305	Aminotransferase
BCAA	Solyc11g005860	YES	11	730492	733391	Aminotransferase
BCAA	Solyc11g007690	YES	11	1959827	1970158	Pyruvate kinase
BCAA	Solyc11g007720	YES	11	1981874	1999186	Dihydrolipoamide acetyltransferase component of pyruvate dehydrogenase complex
BCAA	Solyc11g008440	YES	11	2679314	2682956	Amino acid transporter
BCAA	Solyc11g008780	YES	11	2992471	2999841	Acetolactate synthase small subunit 1, chloroplastic
BCAA	Solyc11g010960	YES	11	4037649	4041848	Alcohol dehydrogenase
BCAA	Solyc11g012080	YES	11	5069985	5074097	Mitochondrial pyruvate carrier
BCAA	Solyc11g013170	YES	11	6112245	6121006	Aminotransferase
BCAA	Solyc11g017250	YES	11	8181657	8188517	Dihydrolipoamide acetyltransferase component of pyruvate dehydrogenase complex
BCAA	Solyc11g020000	NO	11	10088923	10089968	Acyl-CoA N-acyltransferase (NAT) superfamily protein
BCAA	Solyc11g020640	YES	11	11843289	11844879	Alcohol acyl transferase
BCAA	Solyc11g020910	YES	11	12980868	12989421	2-isopropylmalate synthase
BCAA	Solyc11g030720	YES	11	22209502	22215325	2-alkenal reductase (NADP(+)-dependent)
BCAA	Solyc11g045670	YES	11	26774414	26779092	S-acyltransferase
BCAA	Solyc11g066480	YES	11	50245741	50254405	Acyl-CoA N-acyltransferase with RING/FYVE/PHD-type zinc finger domain-containing protein
BCAA	Solyc11g067160	YES	11	50922853	50926930	Aldo/keto reductase family oxidoreductase
BCAA	Solyc11g069680	YES	11	52359035	52360459	Acyltransferase-like protein
BCAA	Solyc11g071290	YES	11	52889224	52895870	Alcohol dehydrogenase-like protein
BCAA	Solyc11g071580	YES	11	53074078	53081050	aldehyde oxidase 5pseudogene
BCAA	Solyc11g071600	YES	11	53083564	53090729	aldehyde oxidase 3
BCAA	Solyc11g071610	YES	11	53094044	53102767	Aldehyde oxidase 3
BCAA	Solyc11g071620	YES	11	53106161	53115834	aldehyde oxidase 1
BCAA	Solyc12g007030	YES	12	1471313	1477226	Aldehyde dehydrogenase
BCAA	Solyc12g009400	YES	12	2735272	2739530	Pyruvate dehydrogenase E1 component subunit alpha
BCAA	Solyc12g009410	YES	12	2740842	2744556	Pyruvate dehydrogenase E1 component subunit alpha
BCAA	Solyc12g010950	YES	12	3866350	3869484	2-alkenal reductase (NADP(+)-dependent)
BCAA	Solyc12g010960	YES	12	3870820	3874693	2-alkenal reductase (NADP(+)-dependent)
BCAA	Solyc12g019300	YES	12	10016216	10018309	Acetolactate synthase small subunit chloroplastic-like
BCAA	Solyc12g088190	YES	12	63198234	63205279	Amino acid permease
BCAA	Solyc12g088220	YES	12	63229432	63235635	SlBCAT1
BCAA	Solyc12g094500	YES	12	64212297	64216095	Alcohol dehydrogenase-like 7
BCAA	Solyc12g096760	YES	12	65055509	65059255	2-alkenal reductase (NADP(+)-dependent)
BCAA	Solyc12g096780	YES	12	65073083	65076085	Alcohol dehydrogenase superfamily
BCAA	Solyc12g098930	YES	12	65813590	65815865	Mitochondrial pyruvate dehydrogenase kinase
BCAA	Solyc12g099290	YES	12	66015707	66022956	Aldehyde dehydrogenase
BCAA	Solyc12g099940	YES	12	66422413	66428887	Acyl-CoA N-acyltransferases (NAT) superfamily protein
C/T	Solyc01g005940	YES	1	624715	627944	Phytoene synthase, chloroplastic
C/T	Solyc01g009010	YES	1	2961745	2968034	4-diphosphocytidyl-2-C-methyl-D-erythritol kinase
C/T	Solyc01g009080	YES	1	3038130	3041102	Zeaxanthin epoxidase, chloroplastic
C/T	Solyc01g017050	YES	1	23823679	23823996	Carotenoid cleavage dioxygenase 1
C/T	Solyc01g020524	NO	1	31769263	31770715	4-hydroxy-3-methylbut-2-enyl diphosphate reductase, chloroplastic
C/T	Solyc01g020528	NO	1	31772490	31773100	4-hydroxy-3-methylbut-2-enyl diphosphate reductase, chloroplastic
C/T	Solyc01g049890	YES	1	42198838	42206937	2-C-methyl-D-erythritol 4-phosphate cytidylyltransferase
C/T	Solyc01g087250	YES	1	74432005	74442676	carotenoid cleavage dioxygenase 1A
C/T	Solyc01g087260	YES	1	74444645	74454599	carotenoid cleavage dioxygenase 1B
C/T	Solyc01g087270	YES	1	74456696	74457375	Carotenoid cleavage dioxygenase 1
C/T	Solyc01g088310	YES	1	75325228	75327266	Geranylgeranyl diphosphate reductase, chloroplastic
C/T	Solyc01g090660	YES	1	76546455	76550180	carotenoid cleavage dioxygenase7
C/T	Solyc01g094330	YES	1	78103223	78109460	Terpene utilization protein AtuA
C/T	Solyc01g097810	YES	1	80774381	80782390	zeta-carotene desaturase
C/T	Solyc01g098840	YES	1	81501846	81507054	Mevalonate kinase
C/T	Solyc01g101180	NO	1	83295219	83297506	Terpene synthase
C/T	Solyc01g101190	NO	1	83300588	83303465	Terpene synthase
C/T	Solyc01g101195	NO	1	83305506	83306458	Terpene synthase
C/T	Solyc01g101210	YES	1	83309416	83311976	Terpene synthase
C/T	Solyc01g102820	YES	1	83791747	83796964	2-C-methyl-D-erythritol 4-phosphate cytidylyltransferase
C/T	Solyc01g102950	YES	1	83876790	83883381	Lycopene beta/epsilon cyclase protein
C/T	Solyc01g105850	YES	1	86188501	86190589	(-)-camphene/tricyclene synthase, chloroplastic
C/T	Solyc01g105850	YES	1	86188501	86190589	(-)-camphene/tricyclene synthase, chloroplastic
C/T	Solyc01g105860	YES	1	86195473	86197073	(-)-camphene/tricyclene synthase, chloroplastic
C/T	Solyc01g105860	YES	1	86195473	86197073	(-)-camphene/tricyclene synthase, chloroplastic
C/T	Solyc01g105870	YES	1	86200794	86205046	(-)-camphene/tricyclene synthase, chloroplastic
C/T	Solyc01g105870	YES	1	86200794	86205046	(-)-camphene/tricyclene synthase, chloroplastic
C/T	Solyc01g105880	YES	1	86206407	86210241	Monoterpenoid synthase 2
C/T	Solyc01g105890	YES	1	86222616	86225423	Monoterpene synthase 1
C/T	Solyc01g109300	YES	1	88633576	88638360	4-hydroxy-3-methylbut-2-enyl diphosphate reductase
C/T	Solyc02g030523	NO	2	24857891	24858750	4-hydroxy-3-methylbut-2-enyl diphosphate reductase, chloroplastic
C/T	Solyc02g062255	NO	2	31865938	31866481	4-hydroxy-3-methylbut-2-enyl diphosphate reductase, chloroplastic
C/T	Solyc02g062400	YES	2	32004343	32007587	Expression of terpenoids 1
C/T	Solyc02g079840	YES	2	42236222	42238798	Terpene synthase
C/T	Solyc02g079890	YES	2	42266710	42269882	Terpene synthase
C/T	Solyc02g079900	NO	2	42277511	42277681	Terpene synthase
C/T	Solyc02g079910	NO	2	42283490	42284086	Terpene synthase
C/T	Solyc02g081330	YES	2	43321079	43325440	phytoene synthase 2,Pfam:PF00494
C/T	Solyc02g083410	YES	2	44826344	44830663	Phytoene dehydrogenase chloroplastic chromoplastic-like
C/T	Solyc02g085700	YES	2	46535275	46536357	geranylgeranyl pyrophosphate synthetase
C/T	Solyc02g085710	YES	2	46537243	46538361	Geranylgeranyl pyrophosphate synthase, chloroplastic
C/T	Solyc02g085720	YES	2	46539960	46541081	Geranylgeranyl pyrophosphate synthase, chloroplastic
C/T	Solyc02g090890	YES	2	50409125	50414725	zeaxanthin epoxidase
C/T	Solyc03g006545	NO	3	1158803	1159802	Terpene synthase
C/T	Solyc03g006550	YES	3	1159885	1165867	Terpene synthase
C/T	Solyc03g007730	NO	3	2286099	2289716	Terpene synthase
C/T	Solyc03g007960	YES	3	2472811	2475227	beta-carotene hydroxylase-2
C/T	Solyc03g031860	YES	3	4234654	4238638	Phytoene synthase 1,Pfam:PF00494
C/T	Solyc03g033680	YES	3	5140704	5141054	Expression of terpenoids 2
C/T	Solyc03g096305	NO	3	52947156	52951712	4-hydroxy-3-methylbut-2-enyl diphosphate reductase, chloroplastic
C/T	Solyc03g114340	YES	3	58769893	58775445	1-deoxy-D-xylulose-5-phosphate reductoisomerase
C/T	Solyc03g115980	YES	3	59957553	59958947	Geranylgeranyl diphosphate reductase, chloroplastic
C/T	Solyc03g123760	YES	3	64958968	64966521	phytoene desaturase
C/T	Solyc03g150113	NO	3	7235203	7236754	4-hydroxy-3-methylbut-2-enyl diphosphate reductase, chloroplastic
C/T	Solyc04g009650	YES	4	3055126	3060566	Diphosphomevalonate decarboxylase
C/T	Solyc04g015100	YES	4	5307838	5313222	Acetyl-CoA C-acetyltransferase
C/T	Solyc04g040190	YES	4	11700397	11701899	lycopene beta-cyclase,Pfam:PF05834
C/T	Solyc04g050670	NO	4	47215069	47216722	Terpene cyclase/mutase family member
C/T	Solyc04g050930	YES	4	48199626	48203182	violaxanthin de-epoxidase
C/T	Solyc04g051190	YES	4	49279688	49296616	CYP97A29
C/T	Solyc04g051610	YES	4	50136108	50138805	Violaxanthin de-epoxidase-related protein
C/T	Solyc04g051620	YES	4	50139086	50142042	Terpene synthase
C/T	Solyc04g054380	YES	4	51720830	51723938	Terpene synthase
C/T	Solyc04g056390	YES	4	53482146	53485839	Isopentenyl-diphosphate Delta-isomerase
C/T	Solyc04g056610	YES	4	53899969	53907615	isopentenyl-diphosphate delta-isomerase
C/T	Solyc04g079960	YES	4	62252829	62253920	geranylgeranyl pyrophosphate synthase 2
C/T	Solyc05g010180	YES	5	4423238	4428036	Carotene isomerase
C/T	Solyc05g017760	YES	5	18366665	18372753	Acetyl-CoA C-acetyltransferase
C/T	Solyc05g026590	YES	5	42229635	42231424	Terpene synthase
C/T	Solyc05g026600	YES	5	42235374	42236570	Terpene synthase
C/T	Solyc05g047580	YES	5	58381589	58392142	Terpene cyclase/mutase family member
C/T	Solyc05g053530	YES	5	62997623	62999374	9-cis-epoxycarotenoid dioxygenase
C/T	Solyc05g055760	YES	5	64652646	64655956	isopentenyl diphosphate isomerase
C/T	Solyc06g011530	YES	6	8068161	8071304	Hydroxymethylglutaryl-CoA lyase
C/T	Solyc06g036260	YES	6	23586610	23588545	beta-carotene hydroxylase-1
C/T	Solyc06g059930	YES	6	35503650	35543738	sesquiterpene synthase 1
C/T	Solyc06g060010	YES	6	35626847	35632412	Terpene synthase
C/T	Solyc06g060180	NO	6	35819051	35822720	Terpene synthase
C/T	Solyc06g066310	YES	6	39229779	39237547	Phosphomevalonate kinase
C/T	Solyc06g074240	YES	6	43562526	43564022	Beta-carotene,Pfam:PF05834
C/T	Solyc06g084610	YES	6	47244152	47246963	Beta-carotene isomerase D27, chloroplastic
C/T	Solyc07g008680	YES	7	3635963	3637283	Sesquiterpene synthase
C/T	Solyc07g008690	YES	7	3637329	3639454	Sesquiterpene synthase
C/T	Solyc07g021640	YES	7	20708029	20709829	Prolycopene isomerase, chloroplastic
C/T	Solyc07g042630	YES	7	55939756	55950374	Terpene cyclase/mutase family member
C/T	Solyc07g045350	YES	7	58334358	58341053	Acetyl-CoA C-acetyltransferase
C/T	Solyc07g051940	YES	7	60406648	60413970	Sesquiterpene synthase
C/T	Solyc07g052120	YES	7	60577526	60579479	Sesquiterpene synthase
C/T	Solyc07g052150	NO	7	60584431	60586783	Sesquiterpene synthase
C/T	Solyc07g064660	YES	7	66539287	66540162	Geranylgeranyl diphosphate synthase
C/T	Solyc08g005635	NO	8	515264	516352	Terpene synthase
C/T	Solyc08g005640	YES	8	516638	521907	Terpene synthase
C/T	Solyc08g005677	NO	8	552744	561641	Terpene synthase
C/T	Solyc08g005680	YES	8	569358	572506	Z,Z-farnesyl pyrophosphate synthase
C/T	Solyc08g005705	NO	8	578332	579639	Terpene synthase 41
C/T	Solyc08g005710	YES	8	580710	586092	Terpene synthase 41
C/T	Solyc08g005720	YES	8	593254	600510	Terpene synthase 18
C/T	Solyc08g007440	YES	8	2011983	2012894	Squalene/phytoene synthase
C/T	Solyc08g008630	YES	8	3023763	3025448	beta-carotene isomerase D27, chloroplastic
C/T	Solyc08g016720	YES	8	8664604	8666349	9-cis-epoxycarotenoid dioxygenase2
C/T	Solyc08g023470	YES	8	27400763	27413290	geranyl pyrophosphate synthase
C/T	Solyc08g066650	YES	8	53507655	53510795	Carotenoid Cleavage Dioxygenase 8
C/T	Solyc08g066710	YES	8	53634546	53635290	carotenoid 9,10(9',10')-cleavage dioxygenase 1-like
C/T	Solyc08g066720	YES	8	53635954	53637999	9-cis-epoxycarotenoid dioxygenase
C/T	Solyc08g066950	YES	8	53922999	53936996	1-deoxy-D-xylulose 5-phosphate synthase 1
C/T	Solyc08g075480	YES	8	57739765	57741635	9-cis-epoxycarotenoid dioxygenase
C/T	Solyc08g075490	YES	8	57756508	57759126	9-cis-epoxycarotenoid dioxygenase
C/T	Solyc08g076140	YES	8	58279032	58288327	Phosphomevalonate kinase
C/T	Solyc09g008920	YES	9	2345976	2350193	Geranylgeranyl pyrophosphate synthase
C/T	Solyc09g056224	NO	9	43694327	43695455	4-hydroxy-3-methylbut-2-enyl diphosphate reductase, chloroplastic
C/T	Solyc09g065750	YES	9	60124430	60129781	beta-carotene isomerase D27, chloroplastic-like
C/T	Solyc09g092470	YES	9	67659729	67662589	sesquiterpene synthase 14
C/T	Solyc10g005410	YES	10	196544	201563	Terpene synthase
C/T	Solyc10g005420	NO	10	202954	203915	Terpene synthase
C/T	Solyc10g005820	YES	10	525499	531017	Farnesyl pyrophosphate synthase 2
C/T	Solyc10g005840	YES	10	537348	542266	Farnesyl pyrophosphate synthase
C/T	Solyc10g079480	YES	10	60136796	60138298	Lycopene beta-cyclase
C/T	Solyc10g081650	YES	10	61789271	61794607	carotenoid isomerase
C/T	Solyc10g083790	YES	10	62699306	62704125	CYP97C11
C/T	Solyc11g007020	YES	11	1546803	1552891	mevalonate disphosphate decarboxylase
C/T	Solyc11g010850	YES	11	3902537	3907133	1-deoxy-d-xylulose-5-phosphate synthase 1
C/T	Solyc11g011240	YES	11	4321542	4322639	geranylgeranyl pyrophosphate synthase 1
C/T	Solyc11g071223	NO	11	52821886	52822333	Carotenoid 9,10(9',10')-cleavage dioxygenase
C/T	Solyc11g071227	NO	11	52830462	52835197	carotenoid 9,10(9',10')-cleavage dioxygenase 1-like
C/T	Solyc12g006505	NO	12	1021996	1030019	Terpene cyclase/mutase family member
C/T	Solyc12g006520	YES	12	1036251	1042026	Terpene cyclase/mutase family member
C/T	Solyc12g006530	YES	12	1047030	1055582	Terpene cyclase/mutase family member
C/T	Solyc12g006570	YES	12	1074022	1078636	Sesquiterpene synthase
C/T	Solyc12g015860	YES	12	5860880	5865234	farnesyl pyrophosphate synthase
C/T	Solyc12g019240	NO	12	9962585	9965459	Sesquiterpene synthase
C/T	Solyc12g035440	NO	12	39159601	39159969	Terpene cyclase/mutase family member
C/T	Solyc12g035450	YES	12	39162389	39163760	Terpene cyclase/mutase family member
C/T	Solyc12g035460	NO	12	39168746	39170631	Terpene cyclase/mutase family member
C/T	Solyc12g098710	YES	12	65655952	65660347	15-cis-zeta-carotene isomerase, chloroplastic
L	Solyc01g005610	YES	1	439669	442408	GDSL esterase/lipase
L	Solyc01g005750	NO	1	506309	506636	Lipoxygenase
L	Solyc01g005930	YES	1	617317	621361	Lipase/lipooxygenase%2C PLAT/LH2 family protein
L	Solyc01g006430	YES	1	1040800	1042521	Fatty acid desaturase
L	Solyc01g006480	YES	1	1080397	1084545	Alpha/beta-Hydrolases superfamily protein
L	Solyc01g006540	YES	1	1119976	1130114	lipoxygenase C
L	Solyc01g006555	NO	1	1134814	1138802	Lipoxygenase
L	Solyc01g007790	YES	1	1891007	1900547	alpha/beta-Hydrolases superfamily protein
L	Solyc01g008110	YES	1	2191118	2193684	Cytochrome P450
L	Solyc01g008780	YES	1	2765247	2770450	Phospholipase A2 family protein
L	Solyc01g008790	YES	1	2773650	2778485	Non-specific phospholipase C6
L	Solyc01g009370	YES	1	3501372	3507803	Cytochrome P450
L	Solyc01g009480	YES	1	3645704	3649145	Alpha/beta-Hydrolases superfamily protein
L	Solyc01g009500	YES	1	3682937	3686863	Alpha/beta-Hydrolases superfamily protein
L	Solyc01g009970	YES	1	4589083	4593044	Hydrolase
L	Solyc01g010490	YES	1	5403494	5405483	Cytochrome P450
L	Solyc01g010900	NO	1	6386385	6391425	Cytochrome P450
L	Solyc01g011090	YES	1	7647720	7660004	Phospholipid-transporting ATPase
L	Solyc01g011100	YES	1	7660193	7675785	Phospholipid-transporting ATPase
L	Solyc01g011510	YES	1	9568617	9579715	Aldehyde dehydrogenase
L	Solyc01g012700	YES	1	9909361	9913814	Aldehyde dehydrogenase
L	Solyc01g012750	YES	1	10101037	10101342	Aldehyde dehydrogenase
L	Solyc01g012760	YES	1	10106292	10109848	Aldehyde dehydrogenase
L	Solyc01g013883	NO	1	10340665	10348944	Aldehyde dehydrogenase
L	Solyc01g013890	YES	1	10384515	10395910	Aldehyde dehydrogenase
L	Solyc01g017200	NO	1	23921791	23922237	Acetyl-coenzyme A carboxylase carboxyl transferase subunit beta, chloroplastic
L	Solyc01g020117	NO	1	27786250	27786933	2-alkenal reductase (NADP(+)-dependent)-like
L	Solyc01g028803	NO	1	37868787	37871625	Cytochrome P450
L	Solyc01g044551	NO	1	40030519	40034449	Cytochrome P450
L	Solyc01g049650	YES	1	41009643	41011950	Pyruvate kinase
L	Solyc01g057210	YES	1	53079911	53083865	Mitochondrial pyruvate dehydrogenase kinase
L	Solyc01g057430	YES	1	54164378	54165061	Acetyl-coenzyme A carboxylase carboxyl transferase subunit alpha, chloroplastic
L	Solyc01g059840	YES	1	61860935	61862326	GDSL esterase/lipase
L	Solyc01g065720	YES	1	65078959	65099137	Phospholipase
L	Solyc01g066310	YES	1	66718612	66727222	Acyl-CoA dehydrogenase family member 10
L	Solyc01g066450	YES	1	67179656	67182375	Alpha/beta-Hydrolases superfamily protein
L	Solyc01g066457	NO	1	67243680	67245178	Alpha/beta-Hydrolases superfamily protein
L	Solyc01g066520	YES	1	67289469	67295875	Dihydrolipoamide acetyltransferase component of pyruvate dehydrogenase complex
L	Solyc01g066620	YES	1	67529517	67534673	Glyoxysomal fatty acid beta-oxidation multifunctional protein MFP-a
L	Solyc01g067145	NO	1	68316813	68322261	GDSL esterase/lipase EXL3
L	Solyc01g067380	YES	1	68610983	68617518	Alpha/beta-Hydrolases superfamily protein
L	Solyc01g079100	YES	1	70748817	70752329	S-acyltransferase
L	Solyc01g079160	YES	1	70833700	70837486	GDSL esterase/lipase
L	Solyc01g079240	YES	1	70913896	70919241	Long chain acyl-CoA synthetase 1
L	Solyc01g079600	YES	1	71281381	71285138	Alpha/beta-Hydrolases superfamily protein
L	Solyc01g080030	YES	1	71732939	71734259	2-alkenal reductase (NADP(+)-dependent)
L	Solyc01g080120	YES	1	71855264	71857330	Cytochrome P450 family protein
L	Solyc01g080130	YES	1	71861763	71864312	Cytochrome P450 family protein
L	Solyc01g080270	YES	1	72074646	72094529	Alpha/beta-Hydrolases superfamily protein
L	Solyc01g080460	YES	1	72273344	72281771	Pyruvate, phosphate dikinase
L	Solyc01g080900	YES	1	72814804	72819072	Cytochrome P450
L	Solyc01g081580	NO	1	73359451	73359813	Non-specific lipid-transfer protein
L	Solyc01g081588	NO	1	73373317	73374141	Non-specific lipid-transfer protein
L	Solyc01g081590	NO	1	73374718	73376097	Non-specific lipid-transfer protein
L	Solyc01g081600	YES	1	73376664	73377978	Non-specific lipid-transfer protein
L	Solyc01g087640	YES	1	74829547	74833773	alcohol dehydrogenase
L	Solyc01g088170	YES	1	75273496	75283851	aldehyde oxidase 2
L	Solyc01g088180	NO	1	75285727	75285921	Aldehyde oxidase 3
L	Solyc01g088200	YES	1	75288335	75295859	aldehyde oxidase 4 pseudogene
L	Solyc01g088220	YES	1	75292528	75293004	Aldehyde oxidase 3
L	Solyc01g088230	YES	1	75287629	75290990	Aldehyde oxidase 3
L	Solyc01g088410	YES	1	75453935	75457632	Fatty acid hydroxylase superfamily
L	Solyc01g088430	YES	1	75475681	75479179	Fatty acid hydroxylase superfamily
L	Solyc01g088760	YES	1	75763749	75766025	Cytochrome P450
L	Solyc01g090220	YES	1	76096424	76109273	Phospholipase A1
L	Solyc01g090350	YES	1	76293230	76294006	Non-specific lipid-transfer protein
L	Solyc01g090360	YES	1	76297923	76298725	Non-specific lipid-transfer protein
L	Solyc01g090590	YES	1	76498058	76505306	Alpha/beta-Hydrolases superfamily protein
L	Solyc01g090900	YES	1	76856271	76857489	cytochrome P450 family protein
L	Solyc01g091280	YES	1	77173630	77179195	S-acyltransferase
L	Solyc01g091410	NO	1	77281140	77282960	Alpha/beta-Hydrolases superfamily protein
L	Solyc01g091910	YES	1	77680828	77694493	phospholipase PLDb2
L	Solyc01g093990	YES	1	77825582	77827349	Glyoxylate/hydroxypyruvate reductase HPR3
L	Solyc01g094010	YES	1	77840613	77842781	Alpha/beta-hydrolases superfamily protein
L	Solyc01g094080	YES	1	77917367	77920041	Cytochrome P450
L	Solyc01g094100	NO	1	77937733	77940430	Cytochrome P450
L	Solyc01g094120	YES	1	77945114	77947715	Cytochrome P450
L	Solyc01g094130	YES	1	77948347	77950912	Cytochrome P450
L	Solyc01g094140	YES	1	77951725	77954420	Cytochrome P450
L	Solyc01g094340	YES	1	78118024	78123245	Acetyl-coenzyme A carboxylase carboxyl transferase subunit alpha
L	Solyc01g094570	YES	1	78253667	78258886	Alpha/beta-Hydrolases superfamily protein
L	Solyc01g094750	YES	1	78434694	78436521	Cytochrome P450
L	Solyc01g095450	YES	1	78950614	78953005	GDSL esterase/lipase
L	Solyc01g095720	YES	1	79175597	79179175	Alpha/beta-Hydrolases superfamily protein
L	Solyc01g095750	YES	1	79206246	79212946	Long chain acyl-CoA synthetase 5
L	Solyc01g095780	YES	1	79229096	79229708	non-specific lipid-transfer protein-like
L	Solyc01g096280	YES	1	79622266	79624618	Cytochrome P450
L	Solyc01g096670	YES	1	79960538	79963550	Cytochrome P450
L	Solyc01g096930	YES	1	80191533	80197658	Phospholipid-transporting ATPase
L	Solyc01g098110	YES	1	80962825	80981156	Acyltransferase-like protein, chloroplastic
L	Solyc01g098140	YES	1	80982375	80985544	Alpha/beta-hydrolases superfamily protein
L	Solyc01g098650	YES	1	81356634	81360347	GDSL esterase/lipase
L	Solyc01g099010	YES	1	81615971	81618928	GDSL esterase/lipase At5g03980-like
L	Solyc01g099020	YES	1	81623089	81624821	GDSL esterase/lipase
L	Solyc01g099030	YES	1	81634545	81638458	GDSL esterase/lipase At5g03980-like
L	Solyc01g099040	YES	1	81643410	81645465	GDSL esterase/lipase
L	Solyc01g099050	YES	1	81651617	81653227	GDSL esterase/lipase At5g03980-like
L	Solyc01g099060	YES	1	81660021	81661455	GDSL esterase/lipase
L	Solyc01g099070	YES	1	81664046	81664282	GDSL esterase/lipase
L	Solyc01g099080	YES	1	81664570	81665447	GDSL esterase/lipase
L	Solyc01g099100	YES	1	81678190	81693978	Long-chain acyl-CoA synthetase 6
L	Solyc01g099150	YES	1	81726419	81732194	Lipoxygenase
L	Solyc01g099160	YES	1	81738453	81745545	lipoxygenase
L	Solyc01g099170	YES	1	81745797	81747896	Lipoxygenase
L	Solyc01g099190	YES	1	81753643	81757490	lipoxygenase B
L	Solyc01g099200	YES	1	81766612	81770629	Lipoxygenase
L	Solyc01g099210	YES	1	81772178	81776162	Lipoxygenase
L	Solyc01g099910	YES	1	82293963	82296910	Alpha/beta-Hydrolases superfamily protein
L	Solyc01g100020	YES	1	82361097	82372211	Phospholipase
L	Solyc01g100360	YES	1	82680440	82687822	Dihydrolipoyl dehydrogenase
L	Solyc01g100930	YES	1	83102338	83105619	GDSL esterase/lipase
L	Solyc01g103650	YES	1	84487370	84493803	Alpha/beta-Hydrolases superfamily protein
L	Solyc01g103660	YES	1	84499783	84506584	Alpha/beta-Hydrolases superfamily protein
L	Solyc01g103670	YES	1	84507754	84516456	Alpha/beta-Hydrolases superfamily protein
L	Solyc01g103900	YES	1	84707766	84708596	Phospholipase D
L	Solyc01g103910	YES	1	84708974	84712797	Phospholipase D
L	Solyc01g104200	YES	1	84954615	84957763	Fatty acyl-CoA reductase
L	Solyc01g105010	YES	1	85618925	85621312	Non-specific lipid-transfer protein-like protein
L	Solyc01g106350	YES	1	86586627	86594543	Fatty acid amide hydrolase
L	Solyc01g106360	YES	1	86597852	86606295	Fatty acid amide hydrolase
L	Solyc01g106440	YES	1	86640141	86648535	S-acyltransferase
L	Solyc01g106780	YES	1	86857980	86861733	Pyruvate kinase
L	Solyc01g107020	YES	1	87011931	87013184	Acyl-CoA N-acyltransferase
L	Solyc01g108150	YES	1	87814445	87830782	Zinc-binding alcohol dehydrogenase domain-containing protein 2
L	Solyc01g108210	YES	1	87879560	87883066	Cytochrome P450
L	Solyc01g108513	NO	1	88137607	88138920	Alpha/beta-Hydrolases superfamily protein
L	Solyc01g108520	YES	1	88150429	88151376	Alpha/beta-Hydrolases superfamily protein
L	Solyc01g108530	YES	1	88153386	88155173	Alpha/beta-Hydrolases superfamily protein
L	Solyc01g108540	YES	1	88155576	88156750	Alpha/beta-Hydrolases superfamily protein
L	Solyc01g108560	YES	1	88158357	88159370	Alpha/beta-Hydrolases superfamily protein
L	Solyc01g108570	YES	1	88161244	88162397	Alpha/beta-Hydrolases superfamily protein
L	Solyc01g108580	YES	1	88162897	88164232	Alpha/beta-Hydrolases superfamily protein
L	Solyc01g108640	YES	1	88207856	88208992	GDSL esterase/lipase
L	Solyc01g109020	YES	1	88450071	88451029	GDSL esterase/lipase 5-like
L	Solyc01g109150	YES	1	88549124	88551147	cytochrome P450 CYP74C4
L	Solyc01g109180	YES	1	88561391	88567324	Long chain acyl-CoA synthetase 4
L	Solyc01g109370	YES	1	88691454	88694668	Acyltransferase domain-containing protein
L	Solyc01g109720	YES	1	88949693	88951764	Alpha/beta-Hydrolases superfamily protein
L	Solyc01g111960	YES	1	90457863	90460084	GDSL esterase/lipase At5g55050-like
L	Solyc01g150144	NO	1	67183075	67184562	Alpha/beta-Hydrolases superfamily protein
L	Solyc02g014470	YES	2	15475338	15476812	Phospholipase A1-II 1
L	Solyc02g014730	YES	2	16821485	16823382	Cytochrome P450
L	Solyc02g020890	YES	2	18674557	18679288	alpha/beta-Hydrolases superfamily protein
L	Solyc02g022890	YES	2	22849693	22852009	Fatty acid hydroxylase
L	Solyc02g022910	YES	2	22868241	22871146	Fatty acid hydroxylase
L	Solyc02g030480	YES	2	24786495	24790582	Alcohol dehydrogenase superfamily
L	Solyc02g032810	NO	2	27959350	27959580	Acetyl-coenzyme A carboxylase carboxyl transferase subunit beta, chloroplastic
L	Solyc02g061810	YES	2	31315156	31324563	S-acyltransferase
L	Solyc02g061850	YES	2	31366227	31376103	Phospholipase D
L	Solyc02g062030	YES	2	31617712	31619303	Cytochrome P450
L	Solyc02g062570	YES	2	32302476	32306054	Phosphatidic acid phosphatase
L	Solyc02g062610	YES	2	32330831	32335796	Alpha/beta-Hydrolases superfamily protein
L	Solyc02g063140	YES	2	33241886	33244304	3-ketoacyl-CoA synthase
L	Solyc02g063160	YES	2	33263066	33268784	Alpha/beta-Hydrolases superfamily protein
L	Solyc02g063200	YES	2	33275237	33281458	Alpha/beta-Hydrolases superfamily protein
L	Solyc02g064690	YES	2	33793600	33796218	Acyl-CoA N-acyltransferases (NAT) superfamily protein
L	Solyc02g065060	YES	2	34255640	34258567	Short-chain dehydrogenase/reductase SDR
L	Solyc02g065190	YES	2	34375732	34378158	Cytochrome P450
L	Solyc02g065210	YES	2	34407761	34409548	Cytochrome P450
L	Solyc02g065220	YES	2	34411933	34414224	Cytochrome P450
L	Solyc02g065230	YES	2	34426962	34428833	Cytochrome P450
L	Solyc02g065590	YES	2	34777447	34781835	Alpha/Beta hydrolase fold protein
L	Solyc02g065700	YES	2	34881417	34884877	Alpha/beta-Hydrolases superfamily protein
L	Solyc02g065710	YES	2	34887831	34889807	GDSL esterase/lipase
L	Solyc02g065750	YES	2	34925674	34929000	cytochrome P450 AB190445
L	Solyc02g065753	NO	2	34929761	34930134	Cytochrome P450
L	Solyc02g067660	YES	2	35811559	35814475	Alpha/Beta hydrolase fold protein
L	Solyc02g067920	YES	2	36023439	36029274	Alpha/beta-Hydrolases superfamily protein
L	Solyc02g068070	YES	2	36133738	36138588	Lipase
L	Solyc02g068240	YES	2	36248493	36253530	Diacylglycerol O-acyltransferase 2
L	Solyc02g069250	YES	2	37203429	37205538	Alcohol dehydrogenase superfamily
L	Solyc02g069400	YES	2	37319587	37322657	Alpha/Beta hydrolase fold protein
L	Solyc02g069420	YES	2	37335900	37338705	Phospholipid-transporting ATPase
L	Solyc02g069430	YES	2	37338829	37341319	Phospholipid-transporting ATPase
L	Solyc02g069600	YES	2	37456581	37459193	Cytochrome P450
L	Solyc02g069800	YES	2	37639819	37640826	Alpha/beta-Hydrolases superfamily protein
L	Solyc02g069930	YES	2	37722907	37723866	Alpha/beta-Hydrolases superfamily protein
L	Solyc02g070050	YES	2	37847222	37851760	Fatty acid hydroxylase
L	Solyc02g070490	YES	2	38238265	38240846	Alpha/beta-Hydrolases superfamily protein
L	Solyc02g070610	YES	2	38333897	38335248	GDSL esterase/lipase
L	Solyc02g071610	YES	2	39024778	39027300	GDSL esterase/lipase
L	Solyc02g071620	YES	2	39030605	39032855	GDSL-motif lipase/hydrolase family protein 1
L	Solyc02g071640	YES	2	39037365	39037964	GDSL esterase/lipase
L	Solyc02g071680	YES	2	39059379	39063437	GDSL esterase/lipase
L	Solyc02g071690	YES	2	39070564	39072427	GDSL esterase/lipase
L	Solyc02g071700	YES	2	39080130	39083068	GDSL esterase/lipase
L	Solyc02g071710	YES	2	39095835	39098905	GDSL esterase/lipase At1g29670-like
L	Solyc02g071720	YES	2	39103389	39106038	GDSL esterase/lipase At1g29670-like
L	Solyc02g076870	YES	2	39973351	39984700	Hydrolase-like protein family
L	Solyc02g076990	NO	2	40063100	40064526	Phospholipase A1-II 1
L	Solyc02g077000	NO	2	40068648	40070177	Phospholipase A1-II 1
L	Solyc02g077010	NO	2	40078179	40079481	Phospholipase A1-II 1
L	Solyc02g077020	NO	2	40084690	40086182	Phospholipase A1-II 1
L	Solyc02g077030	YES	2	40096137	40097674	Phospholipase A1-II 1
L	Solyc02g077100	YES	2	40151666	40153626	Phospholipase A1-IIgamma
L	Solyc02g077110	YES	2	40159551	40161111	Phospholipase A1-II 1
L	Solyc02g077130	YES	2	40169577	40170188	GDSL esterase/lipase
L	Solyc02g077140	YES	2	40171972	40173538	Phospholipase A1-II 1
L	Solyc02g077150	NO	2	40174208	40175524	Phospholipase A1-II 1
L	Solyc02g077160	YES	2	40177370	40178906	Phospholipase A1-IIgamma
L	Solyc02g077220	YES	2	40206217	40211282	GDSL esterase/lipase
L	Solyc02g077240	YES	2	40229739	40232831	Pyruvate decarboxylase
L	Solyc02g077330	YES	2	40291255	40294821	GDSL esterase/lipase
L	Solyc02g077340	YES	2	40295357	40298013	GDSL esterase/lipase
L	Solyc02g077420	YES	2	40349525	40351065	Phospholipase A1-II 1
L	Solyc02g077430	YES	2	40363439	40365001	Phospholipase A1-II 1
L	Solyc02g080330	YES	2	42561052	42563281	Cytochrome P450
L	Solyc02g082910	YES	2	44540322	44544826	Acyl-CoA synthetase
L	Solyc02g083150	YES	2	44652668	44658920	S-acyltransferase
L	Solyc02g083160	NO	2	44661604	44663192	GDSL esterase/lipase At5g33370-like
L	Solyc02g083340	YES	2	44778224	44786418	Phospholipase D
L	Solyc02g084570	YES	2	45661366	45665216	Cytochrome P450
L	Solyc02g084640	YES	2	45753858	45758189	Aldehyde dehydrogenase
L	Solyc02g084740	YES	2	45856106	45862096	Cytochrome P450
L	Solyc02g084930	YES	2	45991948	45995134	Cytochrome P450
L	Solyc02g084970	YES	2	46021052	46022912	Phosphatidic acid phosphatase
L	Solyc02g085070	YES	2	46096268	46098362	Alpha/beta-Hydrolases superfamily protein
L	Solyc02g085080	YES	2	46099088	46101591	alpha/beta-Hydrolases superfamily protein
L	Solyc02g085360	YES	2	46295818	46300194	CYP90B3 mRNA for cytochrome P450
L	Solyc02g085800	NO	2	46589702	46590712	Alpha/beta-Hydrolases superfamily protein
L	Solyc02g085880	YES	2	46680827	46683386	Cytochrome P450
L	Solyc02g086010	YES	2	46819274	46829647	Alpha/beta-Hydrolases superfamily protein
L	Solyc02g086040	YES	2	46853423	46856066	Alpha/beta-Hydrolases superfamily protein
L	Solyc02g086080	YES	2	46876889	46880075	Alpha/beta-Hydrolases superfamily protein
L	Solyc02g086220	YES	2	46961322	46967159	Alpha/beta-Hydrolases superfamily protein
L	Solyc02g086800	YES	2	47427557	47435771	Phospholipid-transporting ATPase
L	Solyc02g086970	YES	2	47547770	47552694	Aldehyde dehydrogenase
L	Solyc02g087910	YES	2	48200646	48201005	Non-specific lipid-transfer protein
L	Solyc02g089320	YES	2	49224596	49229852	Alpha/beta-Hydrolases superfamily protein
L	Solyc02g090210	YES	2	49877311	49879558	GDSL esterase/lipase
L	Solyc02g090920	YES	2	50435082	50437335	Alpha/beta-Hydrolases superfamily protein
L	Solyc02g090930	YES	2	50437961	50442388	Lipase
L	Solyc02g090940	YES	2	50443731	50446811	Alpha/beta-Hydrolases superfamily protein
L	Solyc02g092060	NO	2	51298565	51299413	Short-chain dehydrogenase/reductase SDR
L	Solyc02g092490	YES	2	51579849	51581813	Acyl-CoA N-acyltransferases (NAT) superfamily protein
L	Solyc02g092860	YES	2	51876578	51878366	Cytochrome P450
L	Solyc02g093500	YES	2	52406480	52408068	Gdsl esterase/lipase
L	Solyc02g093540	YES	2	52431345	52433575	Cytochrome P450
L	Solyc02g093790	YES	2	52599692	52602851	alpha/beta-Hydrolases superfamily protein
L	Solyc02g094040	YES	2	52779632	52782843	Lipase
L	Solyc02g094110	YES	2	52839052	52840593	Cytochrome P450
L	Solyc02g094390	YES	2	53018539	53021801	S-acyltransferase
L	Solyc02g094430	YES	2	53045963	53054518	Acyltransferase-like protein, chloroplastic
L	Solyc02g094640	YES	2	53318212	53336773	Acetyl-coenzyme A synthetase
L	Solyc02g094860	YES	2	46688905	46691801	Cytochrome P450
L	Solyc03g005020	YES	3	42702	45458	Lipase
L	Solyc03g005100	YES	3	83289	86727	alpha/beta-Hydrolases superfamily protein
L	Solyc03g005170	YES	3	112816	124980	Acyl-CoA N-acyltransferase with RING/FYVE/PHD-type zinc finger protein
L	Solyc03g005200	YES	3	130371	131717	Non-specific lipid-transfer protein-like protein
L	Solyc03g005320	YES	3	194784	197611	3-ketoacyl-CoA synthase
L	Solyc03g005900	YES	3	613993	617240	GDSL esterase/lipase
L	Solyc03g005910	YES	3	618823	623403	GDSL esterase/lipase
L	Solyc03g006240	YES	3	872541	876358	GDSL esterase/lipase
L	Solyc03g006250	YES	3	877389	882122	GDSL esterase/lipase
L	Solyc03g006452	NO	3	1056711	1064302	Phospholipid scramblase
L	Solyc03g006454	NO	3	1064331	1064816	Phospholipid scramblase
L	Solyc03g006460	YES	3	1084014	1091945	Phospholipid scramblase
L	Solyc03g006560	YES	3	1167408	1168715	Alpha/beta-Hydrolases superfamily protein
L	Solyc03g007200	YES	3	1807043	1808864	2-alkenal reductase (NADP(+)-dependent)
L	Solyc03g007810	YES	3	2388421	2397424	Pyruvate kinase
L	Solyc03g019670	YES	3	55928965	55932099	Non-specific phospholipase C1
L	Solyc03g019870	YES	3	55787970	55791490	Cytochrome P450
L	Solyc03g025390	YES	3	2793036	2796631	Short-chain dehydrogenase TIC 32, chloroplastic
L	Solyc03g025400	YES	3	2798704	2802818	Short-chain dehydrogenase TIC 32, chloroplastic
L	Solyc03g025510	YES	3	2874524	2879886	Alpha/beta-Hydrolases superfamily protein
L	Solyc03g025640	YES	3	3018999	3022577	Cytochrome P450
L	Solyc03g025710	YES	3	3102870	3105069	Acyl-CoA N-acyltransferase (NAT) superfamily protein
L	Solyc03g026090	YES	3	3495610	3496311	Non-specific lipid-transfer protein
L	Solyc03g026130	YES	3	3525831	3527715	Cytochrome P450
L	Solyc03g026140	YES	3	3532390	3534106	Cytochrome P450
L	Solyc03g026373	NO	3	3828736	3829020	Cytochrome P450
L	Solyc03g026375	NO	3	3829110	3829532	Cytochrome P450
L	Solyc03g034270	YES	3	5869585	5876210	Alpha/beta-Hydrolases superfamily protein
L	Solyc03g044200	YES	3	7742938	7746890	Alcohol dehydrogenase-like protein
L	Solyc03g044742	NO	3	9748241	9749981	Cytochrome P450
L	Solyc03g051663	NO	3	16912354	16913025	Alcohol dehydrogenase
L	Solyc03g051720	YES	3	16938036	16938407	Alcohol dehydrogenase
L	Solyc03g051960	YES	3	18036903	18039656	Fatty acyl-CoA reductase
L	Solyc03g058430	YES	3	20495177	20496313	Fatty acid desaturase
L	Solyc03g063290	YES	3	29986763	29987800	Alpha/beta-Hydrolases superfamily protein
L	Solyc03g063880	YES	3	32673718	32691514	1-acyl-sn-glycerol-3-phosphate acyltransferase 2
L	Solyc03g064030	YES	3	33294996	33300773	Alpha/beta hydrolase family protein
L	Solyc03g065250	YES	3	37091233	37097258	Fatty acid hydroxylase superfamily
L	Solyc03g078310	YES	3	44892347	44893067	Long-Chain Acyl-CoA Synthetase
L	Solyc03g078320	YES	3	44893222	44893383	Long chain acyl-CoA synthetase 2
L	Solyc03g078330	YES	3	45102298	45103725	3-ketoacyl-CoA synthase
L	Solyc03g082910	YES	3	47366358	47370901	Acyl-CoA-binding domain-containing protein 2
L	Solyc03g083010	YES	3	47432231	47438970	Alpha/beta-Hydrolases superfamily protein
L	Solyc03g083370	YES	3	47797308	47799205	GDSL esterase/lipase
L	Solyc03g093510	YES	3	49411093	49418482	Alpha/beta-Hydrolases superfamily protein
L	Solyc03g095290	YES	3	50884232	50892977	Alpha/beta-Hydrolases superfamily protein
L	Solyc03g095310	YES	3	50898976	50905066	Cytochrome P450
L	Solyc03g095970	YES	3	52262675	52263834	Short-chain dehydrogenase reductase 4
L	Solyc03g096980	YES	3	53921004	53922530	Cytochrome P450
L	Solyc03g096990	YES	3	53929054	53933836	Cytochrome P450
L	Solyc03g097630	YES	3	54533338	54540107	S-acyltransferase
L	Solyc03g097680	YES	3	54577154	54584367	Pyruvate dehydrogenase E1 component subunit beta
L	Solyc03g098020	YES	3	54880087	54887289	Alpha/beta-Hydrolases superfamily protein
L	Solyc03g111280	YES	3	56312737	56314215	Cytochrome P450
L	Solyc03g111290	YES	3	56318148	56319633	Cytochrome P450
L	Solyc03g111300	YES	3	56328168	56329643	Cytochrome P450
L	Solyc03g111550	YES	3	56559816	56562163	GDSL esterase/lipase
L	Solyc03g111770	YES	3	56811092	56815518	Alpha/beta-Hydrolases superfamily protein
L	Solyc03g111885	NO	3	56898531	56900007	Cytochrome P450
L	Solyc03g111920	YES	3	56906068	56908200	Cytochrome P450 71A6
L	Solyc03g111930	YES	3	56915030	56916976	Cytochrome P450 71A6
L	Solyc03g111940	YES	3	56922046	56923886	Cytochrome P450 71A6
L	Solyc03g111950	YES	3	56927543	56929557	Cytochrome P450 71A6
L	Solyc03g111953	NO	3	56969228	56971410	Cytochrome P450
L	Solyc03g111957	NO	3	56971487	56971954	Cytochrome P450
L	Solyc03g111970	YES	3	56972112	56974306	Cytochrome P450 71A6
L	Solyc03g111990	YES	3	56980100	56981856	Cytochrome P450 71A6
L	Solyc03g111993	NO	3	56988584	56989212	Cytochrome P450
L	Solyc03g111997	NO	3	56989216	56990351	Cytochrome P450
L	Solyc03g112010	YES	3	56994455	56996988	Cytochrome P450 71A6
L	Solyc03g112013	NO	3	56999404	56999865	Cytochrome P450
L	Solyc03g112017	NO	3	56999914	57000687	Cytochrome P450
L	Solyc03g112030	YES	3	57001899	57003401	Cytochrome P450 71A6
L	Solyc03g112040	YES	3	57010044	57011546	Cytochrome P450 71A6
L	Solyc03g112070	YES	3	57030668	57035103	D-3-phosphoglycerate dehydrogenase
L	Solyc03g113300	YES	3	57900113	57900460	Short-chain dehydrogenase reductase 5
L	Solyc03g113460	YES	3	58028656	58029456	Short-chain dehydrogenase reductase 4
L	Solyc03g113800	YES	3	58268112	58275776	Aldehyde dehydrogenase
L	Solyc03g114150	YES	3	58591449	58596079	Aldehyde dehydrogenase
L	Solyc03g114460	YES	3	58874563	58886074	Acetyl-coenzyme A synthetase
L	Solyc03g114940	YES	3	59217389	59219730	Cytochrome P450
L	Solyc03g115370	YES	3	59517584	59525647	Diacylglycerol kinase
L	Solyc03g115960	YES	3	59950106	59951779	GDSL esterase/lipase
L	Solyc03g116110	YES	3	60043584	60048109	Alpha/beta-Hydrolases superfamily protein
L	Solyc03g116620	YES	3	60414826	60418303	Phospholipase D
L	Solyc03g116630	YES	3	60420503	60421689	cytochrome P450 family protein
L	Solyc03g116860	YES	3	60572898	60574826	Acyl-CoA N-acyltransferases (NAT) superfamily protein
L	Solyc03g116930	YES	3	60652473	60665516	Phospholipase-like protein
L	Solyc03g116950	YES	3	60682190	60685013	Phospholipase-like protein
L	Solyc03g116970	YES	3	60695046	60699219	Phospholipase-like protein (PEARLI 4) family protein
L	Solyc03g118850	YES	3	62090761	62095757	Alpha/beta hydrolase family protein
L	Solyc03g119720	YES	3	62709011	62715670	Lipase
L	Solyc03g119980	YES	3	62937237	62939729	Alpha/beta-Hydrolases superfamily protein
L	Solyc03g119990	YES	3	62948849	62954067	Alpha/beta-Hydrolases superfamily protein
L	Solyc03g120360	YES	3	63233484	63240203	Phospholipase-like protein (PEARLI 4) family protein
L	Solyc03g121170	YES	3	63794715	63797183	GDSL esterase/lipase
L	Solyc03g121180	YES	3	63799519	63801703	GDSL esterase/lipase
L	Solyc03g121470	YES	3	64007221	64008193	Phospholipase D
L	Solyc03g121510	YES	3	64036292	64039343	Cytochrome p450
L	Solyc03g121810	YES	3	64289510	64294315	Phospholipid-transporting ATPase
L	Solyc03g121960	YES	3	64393079	64400019	Phospholipid:diacylglycerol acyltransferase
L	Solyc03g122280	YES	3	64594904	64600606	Lipase class 3 protein-like
L	Solyc03g122310	YES	3	64610683	64616418	Aldehyde dehydrogenase
L	Solyc03g122340	YES	3	64655810	64660384	lipoxygenase D
L	Solyc03g122350	YES	3	64664486	64667135	Cytochrome P450
L	Solyc03g122360	YES	3	64668688	64670779	Cytochrome P450
L	Solyc03g123390	YES	3	64716539	64720730	Alpha/beta-Hydrolases superfamily protein
L	Solyc03g123510	YES	3	64793360	64797635	GDSL esterase/lipase 5-like
L	Solyc03g123750	YES	3	64954887	64958055	Alpha/beta-Hydrolases superfamily protein
L	Solyc03g123830	YES	3	64998706	65001818	D-3-phosphoglycerate dehydrogenase
L	Solyc03g150105	NO	3	3829542	3830061	Cytochrome P450 71A6
L	Solyc03g150149	NO	3	56897783	56898361	Cytochrome P450
L	Solyc03g150150	NO	3	56900260	56900646	Cytochrome P450
L	Solyc03g150151	NO	3	56976555	56979260	Cytochrome P450
L	Solyc04g005080	YES	4	78313	84732	Pyruvate dehydrogenase E1 component subunit alpha
L	Solyc04g005230	YES	4	197698	199618	Alpha/beta-Hydrolases superfamily protein
L	Solyc04g005360	YES	4	275824	277467	Cytochrome P450
L	Solyc04g005370	YES	4	280752	282723	Cytochrome P450
L	Solyc04g007440	YES	4	1144149	1146743	GDSL esterase/lipase
L	Solyc04g007450	YES	4	1147663	1154287	Alpha/beta hydrolase family protein
L	Solyc04g007570	YES	4	1289452	1292692	GDSL esterase/lipase
L	Solyc04g007925	NO	4	1617478	1618115	Cytochrome P450
L	Solyc04g007940	YES	4	1618450	1620965	Cytochrome P450
L	Solyc04g008590	YES	4	2224909	2229567	Pyruvate dehydrogenase E1 component subunit beta-like protein
L	Solyc04g008740	YES	4	2427343	2432820	Pyruvate kinase
L	Solyc04g009380	YES	4	2843511	2851370	S-acyltransferase
L	Solyc04g009670	NO	4	3070655	3071182	Acyltransferase-like protein
L	Solyc04g009680	NO	4	3071265	3072263	Acyltransferase-like protein
L	Solyc04g009930	NO	4	3281144	3286249	Cytochrome P450
L	Solyc04g010250	YES	4	3611218	3617147	Alpha/beta-Hydrolases superfamily protein
L	Solyc04g010320	YES	4	3687266	3688762	Cytochrome P450
L	Solyc04g011920	NO	4	4336938	4338488	Cytochrome P450
L	Solyc04g011940	YES	4	4346687	4348207	Cytochrome P450
L	Solyc04g012030	YES	4	4396131	4401449	S-acyltransferase
L	Solyc04g014670	YES	4	4958504	4961414	Short-chain dehydrogenase/reductase SDR
L	Solyc04g015100	YES	4	5307838	5313222	Acetyl-CoA C-acetyltransferase
L	Solyc04g015300	YES	4	5528524	5539160	Alpha/beta-Hydrolases superfamily protein
L	Solyc04g015380	YES	4	5614263	5616281	GDSL esterase/lipase
L	Solyc04g015390	YES	4	5629770	5633530	GDSL esterase/lipase
L	Solyc04g015400	YES	4	5639158	5643145	GDSL esterase/lipase
L	Solyc04g015430	YES	4	5651704	5656066	GDSL esterase/lipase
L	Solyc04g016440	YES	4	7299187	7302237	Protein FATTY ACID EXPORT 1, chloroplastic
L	Solyc04g024840	YES	4	27902008	27905211	GDSL esterase/lipase
L	Solyc04g025230	YES	4	24496176	24496469	Acyl-CoA N-acyltransferases (NAT) superfamily protein
L	Solyc04g025240	YES	4	24476845	24480170	Acyl-CoA N-acyltransferases (NAT) superfamily protein
L	Solyc04g025410	NO	4	22594578	22596951	Cytochrome P450
L	Solyc04g028470	YES	4	14790213	14793458	GDSL esterase/lipase
L	Solyc04g039820	NO	4	12288535	12288783	Acetyl-coenzyme A carboxylase carboxyl transferase subunit beta, chloroplastic
L	Solyc04g039830	NO	4	12287373	12288258	Acetyl-coenzyme A carboxylase carboxyl transferase subunit beta, chloroplastic
L	Solyc04g040120	YES	4	11794874	11796001	Fatty acid desaturase
L	Solyc04g040130	YES	4	11786038	11787165	Fatty acid desaturase
L	Solyc04g049540	NO	4	41709157	41710242	GDSL esterase/lipase APG
L	Solyc04g050570	YES	4	46807818	46812048	GDSL esterase/lipase
L	Solyc04g050730	YES	4	47274060	47278173	GDSL esterase/lipase
L	Solyc04g051140	YES	4	48941572	48942800	Phospholipase D
L	Solyc04g051246	NO	4	49424195	49424655	Cytochrome P450
L	Solyc04g051380	NO	4	49681768	49684201	S-acyltransferase
L	Solyc04g051730	NO	4	50268567	50270099	Cytochrome P450
L	Solyc04g054256	NO	4	51447662	51449961	Cytochrome p450
L	Solyc04g054258	NO	4	51508257	51510538	Cytochrome p450
L	Solyc04g054260	YES	4	51513782	51515862	Cytochrome p450
L	Solyc04g054890	YES	4	52656705	52661435	Acyl-coenzyme A oxidase
L	Solyc04g055190	YES	4	53094499	53103364	Membrane bound O-acyl transferase, MBOAT
L	Solyc04g056713	NO	4	54012914	54021673	Aldehyde dehydrogenase family 2 member mitochondrial-like
L	Solyc04g064710	YES	4	55204700	55207798	Alcohol dehydrogenase
L	Solyc04g071150	YES	4	55881141	55883656	Cytochrome P450
L	Solyc04g071780	YES	4	56586086	56587880	Cytochrome P450
L	Solyc04g071790	YES	4	56592049	56593693	Cytochrome P450
L	Solyc04g071800	YES	4	56614162	56616244	Cytochrome P450
L	Solyc04g071805	NO	4	56634883	56636695	Cytochrome P450
L	Solyc04g071860	YES	4	56671349	56685458	S-acyltransferase
L	Solyc04g074220	YES	4	58175172	58179903	Alpha/beta-Hydrolases superfamily protein
L	Solyc04g074530	YES	4	58480276	58485032	Alcohol dehydrogenase-like 1
L	Solyc04g074535	NO	4	58485264	58489652	Alcohol dehydrogenase-like 7
L	Solyc04g076380	YES	4	59275195	59281971	NADPH--cytochrome P450 reductase
L	Solyc04g077180	YES	4	60088862	60094723	Alpha/beta-Hydrolases superfamily protein
L	Solyc04g078090	YES	4	60920996	60925503	Acyl-CoA-binding domain-containing protein 2
L	Solyc04g078270	YES	4	61022513	61025024	Cytochrome P450
L	Solyc04g078290	YES	4	61032722	61035793	Cytochrome P450
L	Solyc04g078325	NO	4	61080758	61083309	Cytochrome P450
L	Solyc04g078340	YES	4	61085905	61087892	Cytochrome P450
L	Solyc04g078360	YES	4	61089496	61091877	Cytochrome P450
L	Solyc04g078370	YES	4	61093964	61096043	Cytochrome P450
L	Solyc04g078800	YES	4	61451449	61454214	Lipase
L	Solyc04g079190	YES	4	61722949	61724340	Alpha/beta-Hydrolases superfamily protein
L	Solyc04g079280	YES	4	61768447	61775283	Alpha/beta-hydrolases superfamily protein
L	Solyc04g079640	YES	4	62009304	62011417	Cytochrome P450
L	Solyc04g079660	YES	4	62013689	62015712	Cytochrome P450
L	Solyc04g079680	YES	4	62027689	62029581	Cytochrome P450
L	Solyc04g080100	YES	4	62350366	62353757	Cytochrome P450
L	Solyc04g080340	YES	4	62531146	62536193	NADPH--cytochrome P450 reductase
L	Solyc04g080450	YES	4	62602285	62603838	3-ketoacyl-CoA synthase
L	Solyc04g080650	YES	4	62735047	62739625	Cytochrome P450
L	Solyc04g081755	NO	4	63656195	63660140	GDSL esterase/lipase
L	Solyc04g081770	YES	4	63662159	63664387	GDSL esterase/lipase
L	Solyc04g081780	NO	4	63665923	63667938	GDSL esterase/lipase EXL3-like
L	Solyc04g081790	YES	4	63670008	63672161	GDSL esterase/lipase
L	Solyc04g081800	YES	4	63673305	63674693	GDSL esterase/lipase
L	Solyc04g082000	YES	4	63789988	63798274	Phospholipase D
L	Solyc04g082170	YES	4	63916846	63920140	Alcohol dehydrogenase ADH
L	Solyc04g082180	YES	4	63920302	63924270	Alcohol dehydrogenase ADH
L	Solyc04g082380	YES	4	64032625	64034626	cytochrome P450 86A8-like
L	Solyc04g082650	YES	4	64230705	64236947	S-acyltransferase
L	Solyc04g083150	YES	4	54250203	54253050	Cytochrome p450
L	Solyc04g150109	NO	4	4339526	4342159	Cytochrome P450
L	Solyc04g150119	NO	4	22098787	22104213	alpha/beta-Hydrolases superfamily protein
L	Solyc04g150164	NO	4	56643320	56645041	Cytochrome P450
L	Solyc05g005000	YES	5	47482	51396	Alpha/beta-Hydrolases superfamily protein
L	Solyc05g005700	YES	5	560393	564838	Aldehyde dehydrogenase
L	Solyc05g005890	YES	5	732053	736570	Acyl-CoA N-acyltransferases (NAT) superfamily protein
L	Solyc05g006640	YES	5	1343095	1358723	Phospholipid-transporting ATPase
L	Solyc05g009270	YES	5	3460844	3463738	3-ketoacyl-CoA synthase
L	Solyc05g009280	YES	5	3474255	3475903	3-ketoacyl-CoA synthase
L	Solyc05g009390	YES	5	3590010	3594225	Alpha/beta-Hydrolases superfamily protein
L	Solyc05g009530	YES	5	3785642	3791784	Dihydrolipoamide acetyltransferase component of pyruvate dehydrogenase complex
L	Solyc05g009610	YES	5	3862415	3863452	Alpha/beta-Hydrolases superfamily protein
L	Solyc05g010050	YES	5	4290783	4298255	Alpha/Beta hydrolase fold protein
L	Solyc05g010120	YES	5	4346852	4353486	Phospholipid-transporting ATPase
L	Solyc05g010250	YES	5	4467052	4467627	Acyl-CoA N-acyltransferase
L	Solyc05g010680	YES	5	4946433	4949608	Alpha/beta-Hydrolases superfamily protein
L	Solyc05g012350	YES	5	5694433	5697865	Alpha/beta-Hydrolases superfamily protein
L	Solyc05g012360	YES	5	5703798	5708494	Alpha/beta-Hydrolases superfamily protein
L	Solyc05g012370	YES	5	5715690	5719970	Alpha/beta-Hydrolases superfamily protein
L	Solyc05g012790	YES	5	6039527	6046079	S-acyltransferase
L	Solyc05g013220	YES	5	6358424	6360978	3-ketoacyl-CoA synthase
L	Solyc05g013680	YES	5	7047925	7050294	Gdsl esterase/lipase
L	Solyc05g013690	YES	5	7050991	7054029	GDSL esterase/lipase
L	Solyc05g014100	YES	5	7858401	7861339	Alpha/beta-Hydrolases superfamily protein
L	Solyc05g014110	YES	5	7861742	7864585	Alpha/beta-Hydrolases superfamily protein
L	Solyc05g014210	YES	5	8044133	8047276	GDSL esterase/lipase
L	Solyc05g014320	YES	5	8216874	8219720	alpha/beta-Hydrolases superfamily protein
L	Solyc05g014790	YES	5	9024055	9028982	Lipoxygenase
L	Solyc05g015350	NO	5	10475028	10479267	Cytochrome P450
L	Solyc05g015770	YES	5	12070575	12070826	Alcohol acyl transferase
L	Solyc05g015800	YES	5	12119021	12120953	Alcohol acyl transferase
L	Solyc05g016030	YES	5	13669029	13679007	S-acyltransferase
L	Solyc05g016330	YES	5	15628693	15637646	Cytochrome P450
L	Solyc05g017760	YES	5	18366665	18372753	Acetyl-CoA C-acetyltransferase
L	Solyc05g018210	YES	5	20274610	20281047	Alpha/beta-Hydrolases superfamily protein
L	Solyc05g018770	YES	5	23690141	23692034	Alpha/beta-Hydrolases superfamily protein
L	Solyc05g021390	YES	5	27234480	27236281	Cytochrome P450
L	Solyc05g021570	YES	5	28147574	28147756	Alcohol dehydrogenase
L	Solyc05g024160	YES	5	30633195	30638298	Pyruvate dehydrogenase E1 component subunit beta
L	Solyc05g025620	YES	5	35365061	35367393	Alpha/beta-Hydrolases superfamily protein
L	Solyc05g025890	YES	5	37383075	37384850	Acyl-CoA N-acyltransferases (NAT) superfamily protein
L	Solyc05g039950	YES	5	47598783	47601015	Acyltransferase-like protein
L	Solyc05g041200	YES	5	49554146	49558626	4-hydroxyphenylpyruvate dioxygenase
L	Solyc05g041520	NO	5	51389666	51389839	Long chain acyl-CoA synthetase 2
L	Solyc05g041530	YES	5	51391614	51396746	Alpha/beta-Hydrolases superfamily protein
L	Solyc05g042185	NO	5	54726496	54727997	Alpha/beta-Hydrolases superfamily protein
L	Solyc05g043320	NO	5	55235566	55237055	GDSL esterase/lipase
L	Solyc05g043330	YES	5	55273476	55277891	GDSL esterase/lipase
L	Solyc05g047610	YES	5	58449615	58450544	S-acyltransferase
L	Solyc05g047640	YES	5	58463763	58473548	S-acyltransferase
L	Solyc05g047680	YES	5	58506390	58508292	Cytochrome P450
L	Solyc05g050090	YES	5	59469256	59470751	Delta(8)-fatty-acid desaturase
L	Solyc05g050210	YES	5	59634348	59638649	GDSL esterase/lipase
L	Solyc05g051280	YES	5	60968691	60975256	Alpha/beta-Hydrolases superfamily protein
L	Solyc05g051660	YES	5	61444376	61445344	Alpha/beta-Hydrolases superfamily protein
L	Solyc05g052020	YES	5	61754061	61762452	Alpha/beta-Hydrolases superfamily protein
L	Solyc05g052170	YES	5	61853785	61856270	Acyl-CoA N-acyltransferases (NAT) superfamily protein
L	Solyc05g052750	YES	5	62328901	62331698	Alpha/beta hydrolase related protein
L	Solyc05g053100	YES	5	62610944	62618676	Dihydrolipoyl dehydrogenase-like protein
L	Solyc05g053300	YES	5	62815607	62820620	dihydrolipoamide dehydrogenase precursor
L	Solyc05g053750	NO	5	63160849	63166260	Lipase
L	Solyc05g053910	NO	5	63321123	63322295	Phospholipase A1
L	Solyc05g053920	NO	5	63329320	63330627	Phospholipase A1
L	Solyc05g054370	YES	5	63667414	63676478	Acyl-CoA dehydrogenase family member 10
L	Solyc05g055290	YES	5	64371893	64375024	Alpha/beta-Hydrolases superfamily protein
L	Solyc05g055400	YES	5	64439689	64442186	Cytochrome P450
L	Solyc05g055630	YES	5	64586817	64590662	S-acyltransferase
L	Solyc05g056000	YES	5	64779488	64781560	Alpha/beta-Hydrolases superfamily protein
L	Solyc05g056380	YES	5	65102605	65103698	patatin-like phospholipase domain protein
L	Solyc05g056420	YES	5	65113319	65117927	Diacylglycerol kinase
L	Solyc05g056540	YES	5	65198800	65203831	Alcohol dehydrogenase-like protein
L	Solyc05g150130	NO	5	28142042	28147550	Alcohol dehydrogenase
L	Solyc06g005770	YES	6	823361	823720	Non-specific lipid-transfer protein
L	Solyc06g005780	NO	6	827507	827863	Non-specific lipid-transfer protein
L	Solyc06g005795	NO	6	833037	833843	Non-specific lipid-transfer protein
L	Solyc06g007120	YES	6	1187809	1193735	PI-phospholipase C4
L	Solyc06g007130	YES	6	1195074	1198897	omega-3 fatty acid desaturase -3
L	Solyc06g007140	YES	6	1204261	1207901	Omega-3 fatty acid desaturase
L	Solyc06g007490	YES	6	1507410	1509855	GDSL esterase/lipase
L	Solyc06g009160	YES	6	3099730	3109340	Glyoxysomal fatty acid beta-oxidation multifunctional protein MFP-a
L	Solyc06g009270	YES	6	3229511	3239618	Diacylglycerol kinase
L	Solyc06g035520	YES	6	22200421	22202000	Alpha/beta-hydrolases superfamily protein
L	Solyc06g035680	NO	6	22468209	22469101	sorbitol dehydrogenase
L	Solyc06g035760	YES	6	22671234	22673021	Cytochrome P450
L	Solyc06g048670	NO	6	29135672	29139635	GDSL esterase/lipase
L	Solyc06g051400	YES	6	32526390	32528806	omega-3 fatty acid desaturase
L	Solyc06g051720	YES	6	33036300	33040325	GDSL esterase/lipase CPRD49
L	Solyc06g051750	YES	6	33075688	33082691	Cytochrome P450
L	Solyc06g051930	YES	6	33371890	33377413	Pyruvate kinase
L	Solyc06g053870	YES	6	34544434	34546220	3-ketoacyl-CoA synthase
L	Solyc06g053880	NO	6	34555221	34555427	3-ketoacyl-CoA synthase 20-like
L	Solyc06g053890	NO	6	34555537	34556738	3-ketoacyl-CoA synthase
L	Solyc06g053900	YES	6	34558947	34560569	3-ketoacyl-CoA synthase
L	Solyc06g054070	YES	6	34701818	34702624	Non-specific lipid-transfer protein-like protein
L	Solyc06g054300	NO	6	34896971	34897948	Alpha/beta-Hydrolases superfamily protein
L	Solyc06g054550	YES	6	35091027	35098851	Alpha/beta-Hydrolases superfamily protein
L	Solyc06g059740	YES	6	35287450	35289927	Alcohol dehydrogenase
L	Solyc06g059790	YES	6	35370708	35371270	Non-specific lipid-transfer protein
L	Solyc06g059830	YES	6	35405238	35405597	Non-specific lipid-transfer protein
L	Solyc06g059860	YES	6	35438412	35440430	patatin-like phospholipase domain protein
L	Solyc06g060250	YES	6	35882298	35890558	Aldehyde dehydrogenase
L	Solyc06g060870	YES	6	36550308	36551864	Phospholipase A1-Ibeta2, chloroplastic
L	Solyc06g061027	NO	6	36715176	36717202	Cytochrome P450
L	Solyc06g061140	YES	6	36807545	36812043	phospholipid hydroperoxide glutathione peroxidase
L	Solyc06g062780	YES	6	37256815	37263726	Phospholipid-transporting ATPase
L	Solyc06g062870	YES	6	37323598	37327244	Phospholipid:diacylglycerol acyltransferase
L	Solyc06g063040	YES	6	37451464	37452495	2-alkenal reductase (NADP(+)-dependent)
L	Solyc06g064640	YES	6	37921273	37935559	Alpha/beta-Hydrolases superfamily protein
L	Solyc06g064670	NO	6	37949730	37949963	2-alkenal reductase (NADP(+)-dependent)
L	Solyc06g064677	NO	6	37951906	37953698	NADP-dependent alkenal double bond reductase P1
L	Solyc06g064820	YES	6	38029899	38032441	GDSL esterase/lipase
L	Solyc06g064960	YES	6	38151044	38152726	GDSL esterase/lipase 5-like
L	Solyc06g064970	NO	6	38160743	38162195	GDSL esterase/lipase 5-like
L	Solyc06g064980	YES	6	38167868	38169689	GDSL esterase/lipase 5-like
L	Solyc06g064990	YES	6	38172576	38174211	GDSL esterase/lipase 5-like
L	Solyc06g065010	YES	6	38177432	38179756	GDSL esterase/lipase 2-like
L	Solyc06g065420	YES	6	38477261	38478838	Cytochrome P450
L	Solyc06g065430	YES	6	38484262	38486315	Cytochrome P450
L	Solyc06g065530	YES	6	38550387	38554129	GDSL esterase/lipase
L	Solyc06g065560	YES	6	38591778	38593319	3-ketoacyl-CoA synthase
L	Solyc06g065600	NO	6	38621486	38621845	Non-specific lipid-transfer protein
L	Solyc06g066270	YES	6	39218587	39220163	Cytochrome P450
L	Solyc06g066630	YES	6	39512758	39513819	MBOAT (Membrane bound O-acyl transferase) family protein
L	Solyc06g067890	YES	6	39716644	39723462	Alpha/beta-Hydrolases superfamily protein
L	Solyc06g067930	YES	6	39742239	39745093	Cytochrome P450
L	Solyc06g067950	YES	6	39756518	39759769	Alpha/beta-Hydrolases superfamily protein
L	Solyc06g068090	YES	6	39833679	39838185	phospholipase PLDa1
L	Solyc06g068110	YES	6	39847277	39848415	cytochrome P450 family protein
L	Solyc06g068220	YES	6	39897184	39903825	Alpha/beta-Hydrolases superfamily protein
L	Solyc06g071000	YES	6	41278013	41284594	Aldehyde dehydrogenase
L	Solyc06g071280	YES	6	41517532	41520878	Enhanced disease susceptibility 1 protein
L	Solyc06g071290	YES	6	41521314	41526488	Aldehyde dehydrogenase
L	Solyc06g071510	YES	6	41694673	41699666	GDSL esterase/lipase
L	Solyc06g071890	YES	6	41954049	41956050	Mitochondrial pyruvate carrier
L	Solyc06g072160	YES	6	42144939	42149927	Alcohol dehydrogenase 1
L	Solyc06g072500	YES	6	42378488	42381980	Acyl-CoA N-acyltransferase
L	Solyc06g072580	YES	6	42425749	42433400	Pyruvate dehydrogenase E1 component subunit beta
L	Solyc06g072610	YES	6	42439556	42446126	S-acyltransferase
L	Solyc06g073100	YES	6	42696945	42698998	GDSL esterase/lipase
L	Solyc06g073570	NO	6	43026702	43029812	Cytochrome P450
L	Solyc06g074180	YES	6	43535265	43536785	Cytochrome P450
L	Solyc06g074330	YES	6	43617169	43619768	Alpha/beta-Hydrolases superfamily protein
L	Solyc06g074340	YES	6	43623371	43624745	Alpha/beta-Hydrolases superfamily protein
L	Solyc06g074390	YES	6	43680061	43684487	Fatty acyl-CoA reductase
L	Solyc06g074410	YES	6	43701741	43704979	Fatty acyl-CoA reductase
L	Solyc06g074420	YES	6	43717962	43719419	Cytochrome P450
L	Solyc06g074680	YES	6	43879879	43883005	Phospholipid:diacylglycerol acyltransferase 1
L	Solyc06g075790	YES	6	44781842	44785214	Acyl-CoA N-acyltransferase with RING/FYVE/PHD-type zinc finger domain-containing protein
L	Solyc06g076160	YES	6	44970618	44973450	Cytochrome P450
L	Solyc06g076800	YES	6	45380662	45382682	Cytochrome P450
L	Solyc06g082000	YES	6	45531205	45534418	PI-phospholipase C6
L	Solyc06g082050	YES	6	45577311	45578327	Acyl-CoA N-acyltransferase with RING/FYVE/PHD-type zinc finger protein
L	Solyc06g082130	YES	6	45623276	45626253	Pyruvate decarboxylase
L	Solyc06g082730	YES	6	46018900	46021689	Cytochrome P450
L	Solyc06g083650	YES	6	46565968	46569563	GDSL esterase/lipase
L	Solyc06g083920	YES	6	46789881	46795799	Sn1-specific diacylglycerol lipase alpha
L	Solyc06g084190	YES	6	46957715	46958463	Non-specific lipid-transfer protein-like protein
L	Solyc06g084760	NO	6	33350887	33351066	Cytochrome P450
L	Solyc06g084770	NO	6	33351069	33354548	cytochrome P450 CYP72A219
L	Solyc06g084820	YES	6	39209658	39212336	Cytochrome P450
L	Solyc06g084825	NO	6	39214552	39216593	Cytochrome P450
L	Solyc06g150137	NO	6	45897128	45906931	Cytochrome P450
L	Solyc07g005130	YES	7	131715	137366	Alpha/beta-Hydrolases superfamily protein
L	Solyc07g005390	YES	7	282557	288448	Aldehyde dehydrogenase 11A3
L	Solyc07g005510	YES	7	386737	392461	Omega-6 fatty acid desaturase, chloroplastic
L	Solyc07g005580	YES	7	444111	451115	1-acyl-sn-glycerol-3-phosphate acyltransferase
L	Solyc07g006340	YES	7	1133910	1137484	Acyl-CoA N-acyltransferases (NAT) superfamily protein
L	Solyc07g006580	YES	7	1363662	1382800	Diacylglycerol kinase
L	Solyc07g006690	YES	7	1521536	1531657	Alpha/beta-Hydrolases superfamily protein
L	Solyc07g006790	YES	7	1610032	1617618	Acetyltransferase component of pyruvate dehydrogenase complex
L	Solyc07g006890	YES	7	1718992	1720500	Cytochrome P450
L	Solyc07g007430	YES	7	2117699	2125739	S-acyltransferase
L	Solyc07g008280	YES	7	3024985	3026073	cytochrome P450 family protein
L	Solyc07g009470	YES	7	4543423	4544694	GDSL esterase/lipase 2-like
L	Solyc07g014670	YES	7	5090113	5092535	Cytochrome P450
L	Solyc07g014730	YES	7	5234647	5238199	Phospholipase A2-alpha
L	Solyc07g017860	YES	7	8303694	8308927	Acetyl-coenzyme A synthetase
L	Solyc07g019460	YES	7	11607612	11613340	NADPH--cytochrome P450 reductase
L	Solyc07g019670	YES	7	12786444	12795822	Peroxisomal fatty acid beta-oxidation multifunctional protein
L	Solyc07g020890	YES	7	14664606	14664938	Phospholipase-like protein
L	Solyc07g020920	YES	7	14725382	14725873	Phospholipase-like protein
L	Solyc07g021040	NO	7	15812289	15812438	Alcohol dehydrogenase
L	Solyc07g022850	NO	7	22997400	22997702	Lipoxygenase
L	Solyc07g024080	NO	7	24439049	24439523	Alpha/beta-Hydrolases superfamily protein
L	Solyc07g024090	NO	7	24441136	24442305	Alpha/beta-Hydrolases superfamily protein
L	Solyc07g025370	YES	7	27791604	27795705	Cytochrome P450
L	Solyc07g032170	YES	7	35934549	35937708	1-acylglycerol-3-phosphate O-acyltransferase
L	Solyc07g032180	YES	7	35937979	35942884	1-acylglycerol-3-phosphate O-acyltransferase
L	Solyc07g032220	YES	7	36105766	36115757	Phospholipase A2-gamma
L	Solyc07g038100	YES	7	45103281	45107227	acyl-CoA synthetase family protein
L	Solyc07g039510	YES	7	47412576	47418785	Alpha/beta-Hydrolases superfamily protein
L	Solyc07g039520	NO	7	47437487	47437711	Alpha/beta-Hydrolases superfamily protein
L	Solyc07g039530	YES	7	47450564	47454611	Alpha/beta-Hydrolases superfamily protein
L	Solyc07g040740	YES	7	49260225	49273078	O-acyltransferase
L	Solyc07g040880	NO	7	50764171	50764899	Alpha/beta hydrolase fold-3
L	Solyc07g040890	YES	7	50767760	50768758	Alpha/beta-hydrolases superfamily protein
L	Solyc07g040900	NO	7	50790435	50791115	Alpha/beta hydrolase fold-3
L	Solyc07g041090	NO	7	51651573	51652001	Alcohol dehydrogenase superfamily
L	Solyc07g041210	YES	7	51827915	51834291	Phospholipid:diacylglycerol acyltransferase
L	Solyc07g041500	YES	7	53145182	53147568	Cytochrome P450
L	Solyc07g042500	YES	7	55604820	55618298	alpha/beta-Hydrolases superfamily protein
L	Solyc07g042880	YES	7	56243063	56246033	Cytochrome P450
L	Solyc07g042913	NO	7	56324427	56324711	Pyruvate dehydrogenase E1 component subunit alpha
L	Solyc07g042915	NO	7	56324721	56325020	Pyruvate dehydrogenase E1 component subunit alpha
L	Solyc07g042917	NO	7	56325042	56326439	Pyruvate dehydrogenase E1 component subunit alpha
L	Solyc07g043460	YES	7	57090494	57092617	Cytochrome P450
L	Solyc07g045050	YES	7	58025082	58031400	4-hydroxyphenylpyruvate dioxygenase
L	Solyc07g045080	YES	7	58075295	58077837	2-alkenal reductase (NADP(+)-dependent)-like
L	Solyc07g045090	YES	7	58087515	58089286	2-alkenal reductase (NADP(+)-dependent)-like
L	Solyc07g045290	YES	7	58277497	58289475	Long chain acyl-CoA synthetase
L	Solyc07g045350	YES	7	58334358	58341053	Acetyl-CoA C-acetyltransferase
L	Solyc07g049430	YES	7	59615312	59617873	GDSL esterase/lipase
L	Solyc07g049440	YES	7	59628293	59631724	GDSL esterase/lipase
L	Solyc07g049470	YES	7	59662562	59669732	Triacylglycerol lipase-like protein
L	Solyc07g049670	YES	7	59946626	59948281	Alcohol acyl transferase
L	Solyc07g049690	YES	7	59963576	59970053	hydroperoxide lyase
L	Solyc07g052330	NO	7	60746768	60748789	S-acyltransferase
L	Solyc07g054475	NO	7	62711092	62714263	Long chain acyl-CoA synthetase 1
L	Solyc07g054830	YES	7	62918570	62929272	diacylglycerol kinase
L	Solyc07g055160	YES	7	63207177	63210106	phospholipase A1-IIdelta-like
L	Solyc07g055970	YES	7	63794560	63796231	Cytochrome P450
L	Solyc07g056160	YES	7	63935124	63939614	CYP724B2 mRNA for cytochrome P450
L	Solyc07g056250	YES	7	64001600	64003598	GDSL esterase/lipase
L	Solyc07g062600	YES	7	65132883	65141671	Acyl-CoA N-acyltransferase with RING/FYVE/PHD-type zinc finger protein
L	Solyc07g064410	YES	7	66412744	66413742	Fatty acid desaturase 4, chloroplastic
L	Solyc07g064450	YES	7	66434212	66436196	Cytochrome P450
L	Solyc07g064470	YES	7	66438750	66441056	Protein FATTY ACID EXPORT 5
L	Solyc07g064720	YES	7	66577962	66583542	Gdsl esterase/lipase
L	Solyc07g064730	YES	7	66585389	66589128	Gdsl esterase/lipase
L	Solyc07g065060	YES	7	66809896	66810930	MBOAT (Membrane bound O-acyl transferase) family protein
L	Solyc07g065070	YES	7	66812007	66813060	MBOAT (Membrane bound O-acyl transferase) family protein
L	Solyc08g005610	YES	8	489862	492652	Cytochrome P450
L	Solyc08g005630	YES	8	499379	507532	Long-chain-alcohol oxidase
L	Solyc08g005650	YES	8	522513	524653	Cytochrome P450-1
L	Solyc08g005760	YES	8	613141	615163	Alcohol acyl transferase
L	Solyc08g005770	YES	8	617070	619717	alcohol acyl transferase
L	Solyc08g006487	NO	8	1099051	1102603	GDSL esterase/lipase
L	Solyc08g007050	YES	8	1613962	1617453	Cytochrome P450
L	Solyc08g007225	NO	8	1807416	1809030	Phospholipase A1-Ibeta2, chloroplastic
L	Solyc08g007860	YES	8	2383525	2391817	Lysophospholipid acyltransferase 1
L	Solyc08g007863	NO	8	2392948	2397481	Cytochrome P450
L	Solyc08g007867	NO	8	2397590	2398396	Cytochrome P450
L	Solyc08g007890	YES	8	2402528	2404309	Aldehyde dehydrogenase family 2 member mitochondrial-like
L	Solyc08g007900	NO	8	2411010	2416182	Cytochrome P450
L	Solyc08g008270	YES	8	2706510	2709000	1-acyl-sn-glycerol-3-phosphate acyltransferase
L	Solyc08g008310	YES	8	2739727	2752533	Long chain acyl-CoA synthetase 2
L	Solyc08g008420	YES	8	2844716	2845717	Mitochondrial pyruvate carrier
L	Solyc08g008530	YES	8	2930647	2931702	Aldehyde-lyase domain
L	Solyc08g008610	YES	8	3005957	3010995	Alpha/beta-Hydrolases superfamily protein
L	Solyc08g008620	NO	8	3015694	3019504	GDSL esterase/lipase
L	Solyc08g014000	YES	8	3436117	3442723	lipoxygenase A
L	Solyc08g014360	YES	8	4139699	4145882	Alcohol dehydrogenase
L	Solyc08g016750	YES	8	9056589	9066192	Pyruvate dehydrogenase E1 component subunit beta-like protein
L	Solyc08g022240	YES	8	29655485	29656933	phospholipase A1-Igamma1, chloroplastic
L	Solyc08g023410	NO	8	27706425	27706661	Alpha/beta-Hydrolases superfamily protein
L	Solyc08g023420	NO	8	27705616	27706152	phospholipase A1-Igamma1, chloroplastic
L	Solyc08g029000	YES	8	37726529	37730640	Lipoxygenase
L	Solyc08g029200	YES	8	36678806	36692374	S-acyltransferase
L	Solyc08g044260	YES	8	22030949	22037923	Fatty acid hydroxylase superfamily
L	Solyc08g045740	NO	8	16617936	16619016	Phospholipase D
L	Solyc08g060830	YES	8	43719304	43721287	1-acyl-sn-glycerol-3-phosphate acyltransferase 2
L	Solyc08g061240	YES	8	46369071	46369739	Alpha/beta-Hydrolases superfamily protein
L	Solyc08g062950	YES	8	50478031	50480304	Cytochrome P450 family protein
L	Solyc08g063070	YES	8	50725792	50733127	Alpha/beta-Hydrolases superfamily protein
L	Solyc08g063090	YES	8	50771472	50773479	Fatty acid desaturase
L	Solyc08g066440	YES	8	53166562	53170533	Alpha/beta-Hydrolases superfamily protein
L	Solyc08g066790	YES	8	53735254	53739172	Phospholipase D
L	Solyc08g066800	YES	8	53752165	53758183	phospholipase D
L	Solyc08g067160	YES	8	54218099	54222844	Alpha/beta-Hydrolases superfamily protein
L	Solyc08g067260	YES	8	54412568	54416413	3-ketoacyl-CoA synthase
L	Solyc08g067410	YES	8	54552156	54553673	3-ketoacyl-CoA synthase
L	Solyc08g067500	YES	8	54610712	54611083	Non-specific lipid-transfer protein
L	Solyc08g067510	YES	8	54617831	54618199	Non-specific lipid-transfer protein
L	Solyc08g067520	NO	8	54644516	54644884	Non-specific lipid-transfer protein
L	Solyc08g067530	YES	8	54647486	54647839	Non-specific lipid-transfer protein
L	Solyc08g067540	YES	8	54651740	54652102	Non-specific lipid-transfer protein
L	Solyc08g067550	YES	8	54661321	54661707	Non-specific lipid-transfer protein
L	Solyc08g068190	YES	8	55401924	55404907	Aldehyde dehydrogenase
L	Solyc08g068390	YES	8	55614926	55620348	Glyoxysomal fatty acid beta-oxidation multifunctional protein MFP-a
L	Solyc08g068400	YES	8	55620711	55625549	Alpha/beta-Hydrolases superfamily protein
L	Solyc08g068580	YES	8	55811548	55818261	phospholipase D Z-like
L	Solyc08g075240	YES	8	57482467	57488054	Long-chain-alcohol oxidase
L	Solyc08g075250	YES	8	57489999	57490463	Long-chain-alcohol oxidase
L	Solyc08g075260	YES	8	57490662	57491027	Long-chain-alcohol oxidase
L	Solyc08g075270	YES	8	57491071	57491724	Long-chain-alcohol oxidase
L	Solyc08g075320	YES	8	57540804	57543177	Cytochrome P450
L	Solyc08g075690	YES	8	57933002	57935573	Acyl-CoA-binding protein
L	Solyc08g076350	YES	8	58422328	58429939	Alpha/beta-Hydrolases superfamily protein
L	Solyc08g077040	YES	8	59093009	59097039	phospholipid hydroperoxide glutathione peroxidase
L	Solyc08g077180	YES	8	59199815	59206938	Pyruvate kinase
L	Solyc08g078090	YES	8	60037081	60038739	Phospholipase A1-Ibeta2, chloroplastic
L	Solyc08g078120	YES	8	60063496	60067462	Acyl-CoA N-acyltransferase with RING/FYVE/PHD-type zinc finger protein
L	Solyc08g078390	YES	8	60313360	60322932	peroxisomal acyl-CoA oxidase 1A
L	Solyc08g078400	YES	8	60323550	60326988	peroxisomal acyl-CoA oxidase 1B
L	Solyc08g078990	YES	8	60759259	60759900	Phosphatidic acid phosphatase type 2/haloperoxidase
L	Solyc08g079280	YES	8	60993797	60996102	Cytochrome P450
L	Solyc08g079300	YES	8	61000074	61002018	Cytochrome P450
L	Solyc08g079310	YES	8	61008097	61010503	Cytochrome P450
L	Solyc08g079315	NO	8	61011142	61012323	Cytochrome P450
L	Solyc08g079330	YES	8	61013744	61015707	Cytochrome P450
L	Solyc08g079350	YES	8	61027540	61029501	Cytochrome P450
L	Solyc08g079370	YES	8	61038896	61040893	Cytochrome P450
L	Solyc08g079420	YES	8	61059021	61061464	Cytochrome P450
L	Solyc08g080030	YES	8	61489470	61491350	Glyoxylate/hydroxypyruvate reductase HPR3
L	Solyc08g080130	YES	8	61577138	61583167	phospholipase PLDb1
L	Solyc08g080340	YES	8	61760387	61765757	Lysophospholipid acyltransferase 1
L	Solyc08g080380	YES	8	61786233	61788041	Cytochrome P450
L	Solyc08g080390	YES	8	61789042	61790948	Cytochrome P450
L	Solyc08g080430	YES	8	61832806	61835221	Cytochrome P450
L	Solyc08g080860	YES	8	62164063	62165841	patatin-like phospholipase domain protein
L	Solyc08g081200	YES	8	62387604	62391102	Short-chain dehydrogenase TIC 32, chloroplastic
L	Solyc08g081220	YES	8	62401816	62403480	Cytochrome P450
L	Solyc08g082150	YES	8	63137089	63138315	Alpha/beta-Hydrolases superfamily protein
L	Solyc08g082280	YES	8	63228627	63238587	Long chain acyl-CoA synthetase 2
L	Solyc08g082450	YES	8	63386410	63391158	GDSL esterase/lipase
L	Solyc08g082490	YES	8	63418762	63420337	GDSL esterase/lipase-like
L	Solyc08g082500	YES	8	63422368	63423457	GDSL esterase/lipase-like
L	Solyc08g082755	NO	8	63602972	63607149	Mitochondrial pyruvate carrier
L	Solyc08g083140	YES	8	63829387	63836399	Alpha/beta-Hydrolases superfamily protein
L	Solyc08g083190	YES	8	63871022	63873884	Alpha/beta-Hydrolases superfamily protein
L	Solyc08g083280	YES	8	63931227	63933681	Alcohol dehydrogenase 1
L	Solyc08g083410	YES	8	61019937	61021932	Cytochrome P450
L	Solyc08g083450	YES	8	54912598	54914293	Cytochrome P450
L	Solyc08g083500	YES	8	61048121	61050526	Cytochrome P450
L	Solyc08g083510	YES	8	61044183	61046323	Cytochrome P450
L	Solyc08g083520	YES	8	61023694	61025639	Cytochrome P450
L	Solyc08g150102	NO	8	607583	609233	Cytochrome P450-2
L	Solyc08g150139	NO	8	56288679	56289733	Long chain acyl-CoA synthetase 6, peroxisomal
L	Solyc08g150142	NO	8	57421744	57423442	Cytochrome P450
L	Solyc09g005110	YES	9	67434	69915	Pyruvate decarboxylase
L	Solyc09g005940	YES	9	649937	653931	Fatty acyl-CoA reductase
L	Solyc09g007380	YES	9	991898	995793	Alpha/beta-Hydrolases superfamily protein
L	Solyc09g007800	YES	9	1340238	1344518	acyl-CoA-binding domain protein
L	Solyc09g008500	NO	9	2018293	2018625	Non-specific lipid-transfer protein
L	Solyc09g008520	YES	9	2036911	2045603	Acyl-CoA N-acyltransferase with RING/FYVE/PHD-type zinc finger domain-containing protein
L	Solyc09g008690	YES	9	2174801	2175682	GDSL esterase/lipase
L	Solyc09g008840	YES	9	2298925	2306031	Pyruvate kinase
L	Solyc09g008910	NO	9	2343791	2345517	Cytochrome P450
L	Solyc09g008913	NO	9	2338513	2341062	Cytochrome P450
L	Solyc09g009500	YES	9	2956886	2962480	Alpha/beta-Hydrolases superfamily protein
L	Solyc09g009510	YES	9	2962880	2967504	Alpha/beta-Hydrolases superfamily protein
L	Solyc09g009520	YES	9	2968174	2970914	Alpha/beta-Hydrolases superfamily protein
L	Solyc09g009530	YES	9	2974853	2977757	Alpha/beta-Hydrolases superfamily protein
L	Solyc09g009540	YES	9	2986619	2990859	Alpha/beta-Hydrolases superfamily protein
L	Solyc09g009550	YES	9	2998112	3000203	Alpha/beta-Hydrolases superfamily protein
L	Solyc09g009565	NO	9	3012873	3013453	Fatty acyl-CoA reductase
L	Solyc09g009570	NO	9	3025647	3030230	Fatty acyl-CoA reductase
[truncated: 1,923 more rows]

## Sheet: Table S4
Table S4: Summary of the 46 VOCs, SSC and fruit weight values across panels. Correlation values between the line (CCI) and F1 hybrid (TCI) panels are given in 'R.CCI.TCI'. The FTMV mean values should only be compared to the TCT panel since FTMV VOC abundancy is expressed relatively to the abundancy measured in a mix gathering all individuals of the TCT panel.
						h2				mean				min				max				phenotypic variance				genetic variance				transfo.GWAS
full.name	met.path	met.ID	R.CCI.TCI	value.FTMV		CCI	TCI	TCT		CCI	TCI	TCT		CCI	TCI	TCT		CCI	TCI	TCT		CCI	TCI	TCT		CCI	TCI	TCT		CCI	TCI	TCT
Benzaldehyde	B	BENZA	0.252321	1.91289		0.629139	0.357383	0.323618		1.00258	1.19428	1.21153		0.25	0.476667	0.477269		4.665	2.28667	3.00733		0.428922	0.115333	0.160427		0.330683	0.0667129	0.0914777		square root	square root	square root
Eugenol	B	EUGEN	0.81611	1.33255		0.634434	0.748911	0.759019		0.86551	1.35051	1.17737		0.02	0.03	0.0284673		9.015	15.4733	15.4716		2.49715	5.24405	4.18362		1.97249	4.70716	3.77107		square root	square root	square root
Guaiacol	B	GUAIA	0.741232	1.60364		0.86189	0.761689	0.740274		0.67124	0.666736	0.679271		0.0075	0.02	0.00533333		5.395	3.52	3.52205		1.12081	0.553673	0.526582		1.03769	0.495194	0.467042		square root	square root	square root
Methyl salicylate	B	MESA	0.788118	3.41235		0.881244	0.796607	0.724208		0.620647	1.06707	1.04777		0.01	0.035	0.022		2.115	5.09	5.09046		0.538356	1.53493	1.26462		0.50819	1.40378	1.10932		square root	square root	square root
p-cymene	B	PCYM	0.564737	0.815291		0.720306	0.475804	0.442563		1.25309	1.12497	1.06935		0.11	0.503333	0.505322		4.085	2	2.00065		0.603609	0.0896094	0.0854035		0.505489	0.0649581	0.0599589		square root	square root	square root
Salicylaldehyde	B	SALI	0.593169	1.44083		0.767494	0.670553	0.66118		0.710785	0.961791	0.978785		0.08	0.23	0.06		5.84	3.27333	3.27188		0.785754	0.516277	0.538059		0.685659	0.441813	0.458025		square root	square root	square root
1-nitro-3-methylbutane	BCAA	1N3MBUT	0.44986	1.48779		0.546183	0.297224	0.365478		1.19229	1.90842	1.54604		0.02	0.193333	0.0843333		13.76	7.59333	7.59081		2.9462	1.85801	1.73344		2.08026	1.03529	1.10441		square root	square root	square root
2-isobutylthiazole	BCAA	2ISOBUT	0.406343	1.35678		0.683184	0.433138	0.454358		1.0561	1.1869	1.11805		0.025	0.26	0.233667		6.115	3.1	3.09567		1.2438	0.316854	0.298713		1.00959	0.217838	0.212859		square root	square root	square root
3-methylbutanal	BCAA	3MBUT	0.505076	1.93603		0.50513	0.164558	0.0791915		1.11112	1.27175	1.21942		0.07	0.22	0.222407		8.555	4.32667	4.32564		1.92458	0.565795	0.554477		1.29124	0.195518	0.108673		square root	square root	square root
3-methylbutanoic acid	BCAA	3MBUTAC	0.487974	1.07079		0.470277	0.495121	0.523149		0.961102	1.5738	1.29726		0.115	0.22	0.154		3.305	5.66667	5.66763		0.490855	1.695	1.44538		0.313719	1.22921	1.10199		square root	square root	square root
3-methylbutanenitrile	BCAA	3MBUTN	0.535952	1.78206		0.732098	0.530622	0.535049		1.25899	1.65573	1.4367		0.065	0.443333	0.169667		12.115	5.71	5.71071		2.44685	1.06417	0.952718		2.0675	0.79885	0.734882		square root	square root	square root
6-methyl-5-hepten-2-one	C	6MHON	0.51562	1.04385		0.615427	0.323431	0.473524		0.752342	1.22393	1.14889		0.0125	0.636667	0.215667		1.735	2.12333	2.12054		0.123627	0.0744036	0.0951675		0.0942471	0.0432456	0.0694883		NONE	square root	NONE
beta-cyclocitral	C	BCYCL	0.210422	0.773173		0.530277	0.289176	0.604873		0.81135	1.02302	1.02816		0.11	0.54	0.540833		1.91	1.70333	4.59567		0.10001	0.0466859	0.117967		0.0693472	0.0249253	0.0967891		square root	square root	1/x
beta-damascenone	C	BDAM	0.584962	0.644779		0.751105	0.534313	0.550478		0.944738	0.937163	0.987261		0.085	0.303333	0.302009		3.375	2.18333	2.18249		0.278231	0.0999848	0.107765		0.238708	0.0778599	0.085311		square root	square root	square root
beta-ionone	C	BIONO	0.0667089	0.913869		0.410079	0.179351	0.348541		0.77916	1.09525	1.18345		0.07	0.613333	0.615733		1.98	2.09	4.37467		0.131635	0.0684812	0.138762		0.0765746	0.0259807	0.0845381		square root	1/square root	1/square root
Geranylacetone	C	GRACE	0.488548	1.15144		0.403116	0.342884	0.303116		0.706116	1.50961	1.47648		0.005	0.413333	0.39		2.64	4.90667	4.90856		0.235157	0.296313	0.307345		0.135179	0.18184	0.175248		square root	square root	square root
Geranial	C	GRIAL	0.422731	1.02158		0.598571	0.319094	0.43131		0.812383	1.22821	1.16375		0.0075	0.423333	0.202667		1.74	2.09	2.08845		0.134739	0.0808667	0.0986819		0.100879	0.0469214	0.0687893		NONE	NONE	NONE
Neral	C	NERAL	0.423881	1.14069		0.602694	0.222456	0.362377		0.814187	1.18698	1.12717		0.01	0.696667	0.204333		1.825	1.92667	1.92441		0.141621	0.0581246	0.0769343		0.10645	0.0263024	0.0483341		NONE	square root	NONE
1-penten-3-one	L	1P3ON	0.676326	0.899691		0.774363	0.520696	0.550907		0.962355	1.02956	1.03073		0.25	0.586667	0.588842		3.785	1.93333	2.08733		0.247373	0.0579552	0.0661331		0.216227	0.0434839	0.0516805		square root	1/square root	1/square root
2-ethylfuran	L	2EFUR	0.36865	0.989973		0.32028	0.382405	0.456192		0.939601	1.01234	1.04262		0.41	0.555	0.557092		1.94	1.64667	1.895		0.0994232	0.0425122	0.0530743		0.0485496	0.026515	0.0369937		square root	square root	square root
3-methylfuran	L	3MFUR	0.591895	0.835766		0.398853	0.24915	0.364682		1.00727	1.3577	1.22373		0.08	0.636667	0.506667		2.22	2.78333	2.7799		0.194218	0.179588	0.18936		0.110758	0.0867092	0.118408		NONE	square root	square root
3-pentanone	L	3PONE	0.516158	1.14419		0.492723	0.280298	0.223259		1.15471	1.12124	1.17387		0.51	0.605	0.605831		3.83	1.82	2.056		0.253556	0.0564985	0.0693372		0.167556	0.0271795	0.0295979		square root	square root	square root
(E)-2-heptenal	L	E2HEP	0.384422	0.842442		0.33417	0.18846	0.358232		0.62511	1.12718	1.04863		0.255	0.545	0.371333		1.32	1.84667	1.84606		0.0548799	0.0390253	0.0495268		0.0275449	0.015511	0.0308825		square root	square root	square root
(E)-2-hexenal	L	E2HEX	0.705185	0.878423		0.674546	0.663833	0.660819		0.91416	1.055	1.03958		0.405	0.6	0.602014		1.685	2.38667	2.38767		0.0787668	0.0759366	0.0696485		0.063314	0.0632748	0.0587369		square root	1/x	1/square root
(E)-2-octenal	L	E2OCT	0.45114	0.80593		0.370814	0.240615	0.332821		0.674931	1.1181	1.05786		0.265	0.54	0.415333		1.79	1.85333	1.85491		0.0782896	0.0451611	0.0525883		0.0423477	0.0214805	0.0312527		square root	square root	NONE
(E)-2-pentenal	L	E2PEN	0.59873	0.876323		0.645988	0.452505	0.560676		0.959518	1.09008	1.11683		0.24	0.593333	0.592176		2.57	1.81333	2.47467		0.221658	0.0457675	0.0661782		0.174037	0.0300583	0.0507193		square root	square root	square root
(E,E)-2,4-decadienal	L	EE24D	0.446797	0.858486		0.60867	0.346615	0.330473		0.756667	1.14715	1.12806		0.195	0.64	0.342		3.88	2.65333	2.65206		0.249497	0.0874388	0.0964971		0.188866	0.0537687	0.0574854		square root	square root	square root
(E,E)-2,4-hexadienal	L	EE24H	0.40781	1.1306		0.64937	0.412895	0.508421		0.977094	0.98792	0.935353		0.385	0.565	0.490333		2.685	1.62333	1.62264		0.121214	0.0420467	0.046531		0.0955619	0.0262363	0.0342445		square root	square root	square root
(E,E)-2,4-heptadienal	L	EE24HEPT	0.67661	0.877866		0.784446	0.525715	0.62139		0.931088	1.12569	1.13687		0.175	0.5	0.49868		4.225	1.90333	2.87867		0.311294	0.0598798	0.0933668		0.273594	0.0429209	0.0757264		square root	square root	square root
(E,Z)-2,4-decadienal	L	EZ24D	0.425074	0.774113		0.645038	0.246904	0.314084		0.762658	1.04134	1.01862		0.155	0.505	0.294667		4.175	1.70333	1.861		0.2542	0.0597852	0.0718891		0.199622	0.0288126	0.0410009		square root	square root	NONE
(E,Z)-2,4-heptadienal	L	EZ24HEPT	0.618863	1.00956		0.702149	0.214855	0.322009		0.836598	0.91668	0.85703		0.16	0.32	0.319288		3.3	2.1	2.09914		0.323333	0.0669015	0.0836478		0.266575	0.028343	0.0482809		square root	square root	square root
Heptanal	L	HEPTAL	0.405395	0.966682		0.300813	0.186744	0.0172949		0.858127	1.13758	1.09542		0.5	0.66	0.456333		1.845	1.76333	6.93633		0.0458388	0.0359418	0.255562		0.021217	0.0131932	0.0131377		square root	square root	1/square root
Hexanal	L	HEXAL	0.259239	0.924124		0.509836	0.245623	0.556016		0.90978	1.03986	0.962689		0.565	0.62	0.343		1.185	1.42	1.41802		0.0145512	0.0171604	0.033201		0.00987554	0.00827912	0.0262005		NONE	square	square
Pentanal	L	PENAL	0.458582	0.783981		0.341403	0.221889	0.330798		0.711033	1.18026	1.09816		0.26	0.62	0.366		1.47	2.2	2.19929		0.0710041	0.0677159	0.0773147		0.0364572	0.0314294	0.0466492		square root	square root	square root
(Z)-3-hexenal	L	Z3HEX	0.329422	1.03565		0.534001	0.285438	0.407411		1.01065	1.0236	0.988168		0.653333	0.765	0.664		1.375	1.41	1.41017		0.0170611	0.015311	0.0183964		0.0121397	0.00758145	0.0121001		NONE	square root	square root
1-nitro-2-phenylethane	Phe	1N2PHENE	0.591561	0.967833		0.707283	0.478293	0.523142		0.965654	1.30287	1.30655		0.02	0.0133333	0.0143476		6.585	4.86	4.85997		1.28103	0.634454	0.674545		1.0609	0.467803	0.519304		square root	square root	square root
Benzylnitrile	Phe	BENZY	0.751939	1.99408		0.848851	0.611925	0.582564		1.01138	1.06697	1.12359		0.035	0.05	0.0494802		13.22	5.47333	5.47474		3.22408	0.494536	0.559613		2.95989	0.39904	0.447261		square root	square root	square root
Phenylacetaldehyde	Phe	PHEAC	0.636659	1.97415		0.708404	0.354608	0.328539		0.736763	1.11219	1.21799		0.05	0.0466667	0.0451369		3.1	3.57333	3.80967		0.561557	0.340721	0.426182		0.465193	0.202771	0.247437		square root	square root	square root
2-phenylethanol	Phe	PHENE	0.574744	1.39815		0.708328	0.55324	0.591989		1.16508	1.28554	1.28913		0.005	0.0466667	0.0462336		12.87	3.57	3.57275		3.43499	0.339147	0.347496		2.84675	0.267316	0.282178		square root	square root	square root
Dimethyldisulfide	S	DIMSU	0.489304	0.635605		0.572424	0.437216	0.4809		1.18092	1.21745	1.12488		0.28	0.52	0.395		4.585	2.62333	2.62412		0.679501	0.187117	0.183351		0.495014	0.130259	0.134306		square root	square root	square root
2-caren-10-al	T	2CAR	0.6111	0.623498		0.814451	0.588011	0.662756		1.16904	1.05795	0.915312		0.03	0.24	0.20183		4.785	2.33667	2.33607		0.621358	0.127306	0.185327		0.557746	0.101927	0.159332		square root	square root	square root
alpha-terpineol	T	ATERPI	-0.051259	1.07128		0.0291878	0.445465	0.45461		1.32649	1.04241	1.03717		0.01	0.556667	0.55843		24.075	2.31	2.32333		8.132	0.0948425	0.0978628		0.461564	0.0651523	0.0688874		square root	square root	square root
(E)-linalool oxide	T	ELINOX	0.58728	0.663848		0.799229	0.62476	0.590339		1.03117	1.08393	1.12047		0.21	0.576667	0.576429		3.825	2.24333	2.36267		0.333483	0.0890142	0.108879		0.296299	0.0727151	0.0875617		square root	1/square root	1/square root
Linalool	T	LIN	0.0145073	0.939274		0.0259623	0.317963	0.296795		2.58664	1.00612	0.994922		0.195	0.31	0.310959		17.79	3.21	3.20806		13.6862	0.149401	0.143462		0.692583	0.0792511	0.0752859		square root	square root	square root
Ocimenol	T	OCIM	0.359007	0.93677		0.109549	0.57627	0.54942		1.00631	1.29865	1.41167		0.09	0.571667	0.521934		3.835	3.19	4.53167		0.343206	0.232906	0.371041		0.0687168	0.187253	0.291374		square root	square root	square root
(Z)-linalool oxide	T	ZLINOX	0.609233	0.617223		0.8068	0.672784	0.652658		1.02204	1.05869	1.1297		0.185	0.516667	0.515784		3.57	2.32667	2.61133		0.339155	0.10842	0.148422		0.302893	0.0922037	0.125285		square root	1/square root	1/square root
SSC	SUGAR	SSC	0.74629	4.7		0.821983	0.768662	0.734974		5.93457	5.74077	5.88463		3.56667	4.43333	4.43333		11.0667	7.2	7.2		2.46542	0.401787	0.427614		2.29067	0.365154	0.381731		NONE	square root	square root
weight	weight	weight	0.908447	120.67		0.958953	0.968571	0.960705		11.709	41.1803	42.7574		1.32867	15.5	15.5		49.8485	86	86.6667		95.4837	309.339	278.838		94.1258	306.029	275.088		square root	square root	square root

## Sheet: Table S5
Table S5: List of metabolites significantly linked to the SP_INRAE, SLC_INRAE or SLC_GS genetic group. The 'p.value' is derived from the 'v.test' value which can be understood as the normalized difference between the mean value of the metabolite in the genetic group compared to the overall mean of the metabolite in the population (see [59]). A positive value of the v.test means that the designate…
genetic group	met.path	met.ID	v.test	mean in genetic group	overall mean in the population	p.value
SP_INRAE	L	PENAL	5.63615	1.4842	1.09816	1.73899e-08
SP_INRAE	L	E2HEP	5.1083	1.32867	1.04863	3.25065e-07
SP_INRAE	L	EZ24HEPT	4.82761	1.20097	0.85703	1.38182e-06
SP_INRAE	L	E2HEX	4.77576	1.35005	1.03958	1.79033e-06
SP_INRAE	S	DIMSU	4.67481	1.61797	1.12488	2.94221e-06
SP_INRAE	BCAA	1N3MBUT	4.64883	3.05374	1.54604	3.33825e-06
SP_INRAE	BCAA	3MBUTAC	4.43454	2.61054	1.29726	9.22711e-06
SP_INRAE	SUGAR	SSC	4.39967	6.59333	5.88463	1.08415e-05
SP_INRAE	L	E2OCT	4.36584	1.30448	1.05786	1.26634e-05
SP_INRAE	C	6MHON	4.35415	1.47976	1.14889	1.33587e-05
SP_INRAE	L	HEXAL	3.96602	1.1407	0.962689	7.30842e-05
SP_INRAE	L	Z3HEX	3.9193	1.11911	0.988168	8.88053e-05
SP_INRAE	BCAA	3MBUTN	3.73945	2.3358	1.4367	0.00018442
SP_INRAE	L	EE24HEPT	3.72155	1.41698	1.13687	0.000198003
SP_INRAE	L	1P3ON	3.66299	1.26277	1.03073	0.00024929
SP_INRAE	BCAA	3MBUT	3.37371	1.83825	1.21942	0.000741627
SP_INRAE	L	EE24H	3.30766	1.11111	0.935353	0.000940804
SP_INRAE	L	3MFUR	3.1997	1.56671	1.22373	0.0013757
SP_INRAE	L	3PONE	2.98357	1.36739	1.17387	0.00284905
SP_INRAE	L	EZ24D	2.94382	1.21305	1.01862	0.00324185
SP_INRAE	L	EE24D	2.88368	1.34872	1.12806	0.00393063
SP_INRAE	L	2EFUR	2.49352	1.18412	1.04262	0.0126482
SP_INRAE	C	NERAL	2.44881	1.29448	1.12717	0.0143328
SP_INRAE	C	GRIAL	2.3222	1.34345	1.16375	0.0202222
SP_INRAE	T	2CAR	2.1796	1.14645	0.915312	0.0292871
SP_INRAE	C	BDAM	2.16978	1.16272	0.987261	0.0300237
SP_INRAE	T	ATERPI	-2.04087	0.879898	1.03717	0.0412638
SP_INRAE	T	OCIM	-2.30799	1.06536	1.41167	0.0209996
SP_INRAE	B	GUAIA	-2.56711	0.220396	0.679271	0.0102551
SP_INRAE	B	MESA	-2.9641	0.226683	1.04777	0.00303567
SP_INRAE	B	SALI	-3.13444	0.412425	0.978785	0.00172184
SLC_INRAE	L	HEXAL	6.20462	1.02735	0.962689	5.48275e-10
SLC_INRAE	T	2CAR	5.24015	1.04434	0.915312	1.60449e-07
SLC_INRAE	L	3MFUR	4.157	1.32719	1.22373	3.22459e-05
SLC_INRAE	L	E2HEP	3.9164	1.09848	1.04863	8.98829e-05
SLC_INRAE	B	PCYM	3.58137	1.12921	1.06935	0.000341799
SLC_INRAE	L	EE24H	3.18677	0.97467	0.935353	0.00143869
SLC_INRAE	L	Z3HEX	3.1493	1.0126	0.988168	0.00163662
SLC_INRAE	C	NERAL	2.95932	1.17412	1.12717	0.00308322
SLC_INRAE	C	GRIAL	2.78274	1.21375	1.16375	0.00539015
SLC_INRAE	B	EUGEN	2.67923	1.4908	1.17737	0.00737907
SLC_INRAE	L	PENAL	2.64281	1.14019	1.09816	0.00822204
SLC_INRAE	L	E2OCT	2.62975	1.09235	1.05786	0.00854489
SLC_INRAE	BCAA	1N3MBUT	2.52897	1.73647	1.54604	0.0114398
SLC_INRAE	C	6MHON	2.37237	1.19074	1.14889	0.0176745
SLC_INRAE	BCAA	3MBUTN	2.08101	1.55288	1.4367	0.0374326
SLC_INRAE	B	MESA	2.05356	1.17986	1.04777	0.0400179
SLC_INRAE	L	1P3ON	-1.96868	1.00177	1.03073	0.0489899
SLC_INRAE	Phe	BENZY	-2.21758	1.02871	1.12359	0.0265836
SLC_INRAE	T	OCIM	-2.48253	1.32518	1.41167	0.0130453
SLC_INRAE	L	EE24HEPT	-2.79054	1.0881	1.13687	0.00526197
SLC_INRAE	L	E2PEN	-2.82486	1.07527	1.11683	0.00473015
SLC_INRAE	T	ELINOX	-3.13781	1.06125	1.12047	0.00170214
SLC_INRAE	Phe	PHEAC	-3.57592	1.08447	1.21799	0.000348997
SLC_INRAE	L	2EFUR	-3.78174	0.992787	1.04262	0.000155739
SLC_INRAE	C	BIONO	-3.82644	1.10193	1.18345	0.000130007
SLC_INRAE	T	ZLINOX	-4.21234	1.03688	1.1297	2.5274e-05
SLC_INRAE	C	BDAM	-4.34848	0.905615	0.987261	1.37085e-05
SLC_INRAE	L	3PONE	-5.54905	1.0903	1.17387	2.8723e-08
SLC_INRAE	SUGAR	SSC	-6.70252	5.63395	5.88463	2.04855e-11
SLC_GS	C	BIONO	4.90354	1.41978	1.18345	9.41242e-07
SLC_GS	SUGAR	SSC	4.41705	6.25833	5.88463	1.00057e-05
SLC_GS	T	OCIM	4.19177	1.74202	1.41167	2.76792e-05
SLC_GS	T	ZLINOX	4.1431	1.33621	1.1297	3.42646e-05
SLC_GS	L	3PONE	4.08459	1.31302	1.17387	4.4155e-05
SLC_GS	Phe	PHEAC	3.49205	1.51294	1.21799	0.000479322
SLC_GS	C	BDAM	3.31009	1.12785	0.987261	0.000932664
SLC_GS	T	ELINOX	2.51393	1.2278	1.12047	0.0119395
SLC_GS	L	2EFUR	2.485	1.11669	1.04262	0.0129552
SLC_GS	BCAA	2ISOBUT	-2.44835	0.94492	1.11805	0.0143514
SLC_GS	B	PCYM	-4.09218	0.914625	1.06935	4.27346e-05
SLC_GS	L	EZ24HEPT	-4.4935	0.688886	0.85703	7.00615e-06
SLC_GS	C	GRIAL	-4.52674	0.979773	1.16375	5.99011e-06
SLC_GS	BCAA	3MBUTN	-4.6852	0.845034	1.4367	2.79682e-06
SLC_GS	C	NERAL	-4.80051	0.954898	1.12717	1.58259e-06
SLC_GS	BCAA	3MBUTAC	-4.85279	0.542428	1.29726	1.21737e-06
SLC_GS	S	DIMSU	-5.0603	0.844538	1.12488	4.186e-07
SLC_GS	C	6MHON	-5.40032	0.933345	1.14889	6.65231e-08
SLC_GS	L	EE24H	-5.60477	0.778932	0.935353	2.08534e-08
SLC_GS	L	E2OCT	-5.68718	0.889125	1.05786	1.29152e-08
SLC_GS	BCAA	1N3MBUT	-5.76151	0.564606	1.54604	8.33635e-09
SLC_GS	L	Z3HEX	-5.96111	0.883561	0.988168	2.50537e-09
SLC_GS	L	PENAL	-6.52587	0.863394	1.09816	6.76068e-11
SLC_GS	L	3MFUR	-6.58746	0.852848	1.22373	4.4741e-11
SLC_GS	T	2CAR	-7.10065	0.519822	0.915312	1.24175e-12
SLC_GS	L	E2HEP	-7.5652	0.830807	1.04863	3.87274e-14
SLC_GS	L	HEXAL	-9.30668	0.743288	0.962689	1.31897e-20
59. Husson, F.; Lê, S.; Pagès, J. Analyse de Données Avec R; Presses Universitaires Rennes: Rennes, France, 2016.

## Sheet: Table S6
Table S6: Associations detected in the CCI, TCI and TCT panels. The column 'assoc.ID' gives a unique identifier to each association by stacking the panel-trait-marker identifiers. For each association, the panel, solcap marker, trait and metabolic pathway are indicated in 'panel', 'marker', 'trait' and 'met.path' columns. 'aroma' is based on the impact of the volatile on consumer perception as pr…
assoc.ID	panel	trait	met.path	aroma	association.redundancy	association.status	marker	chr	position (Mbp)	up_bound(Mbp)	low_bound(Mbp)	pval	n.genes	n.CG	n.TF	FTMV.allelic.effect	MAF	alleles	min.allele	geno.FTMV	n.cof	cof	PVE
TCT_1N3MBUT_solcap_snp_sl_15054	TCT	1N3MBUT	BCAA	+	TCT		solcap_snp_sl_15054	1	0.313633	0.313487	0.317139	4.06076e-07	2	0	0	0.673317	0.218563	T/C	T	CC	2	solcap_snp_sl_4143 solcap_snp_sl_36238	66.0343
TCI_3MBUT_solcap_snp_sl_101091	TCI	3MBUT	BCAA	*	CCI_TCI		solcap_snp_sl_101091	1	2.38917	2.34238	2.39407	2.55e-06	10	0	0	0.664095	0.27	A/G	A	GG	0	NA	28.2
CCI_2ISOBUT_solcap_snp_sl_8640	CCI	2ISOBUT	BCAA	+	CCI_TCI		solcap_snp_sl_8640	1	2.50144	2.4548	2.52878	4.21795e-07	22	0	1	-0.998521	0.364407	T/C	T	CC	0	NA	35.6707
CCI_1N3MBUT_solcap_snp_sl_15014	CCI	1N3MBUT	BCAA	+	CCI_TCI		solcap_snp_sl_15014	1	2.52196	2.50144	2.52878	6.10504e-05	14	0	1	-0.551673	0.136364	A/G	A	AA	0	NA	28.8153
TCT_3MBUT_solcap_snp_sl_59806	TCT	3MBUT	BCAA	*	TCT		solcap_snp_sl_59806	1	5.3701	5.11182	5.39473	1.22993e-07	16	0	0	0.318913	0.343558	C/T	C	TT	3	solcap_snp_sl_6044 solcap_snp_sl_12748 solcap_snp_sl_33558	41.1709
CCI_BENZY_solcap_snp_sl_59778	CCI	BENZY	Phe	NA	CCI		solcap_snp_sl_59778	1	5.86067	5.39473	6.26085	5.99767e-07	32	0	0	-2.13564	0.0798319	T/C	T	CC	2	solcap_snp_sl_37999 solcap_snp_sl_67663	79.7424
TCI_1N3MBUT_solcap_snp_sl_30142	TCI	1N3MBUT	BCAA	+	CCI_TCI		solcap_snp_sl_30142	1	68.1211	68.1205	68.1815	1.93e-05	6	0	0	-0.527457	0.14	T/C	T	CC	4	solcap_snp_sl_100762 solcap_snp_sl_100049 solcap_snp_sl_26022 solcap_snp_sl_53335	73.8
CCI_3MBUT_solcap_snp_sl_30142	CCI	3MBUT	BCAA	*	CCI_TCI		solcap_snp_sl_30142	1	68.1211	68.1205	68.1815	1.35212e-05	6	0	0	-0.983314	0.1375	T/C	T	CC	1	solcap_snp_sl_8865	32.7187
CCI_BENZY_solcap_snp_sl_37999	CCI	BENZY	Phe	NA	CCI		solcap_snp_sl_37999	1	70.7541	70.6233	70.936	6.729e-14	25	2	1	-0.0128012	0.0454545	A/G	A	GG	0	NA	67.8515
TCT_DIMSU_solcap_snp_sl_456	TCT	DIMSU	S	NA	TCT		solcap_snp_sl_456	1	71.1586	71.1558	71.2536	1.41256e-05	8	0	0	-0.903174	0.362275	G/T	G	GG	2	solcap_snp_sl_18943 solcap_snp_sl_31551	53.0254
CCI_GRIAL_solcap_snp_sl_25929	CCI	GRIAL	C	*	CCI		solcap_snp_sl_25929	1	71.801	71.7107	71.9076	2.08856e-08	16	0	0	-0.285488	0.216667	C/T	C	TT	2	solcap_snp_sl_23925 solcap_snp_sl_24665	28.7359
TCI_ZLINOX_solcap_snp_sl_25934	TCI	ZLINOX	T	NA	TCI		solcap_snp_sl_25934	1	71.9076	71.801	72.0143	3.76e-08	16	0	1	0.400166	0.13	T/G	T	GG	1	solcap_snp_sl_24599	25.06
TCT_PHENE_solcap_snp_sl_38243	TCT	PHENE	Phe	+	TCT		solcap_snp_sl_38243	1	72.3352	72.0143	72.5923	3.54624e-07	53	0	0	0.668848	0.105422	T/C	T	CC	1	solcap_snp_sl_23459	25.8064
TCI_OCIM_solcap_snp_sl_100672	TCI	OCIM	T	NA	TCI		solcap_snp_sl_100672	1	73.7081	73.5553	73.7694	1.95e-05	26	0	1	0.551339	0.17	A/T	A	TT	3	solcap_snp_sl_31975 solcap_snp_sl_26879 solcap_snp_sl_34196	48.18
TCI_3MBUTAC_solcap_snp_sl_17075	TCI	3MBUTAC	BCAA	NA	TCI		solcap_snp_sl_17075	1	74.9672	74.8461	74.999	3.19e-05	22	0	0	0.195372	0.45	A/G	A	AA	4	solcap_snp_sl_100902 solcap_snp_sl_39722 solcap_snp_sl_5839 solcap_snp_sl_2457	71.34
TCT_GUAIA_solcap_snp_sl_27908	TCT	GUAIA	B	*	TCT*		solcap_snp_sl_27908	1	78.4605	78.2595	78.5919	3.52101e-05	37	0	1	0.60935	0.0939394	A/G	A	GG	2	solcap_snp_sl_36845 solcap_snp_sl_36849	55.6568
TCT_MESA_solcap_snp_sl_27908	TCT	MESA	B	NSS	TCT*		solcap_snp_sl_27908	1	78.4605	78.2595	78.5919	4.73508e-06	37	0	1	0.646355	0.430303	A/G	A	GG	2	solcap_snp_sl_36845 solcap_snp_sl_36849	48.686
CCI_EZ24D_solcap_snp_sl_2226	CCI	EZ24D	L	NA	CCI		solcap_snp_sl_2226	1	78.899	78.8259	79.0258	2.60276e-06	32	1	0	-0.819197	0.334746	C/T	C	TT	1	solcap_snp_sl_21466	40.1587
CCI_BCYCL_solcap_snp_sl_43786	CCI	BCYCL	C	NA	CCI*		solcap_snp_sl_43786	1	80.264	79.9805	80.3456	7.69765e-05	41	0	1	-0.882099	0.133333	T/G	T	GG	2	solcap_snp_sl_31277 solcap_snp_sl_67542	35.3351
CCI_BIONO_solcap_snp_sl_43786	CCI	BIONO	C	*	CCI*		solcap_snp_sl_43786	1	80.264	79.9805	80.3456	1.01101e-05	41	0	1	-0.998182	0.105042	T/G	T	GG	5	solcap_snp_sl_67542 solcap_snp_sl_17763 solcap_snp_sl_8854 solcap_snp_sl_100481 solcap_snp_sl_37096	48.7467
TCT_1P3ON_solcap_snp_sl_44168	TCT	1P3ON	L	+	TCT	CG.L.1	solcap_snp_sl_44168	1	81.7996	81.7455	81.8353	1.96895e-05	13	5	0	-1.51145	0.46319	T/G	T	GG	4	solcap_snp_sl_44694 solcap_snp_sl_25325 solcap_snp_sl_100127 solcap_snp_sl_18943	54.2434
TCI_3MBUTAC_solcap_snp_sl_2457	TCI	3MBUTAC	BCAA	NA	TCI		solcap_snp_sl_2457	1	82.5039	82.4896	82.5788	2.02e-05	11	0	1	-0.725126	0.5	A/C	A	AA	3	solcap_snp_sl_100902 solcap_snp_sl_39722 solcap_snp_sl_5839	69.39
TCT_EZ24HEPT_solcap_snp_sl_40219	TCT	EZ24HEPT	L	NA	TCT		solcap_snp_sl_40219	1	84.4432	84.3313	84.7385	4.02046e-05	54	5	4	-0.00198285	0.427273	C/T	C	TT	5	solcap_snp_sl_44625 solcap_snp_sl_42940 solcap_snp_sl_15260 solcap_snp_sl_18949 solcap_snp_sl_25327	62.3447
CCI_MESA_solcap_snp_sl_40301	CCI	MESA	B	NSS	CCI		solcap_snp_sl_40301	1	84.7846	84.7385	84.7869	1.2882e-06	6	0	0	0.622221	0.420168	C/T	C	CC	9	solcap_snp_sl_36845 solcap_snp_sl_57877 solcap_snp_sl_64706 solcap_snp_sl_55958 solcap_snp_sl_21338 solcap_snp_sl_6196 solcap_snp_sl_38 solcap_snp_sl_5973 solcap_snp_sl_68480	86.8241
TCT_OCIM_solcap_snp_sl_100417	TCT	OCIM	T	NA	TCT		solcap_snp_sl_100417	1	84.9398	84.7869	85.2454	2.10524e-05	55	0	1	0.0408104	0.180723	T/C	T	CC	0	NA	29.2681
CCI_SALI_solcap_snp_sl_26879	CCI	SALI	B	-	CCI		solcap_snp_sl_26879	1	85.7821	85.7799	86.0119	3.00224e-08	34	6	1	1.81378	0.214286	A/T	A	AA	5	solcap_snp_sl_36845 solcap_snp_sl_35394 solcap_snp_sl_100533 solcap_snp_sl_34763 solcap_snp_sl_29163	60.4627
TCI_OCIM_solcap_snp_sl_26879	TCI	OCIM	T	NA	TCI		solcap_snp_sl_26879	1	85.7821	85.7799	86.0119	2.3e-06	34	0	1	1.96333	0.43	A/T	A	AA	1	solcap_snp_sl_31975	29.54
CCI_GRIAL_solcap_snp_sl_54854	CCI	GRIAL	C	*	CCI		solcap_snp_sl_54854	1	88.061	87.741	88.2056	1.78099e-07	65	0	1	-0.513427	0.182203	T/C	T	CC	3	solcap_snp_sl_23925 solcap_snp_sl_24665 solcap_snp_sl_25929	38.4603
CCI_PHENE_solcap_snp_sl_53870	CCI	PHENE	Phe	+	CCI		solcap_snp_sl_53870	1	89.8173	89.7722	90.0006	3.2769e-05	36	0	1	-0.318101	0.0583333	A/T	A	TT	7	solcap_snp_sl_7388 solcap_snp_sl_100959 solcap_snp_sl_14860 solcap_snp_sl_36532 solcap_snp_sl_4090 solcap_snp_sl_19899 solcap_snp_sl_36420	82.5493
CCI_EE24D_solcap_snp_sl_53671	CCI	EE24D	L	*	CCI		solcap_snp_sl_53671	1	90.5215	90.4423	90.6811	8.7651e-07	33	1	0	-0.209554	0.0454545	C/T	C	TT	2	solcap_snp_sl_71141 solcap_snp_sl_100163	55.943
TCT_BIONO_solcap_snp_sl_53612	TCT	BIONO	C	*	TCT		solcap_snp_sl_53612	1	90.7631	90.6811	90.7631	2.67715e-05	8	0	0	-0.854626	0.0512048	C/T	C	TT	1	solcap_snp_sl_48902	28.9263
TCI_1N2PHENE_solcap_snp_sl_17448	TCI	1N2PHENE	Phe	+	TCI		solcap_snp_sl_17448	2	13.9972	13.9286	14.1596	1.54e-05	6	0	0	-0.347896	0.15	T/A	T	AA	2	solcap_snp_sl_39492 solcap_snp_sl_41741	51.39
CCI_MESA_solcap_snp_sl_6196	CCI	MESA	B	NSS	CCI		solcap_snp_sl_6196	2	21.599	21.5789	21.5992	3.50694e-09	1	0	0	0.197948	0.0916667	G/C	G	GG	5	solcap_snp_sl_36845 solcap_snp_sl_57877 solcap_snp_sl_64706 solcap_snp_sl_55958 solcap_snp_sl_21338	76.353
TCI_DIMSU_solcap_snp_sl_5270	TCI	DIMSU	S	NA	TCI		solcap_snp_sl_5270	2	27.0919	26.604	27.1199	5.15e-05	23	0	0	0.618542	0.1	A/G	A	GG	1	solcap_snp_sl_58180	50.36
CCI_1N2PHENE_solcap_snp_sl_12647	CCI	1N2PHENE	Phe	+	CCI		solcap_snp_sl_12647	2	29.2589	29.2584	29.259	3.99142e-10	1	0	0	-1.21996	0.140496	T/C	T	CC	2	solcap_snp_sl_13451 solcap_snp_sl_21084	35.4582
TCI_1N3MBUT_solcap_snp_sl_26022	TCI	1N3MBUT	BCAA	+	TCI		solcap_snp_sl_26022	2	31.9812	31.882	32.2262	1.03e-05	23	0	1	-0.600935	0.15	G/A	G	AA	2	solcap_snp_sl_100762 solcap_snp_sl_100049	65.3
CCI_2EFUR_solcap_snp_sl_26050	CCI	2EFUR	L	*	CCI_TCI		solcap_snp_sl_26050	2	32.3887	32.2262	32.5219	1.72405e-05	25	2	1	0.960808	0.0495868	T/C	T	CC	0	NA	23.7877
TCI_2EFUR_solcap_snp_sl_26109	TCI	2EFUR	L	*	CCI_TCI		solcap_snp_sl_26109	2	32.9571	32.5219	33.2009	1.4e-08	44	0	2	0.958818	0.45	T/G	T	GG	2	solcap_snp_sl_30846 solcap_snp_sl_34670	37.56
CCI_BCYCL_solcap_snp_sl_67542	CCI	BCYCL	C	NA	CCI*		solcap_snp_sl_67542	2	33.7488	33.7001	33.7601	2.34591e-05	8	0	0	-0.564413	0.269231	A/G	A	AA	1	solcap_snp_sl_31277	24.3487
CCI_BIONO_solcap_snp_sl_67542	CCI	BIONO	C	*	CCI*		solcap_snp_sl_67542	2	33.7488	33.7001	33.7601	5.4896e-08	8	0	0	-0.525728	0.343478	A/G	A	AA	0	NA	11.9149
TCI_PCYM_solcap_snp_sl_15706	TCI	PCYM	B	*	TCI		solcap_snp_sl_15706	2	34.1913	34.1204	34.2611	5.94e-06	11	1	0	0.489768	0.33	T/C	T	TT	3	solcap_snp_sl_3848 solcap_snp_sl_4067 solcap_snp_sl_19782	58.57
TCI_2CAR_solcap_snp_sl_15706	TCI	2CAR	T	NA	CCI_TCI		solcap_snp_sl_15706	2	34.1913	34.1204	34.2611	3.5e-12	11	0	0	0.570886	0.08	T/C	T	TT	1	solcap_snp_sl_62822	46.09
TCI_1P3ON_solcap_snp_sl_100681	TCI	1P3ON	L	+	CCI_TCI		solcap_snp_sl_100681	2	34.2738	34.2611	34.5224	1.36e-07	27	4	0	0.632942	0.16	G/A	G	AA	0	NA	24.44
CCI_PHENE_solcap_snp_sl_36420	CCI	PHENE	Phe	+	CCI		solcap_snp_sl_36420	2	34.5224	34.2738	34.5824	2.67193e-05	32	0	0	-0.168133	0.262712	C/T	C	TT	6	solcap_snp_sl_7388 solcap_snp_sl_100959 solcap_snp_sl_14860 solcap_snp_sl_36532 solcap_snp_sl_4090 solcap_snp_sl_19899	80.2046
CCI_HEPTAL_solcap_snp_sl_36419	CCI	HEPTAL	L	*	CCI_TCI		solcap_snp_sl_36419	2	34.5824	34.2738	34.7246	9.18872e-05	47	4	1	0.37445	0.1	C/T	C	TT	4	solcap_snp_sl_71141 solcap_snp_sl_5115 solcap_snp_sl_68166 solcap_snp_sl_100732	56.9766
CCI_ATERPI_solcap_snp_sl_36419	CCI	ATERPI	T	NA	CCI_TCI		solcap_snp_sl_36419	2	34.5824	34.2738	34.7246	2.21069e-06	47	0	1	-0.601208	0.1	C/T	C	TT	5	solcap_snp_sl_26804 solcap_snp_sl_675 solcap_snp_sl_62300 solcap_snp_sl_39953 solcap_snp_sl_7444	61.8377
CCI_Z3HEX_solcap_snp_sl_15701	CCI	Z3HEX	L	*	CCI_TCI		solcap_snp_sl_15701	2	34.7698	34.7246	34.8181	4.19789e-06	10	1	0	-0.773847	0.3	T/C	T	CC	1	solcap_snp_sl_21684	25.5252
TCI_3PONE_solcap_snp_sl_36373	TCI	3PONE	L	+	CCI_TCI		solcap_snp_sl_36373	2	34.9427	34.8815	34.9537	5.42e-05	11	4	1	0.367406	0.16	C/T	C	TT	2	solcap_snp_sl_56499 solcap_snp_sl_18949	56.31
CCI_2CAR_solcap_snp_sl_8384	CCI	2CAR	T	NA	CCI_TCT		solcap_snp_sl_8384	2	35.0041	34.9537	35.2013	3.36941e-07	20	0	1	0.175476	0.0826446	A/G	A	AA	1	solcap_snp_sl_62822	52.1467
CCI_1P3ON_solcap_snp_sl_33199	CCI	1P3ON	L	+	CCI		solcap_snp_sl_33199	2	35.2062	35.2058	35.229	3.55483e-08	2	0	0	0.0606704	0.184874	A/G	A	GG	0	NA	48.9631
TCT_ELINOX_solcap_snp_sl_8402	TCT	ELINOX	T	NA	CCI_TCT		solcap_snp_sl_8402	2	35.3236	35.2601	35.3628	2.8275e-05	18	0	1	0.170532	0.131902	A/G	A	GG	2	solcap_snp_sl_24598 solcap_snp_sl_21125	34.8667
TCT_1N3MBUT_solcap_snp_sl_33242	TCT	1N3MBUT	BCAA	+	TCT		solcap_snp_sl_33242	2	35.4159	35.3839	35.4164	1.18764e-05	4	0	0	-0.00544308	0.16875	A/G	A	GG	7	solcap_snp_sl_4143 solcap_snp_sl_36238 solcap_snp_sl_15054 solcap_snp_sl_19570 solcap_snp_sl_11753 solcap_snp_sl_36273 solcap_snp_sl_25745	76.3347
CCI_E2HEX_solcap_snp_sl_8426	CCI	E2HEX	L	NSS	CCI		solcap_snp_sl_8426	2	35.4187	35.4155	35.4583	1.27058e-12	5	0	0	-0.418902	0.0413223	A/T	A	AA	2	solcap_snp_sl_100533 solcap_snp_sl_26276	40.1671
CCI_BENZY_solcap_snp_sl_8439	CCI	BENZY	Phe	NA	CCI		solcap_snp_sl_8439	2	35.8119	35.7039	35.8338	7.60636e-05	20	2	0	0.848822	0.211864	G/T	G	GG	3	solcap_snp_sl_37999 solcap_snp_sl_67663 solcap_snp_sl_59778	81.5511
TCT_LIN_solcap_snp_sl_8464	TCT	LIN	T	*	TCT		solcap_snp_sl_8464	2	36.5592	36.5579	36.7789	2.64919e-05	33	0	0	0.843357	0.0598802	G/T	G	GG	2	solcap_snp_sl_31975 solcap_snp_sl_100382	33.4937
CCI_BIONO_solcap_snp_sl_33547	CCI	BIONO	C	*	CCI		solcap_snp_sl_33547	2	37.2556	37.1988	37.2763	3.90393e-05	11	0	1	-0.0575956	0.204167	C/G	C	GG	6	solcap_snp_sl_67542 solcap_snp_sl_17763 solcap_snp_sl_8854 solcap_snp_sl_100481 solcap_snp_sl_37096 solcap_snp_sl_43786	52.4448
TCT_3MBUT_solcap_snp_sl_33558	TCT	3MBUT	BCAA	*	TCT		solcap_snp_sl_33558	2	37.2763	37.1988	37.4389	3.94301e-08	34	1	2	0.469248	0.275449	A/G	A	GG	2	solcap_snp_sl_6044 solcap_snp_sl_12748	39.5781
CCI_EUGEN_solcap_snp_sl_100027	CCI	EUGEN	B	-	CCI		solcap_snp_sl_100027	2	38.3461	38.3038	38.4228	7.78485e-06	28	0	0	-0.585773	0.166667	T/G	T	GG	5	solcap_snp_sl_57877 solcap_snp_sl_36845 solcap_snp_sl_13612 solcap_snp_sl_35394 solcap_snp_sl_69835	68.9629
CCI_ELINOX_solcap_snp_sl_25449	CCI	ELINOX	T	NA	CCI_TCI		solcap_snp_sl_25449	2	39.2376	39.1393	39.3262	1.5825e-05	22	0	0	0.883563	0.119835	T/C	T	CC	3	solcap_snp_sl_15320 solcap_snp_sl_1319 solcap_snp_sl_21770	51.691
TCI_2CAR_solcap_snp_sl_25429	TCI	2CAR	T	NA	CCI_TCI		solcap_snp_sl_25429	2	39.3673	39.2386	39.4481	3.21e-06	29	0	2	1.43138	0.22	T/A	T	AA	4	solcap_snp_sl_62822 solcap_snp_sl_15706 solcap_snp_sl_62846 solcap_snp_sl_3886	64.85
TCT_E2OCT_solcap_snp_sl_29518	TCT	E2OCT	L	NA	CCI_TCI_TCT		solcap_snp_sl_29518	2	39.833	39.8252	39.9843	1.01143e-05	19	1	1	0.0889708	0.140244	G/T	G	TT	1	solcap_snp_sl_20216	48.3553
TCI_E2HEX_solcap_snp_sl_13534	TCI	E2HEX	L	NSS	CCI_TCI_TCT		solcap_snp_sl_13534	2	39.8408	39.8252	39.9575	5.93e-05	16	0	1	-0.635267	0.07	T/G	T	GG	8	solcap_snp_sl_18949 solcap_snp_sl_4093 solcap_snp_sl_56575 solcap_snp_sl_23773 solcap_snp_sl_31739 solcap_snp_sl_14747 solcap_snp_sl_328 solcap_snp_sl_23604	76.82
TCI_PCYM_solcap_snp_sl_13558	TCI	PCYM	B	*	TCI		solcap_snp_sl_13558	2	39.9715	39.9575	39.9843	2.67e-05	4	0	0	0.713634	0.12	A/G	A	GG	4	solcap_snp_sl_3848 solcap_snp_sl_4067 solcap_snp_sl_19782 solcap_snp_sl_15706	61.27
CCI_E2HEX_solcap_snp_sl_29526	CCI	E2HEX	L	NSS	CCI_TCI_TCT		solcap_snp_sl_29526	2	40.0099	39.9123	40.2602	6.81863e-11	46	14	3	-0.101017	0.448276	A/G	A	GG	3	solcap_snp_sl_100533 solcap_snp_sl_26276 solcap_snp_sl_8426	55.3065
TCT_BENZY_solcap_snp_sl_29538	TCT	BENZY	Phe	NA	TCT		solcap_snp_sl_29538	2	40.388	40.3119	40.4823	6.49298e-11	24	3	2	-0.0790835	0.141566	A/G	A	GG	3	solcap_snp_sl_31973 solcap_snp_sl_39981 solcap_snp_sl_31353	58.0245
TCI_ELINOX_solcap_snp_sl_13606	TCI	ELINOX	T	NA	TCI*		solcap_snp_sl_13606	2	40.3972	40.2832	40.4821	7.38e-05	29	0	2	0.426999	0.13	T/C	T	CC	1	solcap_snp_sl_24598	26.85
TCI_ZLINOX_solcap_snp_sl_13606	TCI	ZLINOX	T	NA	TCI*		solcap_snp_sl_13606	2	40.3972	40.2832	40.4821	2.11e-07	29	0	2	0.380958	0.35	T/C	T	CC	2	solcap_snp_sl_24599 solcap_snp_sl_25934	32.01
CCI_EUGEN_solcap_snp_sl_13612	CCI	EUGEN	B	-	CCI		solcap_snp_sl_13612	2	40.4531	40.3435	40.5558	1.27623e-07	28	3	2	0.428157	0.12605	G/A	G	AA	2	solcap_snp_sl_57877 solcap_snp_sl_36845	49.3603
TCI_E2PEN_solcap_snp_sl_13617	TCI	E2PEN	L	+	TCI		solcap_snp_sl_13617	2	40.4536	40.4535	40.4536	1.17e-06	1	0	0	-0.783984	0.33	G/A	G	AA	1	solcap_snp_sl_18952	40.99
TCT_3PONE_solcap_snp_sl_29720	TCT	3PONE	L	+	TCI_TCT		solcap_snp_sl_29720	2	41.2646	41.2364	41.4176	2.04783e-05	21	0	0	-0.996489	0.437126	G/A	G	AA	2	solcap_snp_sl_18949 solcap_snp_sl_44694	46.3563
TCI_EE24H_solcap_snp_sl_29720	TCI	EE24H	L	*	TCI_TCT		solcap_snp_sl_29720	2	41.2646	41.2364	41.4176	2.51e-05	21	0	0	-0.655761	0.46	G/A	G	AA	0	NA	23.27
TCT_EE24H_solcap_snp_sl_29720	TCT	EE24H	L	*	TCI_TCT		solcap_snp_sl_29720	2	41.2646	41.2364	41.4176	1.2984e-05	21	0	0	0.173398	0.156627	G/A	G	AA	1	solcap_snp_sl_18949	38.3818
TCI_Z3HEX_solcap_snp_sl_29720	TCI	Z3HEX	L	*	TCI_TCT		solcap_snp_sl_29720	2	41.2646	41.2364	41.4176	2.24e-06	21	0	0	-0.731214	0.46	G/A	G	AA	0	NA	20.62
TCT_Z3HEX_solcap_snp_sl_29720	TCT	Z3HEX	L	*	TCI_TCT		solcap_snp_sl_29720	2	41.2646	41.2364	41.4176	4.94546e-06	21	0	0	0.201937	0.131737	G/A	G	AA	0	NA	26.6482
TCI_EUGEN_solcap_snp_sl_29749	TCI	EUGEN	B	-	TCI		solcap_snp_sl_29749	2	41.4176	41.3171	41.4975	2.14e-07	20	0	0	0.440869	0.17	C/T	C	TT	7	solcap_snp_sl_36845 solcap_snp_sl_41751 solcap_snp_sl_49576 solcap_snp_sl_20724 solcap_snp_sl_58944 solcap_snp_sl_15094 solcap_snp_sl_100582	81.86
TCT_EUGEN_solcap_snp_sl_18443	TCT	EUGEN	B	-	TCI_TCT		solcap_snp_sl_18443	2	43.3003	43.2992	43.3163	1.77959e-07	4	0	0	-1.21901	0.435976	A/C	A	CC	3	solcap_snp_sl_36845 solcap_snp_sl_41751 solcap_snp_sl_16993	45.0361
TCI_EUGEN_solcap_snp_sl_49576	TCI	EUGEN	B	-	TCI_TCT		solcap_snp_sl_49576	2	43.3035	43.2173	43.3163	5.55e-12	15	0	0	-0.35637	0.18	G/T	G	TT	2	solcap_snp_sl_36845 solcap_snp_sl_41751	58.74
CCI_E2HEX_solcap_snp_sl_29887	CCI	E2HEX	L	NSS	CCI		solcap_snp_sl_29887	2	44.7267	44.6366	44.7628	2.11822e-06	18	2	0	-0.516544	0.350427	T/C	T	CC	5	solcap_snp_sl_100533 solcap_snp_sl_26276 solcap_snp_sl_8426 solcap_snp_sl_29526 solcap_snp_sl_36221	60.2094
CCI_GRIAL_solcap_snp_sl_23925	CCI	GRIAL	C	*	CCI		solcap_snp_sl_23925	2	44.7665	44.7628	44.7819	8.14009e-12	4	0	0	0.499248	0.454545	T/C	T	CC	0	NA	4.45339
TCT_weight_solcap_snp_sl_23925	TCT	weight	weight	NA	TCT		solcap_snp_sl_23925	2	44.7665	44.7628	44.7819	5.06297e-11	4	0	0	0.70945	0.277108	T/C	T	CC	6	solcap_snp_sl_36188 solcap_snp_sl_52529 solcap_snp_sl_100959 solcap_snp_sl_16645 solcap_snp_sl_100060 solcap_snp_sl_23559	58.9329
CCI_E2HEX_solcap_snp_sl_4829	CCI	E2HEX	L	NSS	CCI*		solcap_snp_sl_4829	2	45.149	45.1244	45.2192	2.09748e-05	13	0	1	0.681444	0.320833	T/A	T	AA	7	solcap_snp_sl_100533 solcap_snp_sl_26276 solcap_snp_sl_8426 solcap_snp_sl_29526 solcap_snp_sl_36221 solcap_snp_sl_29887 solcap_snp_sl_38945	75.7742
CCI_weight_solcap_snp_sl_4829	CCI	weight	weight	NA	CCI		solcap_snp_sl_4829	2	45.149	45.1244	45.2192	2.17475e-11	13	0	1	NA	0.0458333	T/A	T	AA	3	solcap_snp_sl_16645 solcap_snp_sl_29351 solcap_snp_sl_12245	53.2229
CCI_1P3ON_solcap_snp_sl_18519	CCI	1P3ON	L	+	CCI*		solcap_snp_sl_18519	2	45.2054	45.149	45.2192	6.79656e-06	9	0	1	0.900578	0.239496	C/A	C	AA	2	solcap_snp_sl_33199 solcap_snp_sl_41942	66.6741
TCT_MESA_solcap_snp_sl_17161	TCT	MESA	B	NSS	TCT		solcap_snp_sl_17161	2	45.6267	45.5455	45.6268	8.4865e-05	9	0	1	-0.599353	0.274691	A/T	A	TT	5	solcap_snp_sl_36845 solcap_snp_sl_36849 solcap_snp_sl_27908 solcap_snp_sl_53378 solcap_snp_sl_57877	61.7203
TCT_E2PEN_solcap_snp_sl_42678	TCT	E2PEN	L	+	TCT*		solcap_snp_sl_42678	2	45.7706	45.6649	45.8593	7.5461e-05	18	3	2	0.751951	0.297546	A/G	A	AA	4	solcap_snp_sl_44625 solcap_snp_sl_18949 solcap_snp_sl_25325 solcap_snp_sl_100043	57.1779
TCT_EZ24HEPT_solcap_snp_sl_42678	TCT	EZ24HEPT	L	NA	TCT*		solcap_snp_sl_42678	2	45.7706	45.6649	45.8593	9.17448e-05	18	3	2	0.35262	0.297546	A/G	A	AA	6	solcap_snp_sl_44625 solcap_snp_sl_42940 solcap_snp_sl_15260 solcap_snp_sl_18949 solcap_snp_sl_25327 solcap_snp_sl_40219	66.0191
CCI_NERAL_solcap_snp_sl_100180	CCI	NERAL	C	*	CCI		solcap_snp_sl_100180	2	46.4002	46.1542	46.4161	3.85157e-05	40	0	3	0.261892	0.23913	G/A	G	AA	2	solcap_snp_sl_100204 solcap_snp_sl_13482	37.9992
TCT_3MBUTAC_solcap_snp_sl_29914	TCT	3MBUTAC	BCAA	NA	TCT		solcap_snp_sl_29914	2	48.1111	47.982	48.2385	4.24899e-09	42	0	2	-0.556882	0.183735	A/G	A	AA	1	solcap_snp_sl_100902	61.2027
TCI_1P3ON_solcap_snp_sl_29914	TCI	1P3ON	L	+	TCI		solcap_snp_sl_29914	2	48.1111	48.066	48.2385	1.04e-06	26	1	2	-0.885545	0.49	A/G	A	AA	2	solcap_snp_sl_100681 solcap_snp_sl_51094	46.72
CCI_SSC_solcap_snp_sl_36297	CCI	SSC	SUGAR	NA	CCI		solcap_snp_sl_36297	2	48.614	48.5213	48.6879	1.47476e-07	21	0	1	-0.153188	0.470588	A/C	A	CC	2	solcap_snp_sl_48707 solcap_snp_sl_48769	41.4226
TCI_BCYCL_solcap_snp_sl_36287	TCI	BCYCL	C	NA	TCI		solcap_snp_sl_36287	2	49.0123	48.958	49.0507	8.99e-06	13	0	1	-0.877453	0.41	A/G	A	GG	0	NA	22.68
TCI_PENAL_solcap_snp_sl_36287	TCI	PENAL	L	NA	TCI		solcap_snp_sl_36287	2	49.0123	48.958	49.0507	2.76e-05	13	0	1	-0.676775	0.15	A/G	A	GG	2	solcap_snp_sl_56667 solcap_snp_sl_23778	62.28
CCI_SALI_solcap_snp_sl_36273	CCI	SALI	B	-	CCI		solcap_snp_sl_36273	2	49.3586	49.2186	49.4105	7.66309e-08	31	2	0	0.464169	0.0454545	A/C	A	AA	6	solcap_snp_sl_36845 solcap_snp_sl_35394 solcap_snp_sl_100533 solcap_snp_sl_34763 solcap_snp_sl_29163 solcap_snp_sl_26879	66.0823
TCT_1N3MBUT_solcap_snp_sl_36273	TCT	1N3MBUT	BCAA	+	TCT		solcap_snp_sl_36273	2	49.3586	49.2186	49.4105	8.09458e-06	31	1	0	-0.973046	0.439759	C/A	C	AA	5	solcap_snp_sl_4143 solcap_snp_sl_36238 solcap_snp_sl_15054 solcap_snp_sl_19570 solcap_snp_sl_11753	72.6575
TCT_1N3MBUT_solcap_snp_sl_36238	TCT	1N3MBUT	BCAA	+	CCI_TCI_TCT	Breed.2	solcap_snp_sl_36238	2	50.0932	50.052	50.1068	5.92075e-09	6	0	0	-1.60294	0.0783133	A/G	A	GG	1	solcap_snp_sl_4143	63.5287
CCI_3MBUTAC_solcap_snp_sl_67090	CCI	3MBUTAC	BCAA	NA	CCI_TCI_TCT	Breed.2	solcap_snp_sl_67090	2	50.1068	50.0932	50.2925	2.88481e-05	24	0	0	-0.552381	0.194915	A/C	A	CC	1	solcap_snp_sl_9235	22.1678
TCT_HEPTAL_solcap_snp_sl_67052	TCT	HEPTAL	L	*	TCT	Breed.2	solcap_snp_sl_67052	2	50.317	50.2925	50.4146	5.09782e-07	15	0	4	-0.102601	0.331325	A/G	A	GG	0	NA	39.1279
TCI_weight_solcap_snp_sl_36232	TCI	weight	weight	NA	TCI	Breed.2	solcap_snp_sl_36232	2	50.3182	50.317	50.4147	9.28e-05	12	0	4	1.30905	0.36	T/C	T	TT	2	solcap_snp_sl_18943 solcap_snp_sl_16645	54.85
TCT_EUGEN_solcap_snp_sl_100049	TCT	EUGEN	B	-	TCT	Breed.2	solcap_snp_sl_100049	2	50.4147	50.3182	50.4565	2.88854e-07	19	0	5	0.76777	0.393939	G/A	G	GG	4	solcap_snp_sl_36845 solcap_snp_sl_41751 solcap_snp_sl_16993 solcap_snp_sl_18443	47.152
TCI_1N3MBUT_solcap_snp_sl_100049	TCI	1N3MBUT	BCAA	+	CCI_TCI_TCT	Breed.2	solcap_snp_sl_100049	2	50.4147	50.3182	50.4565	3.37e-07	19	0	5	-0.674606	0.05	G/A	G	GG	1	solcap_snp_sl_100762	61.67
CCI_E2HEX_solcap_snp_sl_36221	CCI	E2HEX	L	NSS	CCI		solcap_snp_sl_36221	2	50.6584	50.5573	50.7531	1.07347e-10	34	0	2	-1.14364	0.342975	G/A	G	AA	4	solcap_snp_sl_100533 solcap_snp_sl_26276 solcap_snp_sl_8426 solcap_snp_sl_29526	54.1371
TCT_BCYCL_solcap_snp_sl_66904	TCT	BCYCL	C	NA	TCT		solcap_snp_sl_66904	2	51.1399	51.1105	51.2434	3.46654e-07	17	0	0	-0.498527	0.316265	A/G	A	GG	0	NA	17.5838
CCI_GUAIA_solcap_snp_sl_36192	CCI	GUAIA	B	*	CCI		solcap_snp_sl_36192	2	51.4284	51.4054	51.438	4.29914e-05	6	0	0	0.180687	0.400901	G/C	G	GG	6	solcap_snp_sl_36845 solcap_snp_sl_56187 solcap_snp_sl_57877 solcap_snp_sl_26780 solcap_snp_sl_12244 solcap_snp_sl_12905	71.809
TCT_weight_solcap_snp_sl_36188	TCT	weight	weight	NA	TCT		solcap_snp_sl_36188	2	51.4852	51.4066	51.6777	1.77457e-20	42	0	2	1.03205	0.448485	T/C	T	TT	0	NA	37.6787
CCI_SALI_solcap_snp_sl_21966	CCI	SALI	B	-	CCI		solcap_snp_sl_21966	2	51.8434	51.7779	51.8678	9.53743e-08	9	0	0	-0.730462	0.416667	G/A	G	AA	7	solcap_snp_sl_36845 solcap_snp_sl_35394 solcap_snp_sl_100533 solcap_snp_sl_34763 solcap_snp_sl_29163 solcap_snp_sl_26879 solcap_snp_sl_36273	70.1004
TCT_1P3ON_solcap_snp_sl_58462	TCT	1P3ON	L	+	TCT		solcap_snp_sl_58462	2	52.027	51.9231	52.08	7.16076e-05	20	0	2	-0.0447071	0.281818	T/C	T	CC	6	solcap_snp_sl_44694 solcap_snp_sl_25325 solcap_snp_sl_100127 solcap_snp_sl_18943 solcap_snp_sl_44168 solcap_snp_sl_13481	63.3884
CCI_weight_solcap_snp_sl_29351	CCI	weight	weight	NA	CCI		solcap_snp_sl_29351	2	52.7561	52.5618	52.9663	1.48506e-15	57	0	4	NA	0.350427	G/A	G	GG	1	solcap_snp_sl_16645	28.7937
TCI_2ISOBUT_solcap_snp_sl_9683	TCI	2ISOBUT	BCAA	+	TCI_TCT		solcap_snp_sl_9683	3	1.61647	1.58776	1.66358	6.2e-05	7	0	0	-0.442137	0.21	A/G	A	GG	1	solcap_snp_sl_31148	48.5
TCT_2ISOBUT_solcap_snp_sl_9683	TCT	2ISOBUT	BCAA	+	TCI_TCT		solcap_snp_sl_9683	3	1.61647	1.58776	1.66358	2.33489e-05	7	0	0	-0.629499	0.256024	A/G	A	GG	0	NA	20.7737
CCI_ELINOX_solcap_snp_sl_15320	CCI	ELINOX	T	NA	CCI*		solcap_snp_sl_15320	3	2.10099	2.08081	2.1015	7.79604e-09	4	0	0	0.570489	0.231092	T/C	T	TT	0	NA	25.3406
CCI_ZLINOX_solcap_snp_sl_15320	CCI	ZLINOX	T	NA	CCI*		solcap_snp_sl_15320	3	2.10099	2.08081	2.1015	1.31747e-06	4	0	0	0.572721	0.317797	T/C	T	TT	1	solcap_snp_sl_1319	40.2618
CCI_HEPTAL_solcap_snp_sl_100732	CCI	HEPTAL	L	*	CCI		solcap_snp_sl_100732	3	4.23361	4.23206	4.23851	4.01583e-05	1	0	0	-1.90949	0.0625	T/G	T	GG	3	solcap_snp_sl_71141 solcap_snp_sl_5115 solcap_snp_sl_68166	50.5158
CCI_weight_solcap_snp_sl_27151	CCI	weight	weight	NA	CCI		solcap_snp_sl_27151	3	4.66427	4.56088	4.75132	5.20772e-11	16	0	0	NA	0.289916	T/C	T	CC	4	solcap_snp_sl_16645 solcap_snp_sl_29351 solcap_snp_sl_12245 solcap_snp_sl_4829	64.7777
CCI_HEXAL_solcap_snp_sl_26385	CCI	HEXAL	L	*	CCI		solcap_snp_sl_26385	3	6.05761	5.74517	6.10396	4.87632e-05	21	1	0	-0.534221	0.1	T/G	T	GG	2	solcap_snp_sl_12147 solcap_snp_sl_21714	51.7006
CCI_MESA_solcap_snp_sl_26398	CCI	MESA	B	NSS	CCI		solcap_snp_sl_26398	3	6.26452	6.10396	6.27007	8.96579e-05	13	0	0	0.184175	0.316667	C/G	C	CC	12	solcap_snp_sl_36845 solcap_snp_sl_57877 solcap_snp_sl_64706 solcap_snp_sl_55958 solcap_snp_sl_21338 solcap_snp_sl_6196 solcap_snp_sl_38 solcap_snp_sl_5973 solcap_snp_sl_68480 solcap_snp_sl_40301 solcap_snp_sl_34253 solcap_snp_sl_6568	91.5272
CCI_ELINOX_solcap_snp_sl_1772	CCI	ELINOX	T	NA	CCI		solcap_snp_sl_1772	3	45.2592	45.2177	45.7653	4.56587e-05	28	0	0	-0.246563	0.364407	T/C	T	CC	4	solcap_snp_sl_15320 solcap_snp_sl_1319 solcap_snp_sl_21770 solcap_snp_sl_25449	56.7261
TCT_E2OCT_solcap_snp_sl_5761	TCT	E2OCT	L	NA	TCT*	Breed.3	solcap_snp_sl_5761	3	46.5905	46.44	46.6124	1.6044e-05	21	0	0	-0.673922	0.263804	T/C	T	CC	2	solcap_snp_sl_20216 solcap_snp_sl_29518	55.3319
CCI_PHEAC_solcap_snp_sl_5761	CCI	PHEAC	Phe	+	CCI	Breed.3	solcap_snp_sl_5761	3	46.5905	46.44	46.6124	1.3603e-08	21	1	0	-0.397983	0.316239	T/C	T	CC	1	solcap_snp_sl_3292	54.4958
TCT_EZ24D_solcap_snp_sl_5766	TCT	EZ24D	L	NA	TCT*	Breed.3	solcap_snp_sl_5766	3	46.5938	46.5905	46.6124	8.82547e-05	6	0	0	-0.658272	0.0873494	G/A	G	AA	3	solcap_snp_sl_40910 solcap_snp_sl_14843 solcap_snp_sl_4067	46.605
TCT_DIMSU_solcap_snp_sl_18943	TCT	DIMSU	S	NA	TCT	Breed.3	solcap_snp_sl_18943	3	47.6461	47.5013	47.6693	1.22775e-09	13	0	2	-1.10405	0.46319	G/A	G	AA	0	NA	41.7158
TCI_HEPTAL_solcap_snp_sl_18943	TCI	HEPTAL	L	*	TCI_TCT	Breed.3	solcap_snp_sl_18943	3	47.6461	47.5013	47.6693	5.15e-07	13	0	2	-1.0437	0.42	A/G	A	AA	0	NA	37.32
TCI_E2OCT_solcap_snp_sl_18943	TCI	E2OCT	L	NA	TCI_TCT	Breed.3	solcap_snp_sl_18943	3	47.6461	47.5013	47.6693	7.97e-05	13	0	2	-0.911351	0.42	A/G	A	AA	1	solcap_snp_sl_20216	44.78
TCT_PENAL_solcap_snp_sl_18943	TCT	PENAL	L	NA	TCI_TCT	Breed.3	solcap_snp_sl_18943	3	47.6461	47.5013	47.6693	2.73107e-05	13	0	2	-1.05052	0.46319	G/A	G	AA	0	NA	53.2662
TCT_1P3ON_solcap_snp_sl_18943	TCT	1P3ON	L	+	TCI_TCT	Breed.3	solcap_snp_sl_18943	3	47.6461	47.5013	47.6693	7.60729e-06	13	0	2	-0.509776	0.194611	G/A	G	AA	3	solcap_snp_sl_44694 solcap_snp_sl_25325 solcap_snp_sl_100127	47.5674
TCI_weight_solcap_snp_sl_18943	TCI	weight	weight	NA	TCI	Breed.3	solcap_snp_sl_18943	3	47.6461	47.5013	47.6693	4.86e-05	13	0	2	1.15107	0.36	A/G	A	AA	0	NA	33.76
TCI_3PONE_solcap_snp_sl_18949	TCI	3PONE	L	+	TCI_TCT	Breed.3 ; CG.L.3	solcap_snp_sl_18949	3	47.8215	47.7703	47.9228	3.02e-05	9	1	0	-0.951103	0.26	A/C	A	AA	1	solcap_snp_sl_56499	51.24
TCT_3PONE_solcap_snp_sl_18949	TCT	3PONE	L	+	TCI_TCT	Breed.3 ; CG.L.3	solcap_snp_sl_18949	3	47.8215	47.7703	47.9228	2.80884e-08	9	1	0	-0.364928	0.156627	C/A	C	AA	0	NA	28.5729
TCI_E2HEX_solcap_snp_sl_18949	TCI	E2HEX	L	NSS	TCI_TCT	Breed.3 ; CG.L.3	solcap_snp_sl_18949	3	47.8215	47.7703	47.9228	5.58e-20	9	1	0	-0.96987	0.46	A/C	A	AA	0	NA	30.29
TCT_E2HEX_solcap_snp_sl_18949	TCT	E2HEX	L	NSS	TCI_TCT	Breed.3 ; CG.L.3	solcap_snp_sl_18949	3	47.8215	47.7703	47.9228	2.32354e-06	9	1	0	-0.933884	0.427273	C/A	C	AA	0	NA	28.4094
TCT_E2PEN_solcap_snp_sl_18949	TCT	E2PEN	L	+	TCI_TCT	Breed.3 ; CG.L.3	solcap_snp_sl_18949	3	47.8215	47.7703	47.9228	6.62377e-08	9	1	0	-0.342705	0.427273	C/A	C	AA	1	solcap_snp_sl_44625	37.5081
TCI_EE24H_solcap_snp_sl_18949	TCI	EE24H	L	*	TCI_TCT	Breed.3 ; CG.L.3	solcap_snp_sl_18949	3	47.8215	47.7703	47.9228	3.83e-05	9	1	0	-0.767679	0.26	A/C	A	AA	1	solcap_snp_sl_29720	38.62
TCT_EE24H_solcap_snp_sl_18949	TCT	EE24H	L	*	TCI_TCT	Breed.3 ; CG.L.3	solcap_snp_sl_18949	3	47.8215	47.7703	47.9228	5.00779e-06	9	1	0	-0.969415	0.427273	C/A	C	AA	0	NA	31.2936
TCI_EE24HEPT_solcap_snp_sl_18949	TCI	EE24HEPT	L	NA	TCI_TCT	Breed.3 ; CG.L.3	solcap_snp_sl_18949	3	47.8215	47.7703	47.9228	2.48e-16	9	1	0	-1.03857	0.46	A/C	A	AA	0	NA	41.01
TCT_EE24HEPT_solcap_snp_sl_18949	TCT	EE24HEPT	L	NA	TCI_TCT	Breed.3 ; CG.L.3	solcap_snp_sl_18949	3	47.8215	47.7703	47.9228	5.73708e-08	9	1	0	-0.651215	0.427273	C/A	C	AA	1	solcap_snp_sl_49295	52.9105
TCT_EZ24HEPT_solcap_snp_sl_18949	TCT	EZ24HEPT	L	NA	TCI_TCT	Breed.3 ; CG.L.3	solcap_snp_sl_18949	3	47.8215	47.7703	47.9228	1.0374e-06	9	1	0	-0.856748	0.266467	C/A	C	AA	3	solcap_snp_sl_44625 solcap_snp_sl_42940 solcap_snp_sl_15260	52.1212
TCI_Z3HEX_solcap_snp_sl_18949	TCI	Z3HEX	L	*	TCI_TCT	Breed.3 ; CG.L.3	solcap_snp_sl_18949	3	47.8215	47.7703	47.9228	3.91e-06	9	1	0	-0.812385	0.26	A/C	A	AA	1	solcap_snp_sl_29720	35.25
TCT_Z3HEX_solcap_snp_sl_18949	TCT	Z3HEX	L	*	TCI_TCT	Breed.3 ; CG.L.3	solcap_snp_sl_18949	3	47.8215	47.7703	47.9228	5.46086e-06	9	1	0	-1.01387	0.427273	C/A	C	AA	1	solcap_snp_sl_29720	36.532
TCI_SSC_solcap_snp_sl_18949	TCI	SSC	SUGAR	NA	TCI	Breed.3	solcap_snp_sl_18949	3	47.8215	47.7703	47.9228	9.74e-05	9	0	0	-0.930791	0.46	A/C	A	AA	2	solcap_snp_sl_39725 solcap_snp_sl_4143	74.13
TCI_E2PEN_solcap_snp_sl_18952	TCI	E2PEN	L	+	TCI_TCT	Breed.3	solcap_snp_sl_18952	3	47.8762	47.8215	47.925	4.04e-10	6	0	0	-0.846016	0.35	G/A	G	GG	0	NA	31.58
CCI_GRACE_solcap_snp_sl_100446	CCI	GRACE	C	*	CCI	Breed.3	solcap_snp_sl_100446	3	47.925	47.8215	48.1443	3.36045e-05	24	0	0	0.805438	0.20339	A/T	A	TT	2	solcap_snp_sl_57607 solcap_snp_sl_18195	33.6067
TCT_E2HEP_solcap_snp_sl_30819	TCT	E2HEP	L	+	TCT*	Breed.3	solcap_snp_sl_30819	3	48.2244	48.1443	48.4036	2.34598e-06	28	0	0	-0.0505917	0.060241	C/G	C	GG	0	NA	53.1973
TCT_PENAL_solcap_snp_sl_30819	TCT	PENAL	L	NA	TCT*	Breed.3	solcap_snp_sl_30819	3	48.2244	48.1443	48.4036	6.1199e-05	28	0	0	-0.110121	0.060241	C/G	C	GG	1	solcap_snp_sl_18943	56.8631
CCI_6MHON_solcap_snp_sl_30918	CCI	6MHON	C	+	CCI	Breed.3	solcap_snp_sl_30918	3	48.9541	48.5079	49.0081	3.89276e-06	40	0	0	-1.27648	0.13913	T/C	T	CC	1	solcap_snp_sl_13482	26.8987
TCI_EZ24HEPT_solcap_snp_sl_30918	TCI	EZ24HEPT	L	NA	TCI	Breed.3	solcap_snp_sl_30918	3	48.9541	48.5079	49.0081	5.69e-06	40	0	0	-0.851045	0.17	T/C	T	CC	0	NA	20.48
TCI_2EFUR_solcap_snp_sl_30846	TCI	2EFUR	L	*	TCI*	Breed.3	solcap_snp_sl_30846	3	50.0452	50.0345	50.0642	3.32e-09	4	0	0	-0.769438	0.15	C/T	C	CC	0	NA	13.48
TCI_E2HEP_solcap_snp_sl_30838	TCI	E2HEP	L	+	TCI*	Breed.3	solcap_snp_sl_30838	3	50.2334	50.0959	50.253	2.45e-05	9	0	3	-1.65959	0.17	G/T	G	TT	0	NA	44.12
CCI_EUGEN_solcap_snp_sl_35394	CCI	EUGEN	B	-	CCI*		solcap_snp_sl_35394	3	53.2809	53.1196	53.6606	1.22871e-06	21	0	0	-0.480659	0.193277	A/G	A	GG	3	solcap_snp_sl_57877 solcap_snp_sl_36845 solcap_snp_sl_13612	51.272
CCI_SALI_solcap_snp_sl_35394	CCI	SALI	B	-	CCI*		solcap_snp_sl_35394	3	53.2809	53.1196	53.6606	1.54446e-12	21	0	0	-0.350272	0.342975	A/G	A	GG	1	solcap_snp_sl_36845	25.033
CCI_GRIAL_solcap_snp_sl_35443	CCI	GRIAL	C	*	CCI		solcap_snp_sl_35443	3	53.9143	53.7398	53.9568	3.13794e-05	23	0	0	-0.748918	0.092437	T/C	T	CC	5	solcap_snp_sl_23925 solcap_snp_sl_24665 solcap_snp_sl_25929 solcap_snp_sl_54854 solcap_snp_sl_61089	60.3807
CCI_E2HEX_solcap_snp_sl_35459	CCI	E2HEX	L	NSS	CCI		solcap_snp_sl_35459	3	53.9577	53.9568	53.9844	6.36685e-05	4	0	0	-0.756124	0.409091	C/T	C	TT	9	solcap_snp_sl_100533 solcap_snp_sl_26276 solcap_snp_sl_8426 solcap_snp_sl_29526 solcap_snp_sl_36221 solcap_snp_sl_29887 solcap_snp_sl_38945 solcap_snp_sl_4829 solcap_snp_sl_64053	81.7809
CCI_Z3HEX_solcap_snp_sl_21684	CCI	Z3HEX	L	*	CCI		solcap_snp_sl_21684	3	54.254	54.2126	54.2914	1.83481e-06	8	0	0	0.754405	0.289916	C/A	C	AA	0	NA	13.533
TCT_EUGEN_solcap_snp_sl_35650	TCT	EUGEN	B	-	TCT*		solcap_snp_sl_35650	3	54.9369	54.8488	55.085	5.00981e-05	27	0	0	-0.389912	0.0718563	A/G	A	AA	10	solcap_snp_sl_36845 solcap_snp_sl_41751 solcap_snp_sl_16993 solcap_snp_sl_18443 solcap_snp_sl_100049 solcap_snp_sl_37793 solcap_snp_sl_41683 solcap_snp_sl_26780 solcap_snp_sl_37855 solcap_snp_sl_21384	60.7904
TCT_PCYM_solcap_snp_sl_35677	TCT	PCYM	B	*	TCT*		solcap_snp_sl_35677	3	55.085	54.9369	55.1706	3.41648e-09	25	0	1	-0.618982	0.0662651	T/C	T	CC	0	NA	30.5408
CCI_HEXAL_solcap_snp_sl_21714	CCI	HEXAL	L	*	CCI*		solcap_snp_sl_21714	3	55.1741	55.1706	55.1934	7.22133e-06	4	0	0	-0.950379	0.165289	T/A	T	AA	1	solcap_snp_sl_12147	42.9608
CCI_EZ24HEPT_solcap_snp_sl_21714	CCI	EZ24HEPT	L	NA	CCI*		solcap_snp_sl_21714	3	55.1741	55.1706	55.1934	1.19113e-05	4	0	0	0.790079	0.157025	T/A	T	AA	5	solcap_snp_sl_41942 solcap_snp_sl_47826 solcap_snp_sl_55681 solcap_snp_sl_36500 solcap_snp_sl_7029	80.0584
CCI_LIN_solcap_snp_sl_19660	CCI	LIN	T	*	CCI		solcap_snp_sl_19660	3	55.6785	55.6704	55.7943	3.29293e-06	15	0	0	-1.46427	0.0826446	A/G	A	GG	0	NA	19.3393
TCT_PCYM_solcap_snp_sl_55790	TCT	PCYM	B	*	TCT		solcap_snp_sl_55790	3	55.7486	55.6704	55.7503	1.43038e-06	8	0	0	0.560198	0.0575758	G/A	G	AA	1	solcap_snp_sl_35677	36.7744
TCT_1N3MBUT_solcap_snp_sl_62362	TCT	1N3MBUT	BCAA	+	TCT		solcap_snp_sl_62362	3	58.1942	58.0991	58.464	7.1285e-05	42	1	3	-0.341462	0.265244	G/T	G	GG	9	solcap_snp_sl_4143 solcap_snp_sl_36238 solcap_snp_sl_15054 solcap_snp_sl_19570 solcap_snp_sl_11753 solcap_snp_sl_36273 solcap_snp_sl_25745 solcap_snp_sl_33242 solcap_snp_sl_55550	80.9036
TCT_HEPTAL_solcap_snp_sl_62300	TCT	HEPTAL	L	*	TCT		solcap_snp_sl_62300	3	58.5762	58.464	58.6202	2.17692e-05	23	1	0	0.224987	0.216867	T/C	T	TT	4	solcap_snp_sl_67052 solcap_snp_sl_100263 solcap_snp_sl_100333 solcap_snp_sl_63619	57.0916
CCI_ATERPI_solcap_snp_sl_62300	CCI	ATERPI	T	NA	CCI		solcap_snp_sl_62300	3	58.5762	58.5683	58.6202	8.19016e-10	8	0	0	-0.281004	0.1625	T/C	T	TT	2	solcap_snp_sl_26804 solcap_snp_sl_675	37.1255
CCI_1P3ON_solcap_snp_sl_9292	CCI	1P3ON	L	+	CCI		solcap_snp_sl_9292	3	59.0105	59.0083	59.1114	9.61677e-05	15	0	1	-0.324083	0.142857	G/T	G	TT	3	solcap_snp_sl_33199 solcap_snp_sl_41942 solcap_snp_sl_18519	70.9053
TCI_1P3ON_solcap_snp_sl_34206	TCI	1P3ON	L	+	TCI		solcap_snp_sl_34206	3	59.4681	59.4275	59.4734	3.27e-06	4	0	0	-0.46023	0.5	C/T	C	CC	3	solcap_snp_sl_100681 solcap_snp_sl_51094 solcap_snp_sl_29914	56.6
TCI_OCIM_solcap_snp_sl_34196	TCI	OCIM	T	NA	TCI		solcap_snp_sl_34196	3	59.4727	59.4275	59.4734	5.27e-06	4	0	0	0.704376	0.33	A/G	A	AA	2	solcap_snp_sl_31975 solcap_snp_sl_26879	38.95
CCI_3MBUTAC_solcap_snp_sl_9235	CCI	3MBUTAC	BCAA	NA	CCI		solcap_snp_sl_9235	3	59.7898	59.6806	59.7912	1.03592e-05	15	0	0	-0.793819	0.1125	C/T	C	TT	0	NA	16.37
TCT_E2HEP_solcap_snp_sl_61880	TCT	E2HEP	L	+	TCT		solcap_snp_sl_61880	3	60.595	60.4732	60.7298	1.15108e-05	30	4	1	-0.666002	0.322086	G/A	G	AA	1	solcap_snp_sl_30819	59.4234
TCT_3MBUTAC_solcap_snp_sl_9130	TCT	3MBUTAC	BCAA	NA	TCT		solcap_snp_sl_9130	3	61.1849	61.1706	61.2901	8.62136e-06	22	0	2	0.671781	0.380368	T/C	T	CC	4	solcap_snp_sl_100902 solcap_snp_sl_29914 solcap_snp_sl_39722 solcap_snp_sl_11281	72.7502
TCI_EUGEN_solcap_snp_sl_20724	TCI	EUGEN	B	-	TCI	CG.B.Phe.3	solcap_snp_sl_20724	3	61.5309	61.4291	61.5324	4.93e-08	16	1	0	0.240715	0.12	C/T	C	CC	3	solcap_snp_sl_36845 solcap_snp_sl_41751 solcap_snp_sl_49576	60.88
TCT_PHEAC_solcap_snp_sl_20720	TCT	PHEAC	Phe	+	TCT	CG.B.Phe.3	solcap_snp_sl_20720	3	61.5538	61.4927	61.6738	5.27964e-05	29	1	3	-0.112335	0.342424	A/G	A	AA	1	solcap_snp_sl_1497	33.01
TCI_2CAR_solcap_snp_sl_20703	TCI	2CAR	T	NA	TCI		solcap_snp_sl_20703	3	61.5861	61.4927	61.6132	1.12e-05	21	0	2	-0.0843376	0.29	T/G	T	TT	6	solcap_snp_sl_62822 solcap_snp_sl_15706 solcap_snp_sl_62846 solcap_snp_sl_3886 solcap_snp_sl_25429 solcap_snp_sl_17956	80.15
TCT_BENZY_solcap_snp_sl_33819	TCT	BENZY	Phe	NA	TCT		solcap_snp_sl_33819	3	64.3504	64.2468	64.4787	4.97818e-05	33	1	4	0.244477	0.0419162	C/T	C	CC	9	solcap_snp_sl_31973 solcap_snp_sl_39981 solcap_snp_sl_31353 solcap_snp_sl_29538 solcap_snp_sl_53072 solcap_snp_sl_22842 solcap_snp_sl_7025 solcap_snp_sl_67663 solcap_snp_sl_71141	75.0464
CCI_BENZY_solcap_snp_sl_67663	CCI	BENZY	Phe	NA	CCI_TCI_TCT		solcap_snp_sl_67663	3	64.958	64.8485	65.1773	1.88121e-07	44	2	1	-1.27981	0.125	C/T	C	TT	1	solcap_snp_sl_37999	72.4272
TCI_BENZY_solcap_snp_sl_67663	TCI	BENZY	Phe	NA	CCI_TCI_TCT		solcap_snp_sl_67663	3	64.958	64.8485	65.1773	1.8e-05	44	2	1	-1.34102	0.13	C/T	C	TT	2	solcap_snp_sl_22562 solcap_snp_sl_48974	68.51
TCT_BENZY_solcap_snp_sl_67663	TCT	BENZY	Phe	NA	CCI_TCI_TCT		solcap_snp_sl_67663	3	64.958	64.8485	65.1773	5.44799e-07	44	2	1	-0.883554	0.310241	C/T	C	TT	7	solcap_snp_sl_31973 solcap_snp_sl_39981 solcap_snp_sl_31353 solcap_snp_sl_29538 solcap_snp_sl_53072 solcap_snp_sl_22842 solcap_snp_sl_7025	70.4245
CCI_PHENE_solcap_snp_sl_36532	CCI	PHENE	Phe	+	CCI_TCI_TCT		solcap_snp_sl_36532	3	64.9848	64.9664	65.1773	2.06744e-08	25	0	1	-0.121868	0.432773	C/T	C	CC	3	solcap_snp_sl_7388 solcap_snp_sl_100959 solcap_snp_sl_14860	68.8921
CCI_1N2PHENE_solcap_snp_sl_45249	CCI	1N2PHENE	Phe	+	CCI		solcap_snp_sl_45249	4	0.231707	0.094325	0.240976	2.22556e-06	21	0	4	-0.333026	0.304167	C/T	C	TT	7	solcap_snp_sl_13451 solcap_snp_sl_21084 solcap_snp_sl_12647 solcap_snp_sl_7388 solcap_snp_sl_23494 solcap_snp_sl_9856 solcap_snp_sl_22606	67.6918
CCI_PCYM_solcap_snp_sl_45276	CCI	PCYM	B	*	CCI		solcap_snp_sl_45276	4	0.341763	0.331908	0.463274	3.94055e-05	26	0	4	0.75901	0.330508	T/C	T	CC	1	solcap_snp_sl_12764	46.3931
CCI_1N2PHENE_solcap_snp_sl_9856	CCI	1N2PHENE	Phe	+	CCI		solcap_snp_sl_9856	4	0.88378	0.810143	1.01919	3.84456e-08	23	0	1	-0.214524	0.333333	G/A	G	AA	5	solcap_snp_sl_13451 solcap_snp_sl_21084 solcap_snp_sl_12647 solcap_snp_sl_7388 solcap_snp_sl_23494	54.6462
CCI_E2HEX_solcap_snp_sl_64053	CCI	E2HEX	L	NSS	CCI		solcap_snp_sl_64053	4	2.00958	2.00712	2.08202	3.10512e-05	18	0	1	-0.976013	0.275424	G/T	G	TT	8	solcap_snp_sl_100533 solcap_snp_sl_26276 solcap_snp_sl_8426 solcap_snp_sl_29526 solcap_snp_sl_36221 solcap_snp_sl_29887 solcap_snp_sl_38945 solcap_snp_sl_4829	80.006
CCI_MESA_solcap_snp_sl_21338	CCI	MESA	B	NSS	CCI		solcap_snp_sl_21338	4	2.19959	2.17268	2.22929	6.86607e-10	8	0	1	0.0426101	0.134454	T/C	T	TT	4	solcap_snp_sl_36845 solcap_snp_sl_57877 solcap_snp_sl_64706 solcap_snp_sl_55958	73.6178
TCI_2EFUR_solcap_snp_sl_34670	TCI	2EFUR	L	*	TCI		solcap_snp_sl_34670	4	2.31053	2.30378	2.35911	6.81e-09	5	0	0	0.416034	0.35	C/T	C	CC	1	solcap_snp_sl_30846	26.19
CCI_2CAR_solcap_snp_sl_21363	CCI	2CAR	T	NA	CCI		solcap_snp_sl_21363	4	2.43262	2.33081	2.44192	5.1651e-05	11	0	1	0.703175	0.204167	G/A	G	GG	5	solcap_snp_sl_62822 solcap_snp_sl_8384 solcap_snp_sl_46719 solcap_snp_sl_32344 solcap_snp_sl_31729	68.589
TCT_EUGEN_solcap_snp_sl_21384	TCT	EUGEN	B	-	TCT		solcap_snp_sl_21384	4	3.01564	2.99184	3.08514	3.77434e-05	15	3	0	0.325498	0.472727	T/C	T	TT	9	solcap_snp_sl_36845 solcap_snp_sl_41751 solcap_snp_sl_16993 solcap_snp_sl_18443 solcap_snp_sl_100049 solcap_snp_sl_37793 solcap_snp_sl_41683 solcap_snp_sl_26780 solcap_snp_sl_37855	61.6026
TCI_MESA_solcap_snp_sl_41552	TCI	MESA	B	NSS	TCI		solcap_snp_sl_41552	4	4.85504	4.66912	4.96692	2.64e-07	27	0	1	0.0740623	0.23	T/G	T	GG	1	solcap_snp_sl_36845	54.86
TCI_EE24HEPT_solcap_snp_sl_41552	TCI	EE24HEPT	L	NA	TCI		solcap_snp_sl_41552	4	4.85504	4.66912	4.96692	4.12e-06	27	1	1	-0.086092	0.22	T/G	T	GG	5	solcap_snp_sl_18949 solcap_snp_sl_18256 solcap_snp_sl_14860 solcap_snp_sl_49182 solcap_snp_sl_47826	71.9
TCT_ATERPI_solcap_snp_sl_41609	TCT	ATERPI	T	NA	TCT		solcap_snp_sl_41609	4	5.32705	5.27298	5.5046	4.96362e-05	22	1	1	0.39732	0.384146	A/G	A	GG	5	solcap_snp_sl_31975 solcap_snp_sl_8859 solcap_snp_sl_21125 solcap_snp_sl_18306 solcap_snp_sl_8865	48.9291
CCI_SSC_solcap_snp_sl_16978	CCI	SSC	SUGAR	NA	CCI		solcap_snp_sl_16978	4	5.56022	5.55699	5.748	7.92706e-05	15	0	1	-0.359715	0.0578512	G/A	G	GG	5	solcap_snp_sl_48707 solcap_snp_sl_48769 solcap_snp_sl_36297 solcap_snp_sl_39725 solcap_snp_sl_17839	68.8112
TCT_EUGEN_solcap_snp_sl_41683	TCT	EUGEN	B	-	TCT*	Breed.4	solcap_snp_sl_41683	4	5.89567	5.79139	6.00813	1.48121e-06	15	1	0	0.170725	0.0757576	T/C	T	TT	6	solcap_snp_sl_36845 solcap_snp_sl_41751 solcap_snp_sl_16993 solcap_snp_sl_18443 solcap_snp_sl_100049 solcap_snp_sl_37793	53.7917
TCT_EUGEN_solcap_snp_sl_16993	TCT	EUGEN	B	-	TCT*	Breed.4	solcap_snp_sl_16993	4	6.00813	6.00813	6.25079	2.62594e-08	18	0	0	-1.70211	0.38024	A/G	A	GG	2	solcap_snp_sl_36845 solcap_snp_sl_41751	37.2782
CCI_DIMSU_solcap_snp_sl_41739	CCI	DIMSU	S	NA	CCI	Breed.4	solcap_snp_sl_41739	4	6.89329	6.65766	6.95422	2.35208e-05	15	0	0	0.0581294	0.354701	G/A	G	AA	0	NA	26.8163
TCI_1N2PHENE_solcap_snp_sl_41741	TCI	1N2PHENE	Phe	+	TCI	Breed.4	solcap_snp_sl_41741	4	6.95422	6.89329	7.1758	5.28e-06	20	6	0	0.157591	0.18	A/G	A	GG	1	solcap_snp_sl_39492	44.9
TCI_EUGEN_solcap_snp_sl_41751	TCI	EUGEN	B	-	TCI_TCT	Breed.4	solcap_snp_sl_41751	4	7.1758	6.95422	7.22815	3.34e-19	21	6	0	-0.568927	0.2	A/G	A	GG	1	solcap_snp_sl_36845	51.15
TCT_EUGEN_solcap_snp_sl_41751	TCT	EUGEN	B	-	TCI_TCT	Breed.4	solcap_snp_sl_41751	4	7.1758	6.95422	7.22815	9.92357e-11	21	6	0	-0.132738	0.0774194	A/G	A	GG	1	solcap_snp_sl_36845	25.3442
TCI_GUAIA_solcap_snp_sl_41751	TCI	GUAIA	B	*	TCI_TCT	Breed.4	solcap_snp_sl_41751	4	7.1758	6.95422	7.22815	5.39e-08	21	6	0	-0.24302	0.2	A/G	A	GG	1	solcap_snp_sl_36845	54.32
CCI_BIONO_solcap_snp_sl_17763	CCI	BIONO	C	*	CCI		solcap_snp_sl_17763	4	7.83456	7.62268	7.84487	1.75408e-07	12	0	1	-0.400728	0.133333	C/T	C	TT	1	solcap_snp_sl_67542	23.6802
CCI_EUGEN_solcap_snp_sl_57877	CCI	EUGEN	B	-	CCI_TCT		solcap_snp_sl_57877	4	50.6881	50.2108	50.9966	1.00891e-16	52	1	2	-0.501842	0.364407	C/T	C	TT	0	NA	27.6893
CCI_GUAIA_solcap_snp_sl_57877	CCI	GUAIA	B	*	CCI_TCT		solcap_snp_sl_57877	4	50.6881	50.2108	50.9966	2.1266e-10	52	1	2	-0.254018	0.190083	C/T	C	TT	2	solcap_snp_sl_36845 solcap_snp_sl_56187	48.8417
CCI_MESA_solcap_snp_sl_57877	CCI	MESA	B	NSS	CCI_TCT		solcap_snp_sl_57877	4	50.6881	50.2108	50.9966	3.96002e-22	52	1	2	-0.278882	0.273109	C/T	C	TT	1	solcap_snp_sl_36845	60.7744
TCT_MESA_solcap_snp_sl_57877	TCT	MESA	B	NSS	CCI_TCT		solcap_snp_sl_57877	4	50.6881	50.2108	50.9966	6.851e-05	52	1	2	-0.00357965	0.298193	C/T	C	TT	4	solcap_snp_sl_36845 solcap_snp_sl_36849 solcap_snp_sl_27908 solcap_snp_sl_53378	57.5431
TCT_EZ24HEPT_solcap_snp_sl_42940	TCT	EZ24HEPT	L	NA	TCT		solcap_snp_sl_42940	4	51.0791	50.6881	51.1698	5.40402e-08	26	0	1	0.578067	0.054878	T/C	T	CC	1	solcap_snp_sl_44625	40.6633
CCI_EE24D_solcap_snp_sl_42811	CCI	EE24D	L	*	CCI		solcap_snp_sl_42811	4	52.9033	52.7115	52.9676	7.52426e-06	14	0	0	-1.00955	0.229167	G/T	G	TT	3	solcap_snp_sl_71141 solcap_snp_sl_100163 solcap_snp_sl_53671	63.7186
TCT_3MBUTAC_solcap_snp_sl_14103	TCT	3MBUTAC	BCAA	NA	TCT		solcap_snp_sl_14103	4	53.3911	53.1291	53.4786	8.4175e-05	22	0	3	-0.908224	0.371166	T/C	T	TT	5	solcap_snp_sl_100902 solcap_snp_sl_29914 solcap_snp_sl_39722 solcap_snp_sl_11281 solcap_snp_sl_9130	75.3137
CCI_EE24HEPT_solcap_snp_sl_24149	CCI	EE24HEPT	L	NA	CCI		solcap_snp_sl_24149	4	53.926	53.9073	53.9261	1.07615e-08	3	0	0	1.70754	0.075	T/G	T	TT	0	NA	53.0763
TCI_EUGEN_solcap_snp_sl_58944	TCI	EUGEN	B	-	TCI		solcap_snp_sl_58944	4	54.2527	53.9488	54.3195	5.57e-08	26	0	1	-0.224544	0.26	T/A	T	TT	4	solcap_snp_sl_36845 solcap_snp_sl_41751 solcap_snp_sl_49576 solcap_snp_sl_20724	70.54
TCI_ZLINOX_solcap_snp_sl_24599	TCI	ZLINOX	T	NA	TCI_TCT		solcap_snp_sl_24599	4	54.3868	54.3679	54.4313	1.35e-08	7	0	1	-0.166745	0.27	G/T	G	GG	0	NA	14.72
CCI_3MFUR_solcap_snp_sl_24598	CCI	3MFUR	L	*	CCI		solcap_snp_sl_24598	4	54.3868	54.3868	54.4313	7.43231e-08	4	0	1	0.685753	0.184874	T/C	T	TT	1	solcap_snp_sl_56370	40.5948
TCT_ELINOX_solcap_snp_sl_24598	TCT	ELINOX	T	NA	TCI_TCT		solcap_snp_sl_24598	4	54.3868	54.2387	54.4313	2.31283e-07	21	0	2	0.181632	0.445122	T/C	T	TT	0	NA	23.9493
TCT_ZLINOX_solcap_snp_sl_24598	TCT	ZLINOX	T	NA	TCI_TCT		solcap_snp_sl_24598	4	54.3868	54.2387	54.4313	5.96571e-07	21	0	2	0.33952	0.445122	T/C	T	TT	0	NA	27.3692
TCI_ELINOX_solcap_snp_sl_24598	TCI	ELINOX	T	NA	TCI_TCT		solcap_snp_sl_24598	4	54.3868	54.3868	54.4313	1.09e-05	4	0	1	-0.151483	0.26	T/C	T	TT	0	NA	14.9
CCI_GRIAL_solcap_snp_sl_24665	CCI	GRIAL	C	*	CCI		solcap_snp_sl_24665	4	54.6939	54.613	54.8053	2.74268e-10	19	0	0	0.654176	0.119835	T/A	T	TT	1	solcap_snp_sl_23925	17.3632
TCT_PHENE_solcap_snp_sl_23459	TCT	PHENE	Phe	+	TCT		solcap_snp_sl_23459	4	54.9808	54.9575	55.0737	1.48984e-08	9	1	1	0.557254	0.369697	G/C	G	GG	0	NA	11.8844
CCI_GUAIA_solcap_snp_sl_12905	CCI	GUAIA	B	*	CCI		solcap_snp_sl_12905	4	57.7343	57.7287	57.789	1.98754e-06	7	1	0	0.608781	0.053719	A/C	A	AA	5	solcap_snp_sl_36845 solcap_snp_sl_56187 solcap_snp_sl_57877 solcap_snp_sl_26780 solcap_snp_sl_12244	67.1542
TCT_E2PEN_solcap_snp_sl_100043	TCT	E2PEN	L	+	TCT		solcap_snp_sl_100043	4	57.9783	57.9607	58.0642	2.59039e-05	13	0	0	0.536943	0.0449102	G/A	G	GG	3	solcap_snp_sl_44625 solcap_snp_sl_18949 solcap_snp_sl_25325	53.9743
TCT_SALI_solcap_snp_sl_11514	TCT	SALI	B	-	TCI_TCT		solcap_snp_sl_11514	4	58.2769	58.1449	58.3937	3.49993e-05	25	8	0	-0.599562	0.222892	A/G	A	AA	5	solcap_snp_sl_36845 solcap_snp_sl_100662 solcap_snp_sl_20585 solcap_snp_sl_46927 solcap_snp_sl_31228	69.1345
TCI_EUGEN_solcap_snp_sl_100582	TCI	EUGEN	B	-	TCI_TCT	CG.B.4	solcap_snp_sl_100582	4	58.4515	58.3941	58.6602	2e-07	32	1	0	0.160921	0.29	C/T	C	TT	6	solcap_snp_sl_36845 solcap_snp_sl_41751 solcap_snp_sl_49576 solcap_snp_sl_20724 solcap_snp_sl_58944 solcap_snp_sl_15094	78.52
TCI_GUAIA_solcap_snp_sl_100582	TCI	GUAIA	B	*	TCI_TCT	CG.B.4	solcap_snp_sl_100582	4	58.4515	58.3941	58.6602	4.63e-05	32	1	0	0.119482	0.18	C/T	C	TT	2	solcap_snp_sl_36845 solcap_snp_sl_41751	60.53
TCT_ZLINOX_solcap_snp_sl_17956	TCT	ZLINOX	T	NA	TCI_TCT		solcap_snp_sl_17956	4	59.7895	59.6252	59.8649	7.37735e-05	22	0	0	0.689201	0.360606	T/C	T	CC	3	solcap_snp_sl_24598 solcap_snp_sl_21124 solcap_snp_sl_31979	42.8274
TCI_2CAR_solcap_snp_sl_17956	TCI	2CAR	T	NA	TCI_TCT		solcap_snp_sl_17956	4	59.7895	59.6252	59.8649	9.26e-06	22	0	0	-0.323776	0.05	T/C	T	CC	5	solcap_snp_sl_62822 solcap_snp_sl_15706 solcap_snp_sl_62846 solcap_snp_sl_3886 solcap_snp_sl_25429	72.04
TCT_1P3ON_solcap_snp_sl_100127	TCT	1P3ON	L	+	TCT		solcap_snp_sl_100127	4	60.078	60.0716	60.1631	4.45751e-07	9	1	0	0.255449	0.060241	G/T	G	TT	2	solcap_snp_sl_44694 solcap_snp_sl_25325	39.8207
TCT_weight_solcap_snp_sl_23559	TCT	weight	weight	NA	TCT		solcap_snp_sl_23559	4	60.2795	60.1631	60.3891	3.14782e-11	26	0	2	0.0999195	0.211656	A/C	A	AA	5	solcap_snp_sl_36188 solcap_snp_sl_52529 solcap_snp_sl_100959 solcap_snp_sl_16645 solcap_snp_sl_100060	57.5727
TCI_PCYM_solcap_snp_sl_3848	TCI	PCYM	B	*	TCI		solcap_snp_sl_3848	4	63.1849	63.1848	63.1973	1.21e-09	4	0	0	-0.776378	0.09	C/T	C	TT	0	NA	41.32
TCI_2CAR_solcap_snp_sl_3886	TCI	2CAR	T	NA	TCI		solcap_snp_sl_3886	4	63.3538	63.3513	63.3643	2.96e-06	4	0	0	-0.440007	0.44	T/C	T	TT	3	solcap_snp_sl_62822 solcap_snp_sl_15706 solcap_snp_sl_62846	58.5
CCI_weight_solcap_snp_sl_3958	CCI	weight	weight	NA	CCI		solcap_snp_sl_3958	4	63.6365	63.5816	63.6983	1.86488e-08	20	0	1	NA	0.0909091	A/C	A	CC	5	solcap_snp_sl_16645 solcap_snp_sl_29351 solcap_snp_sl_12245 solcap_snp_sl_4829 solcap_snp_sl_27151	70.6688
TCI_PCYM_solcap_snp_sl_4067	TCI	PCYM	B	*	TCI		solcap_snp_sl_4067	4	64.0341	64.0068	64.0916	3.79e-06	16	0	0	-0.0916521	0.33	C/T	C	CC	1	solcap_snp_sl_3848	44.95
TCT_EZ24D_solcap_snp_sl_4067	TCT	EZ24D	L	NA	CCI_TCI_TCT		solcap_snp_sl_4067	4	64.0341	64.0068	64.0432	8.79052e-05	8	1	0	0.761023	0.407975	C/T	C	CC	2	solcap_snp_sl_40910 solcap_snp_sl_14843	41.6749
TCI_EE24HEPT_solcap_snp_sl_47826	TCI	EE24HEPT	L	NA	CCI_TCI_TCT		solcap_snp_sl_47826	4	64.0439	64.0437	64.0785	4.05e-06	6	0	0	-1.77319	0.23	A/G	A	GG	4	solcap_snp_sl_18949 solcap_snp_sl_18256 solcap_snp_sl_14860 solcap_snp_sl_49182	63.99
CCI_EZ24HEPT_solcap_snp_sl_47826	CCI	EZ24HEPT	L	NA	CCI_TCI_TCT		solcap_snp_sl_47826	4	64.0439	64.0437	64.0785	3.63843e-09	6	0	0	-1.5468	0.0413223	A/G	A	GG	1	solcap_snp_sl_41942	61.0959
CCI_3PONE_solcap_snp_sl_4090	CCI	3PONE	L	+	CCI_TCI_TCT		solcap_snp_sl_4090	4	64.0785	63.9663	64.1236	7.16234e-06	24	1	0	-2.28473	0.0583333	T/A	T	AA	0	NA	47.5091
CCI_PHENE_solcap_snp_sl_4090	CCI	PHENE	Phe	+	CCI		solcap_snp_sl_4090	4	64.0785	63.9663	64.1236	4.18762e-08	24	0	0	-2.80207	0.273109	T/A	T	AA	4	solcap_snp_sl_7388 solcap_snp_sl_100959 solcap_snp_sl_14860 solcap_snp_sl_36532	74.2291
TCI_E2HEX_solcap_snp_sl_4093	TCI	E2HEX	L	NSS	CCI_TCI_TCT		solcap_snp_sl_4093	4	64.0916	64.0341	64.0943	3.31e-12	11	1	0	1.15084	0.33	C/A	C	CC	1	solcap_snp_sl_18949	39.43
TCI_E2HEX_solcap_snp_sl_23604	TCI	E2HEX	L	NSS	TCI		solcap_snp_sl_23604	4	64.2699	64.2597	64.2769	1.69e-05	5	0	0	-0.00312568	0.29	A/G	A	GG	7	solcap_snp_sl_18949 solcap_snp_sl_4093 solcap_snp_sl_56575 solcap_snp_sl_23773 solcap_snp_sl_31739 solcap_snp_sl_14747 solcap_snp_sl_328	74.05
TCT_1N3MBUT_solcap_snp_sl_4143	TCT	1N3MBUT	BCAA	+	TCT		solcap_snp_sl_4143	4	64.2769	64.2699	64.3404	9.14369e-13	14	0	0	-2.0916	0.150602	T/C	T	CC	0	NA	53.8678
TCI_SSC_solcap_snp_sl_4143	TCI	SSC	SUGAR	NA	TCI_TCT		solcap_snp_sl_4143	4	64.2769	64.2699	64.3404	3.27e-11	14	0	0	-1.47231	0.11	T/C	T	CC	1	solcap_snp_sl_39725	70.42
TCT_SSC_solcap_snp_sl_4143	TCT	SSC	SUGAR	NA	TCI_TCT		solcap_snp_sl_4143	4	64.2769	64.2699	64.3404	2.52459e-06	14	0	0	-1.1409	0.0783133	T/C	T	CC	1	solcap_snp_sl_39725	64.3237
TCI_ZLINOX_solcap_snp_sl_15885	TCI	ZLINOX	T	NA	TCI		solcap_snp_sl_15885	5	0.767446	0.672099	0.863848	4.41e-06	29	0	0	-0.948966	0.09	T/A	T	AA	3	solcap_snp_sl_24599 solcap_snp_sl_25934 solcap_snp_sl_13606	41.88
CCI_EE24HEPT_solcap_snp_sl_15881	CCI	EE24HEPT	L	NA	CCI		solcap_snp_sl_15881	5	0.775244	0.672099	0.863848	9.06056e-06	29	1	0	-3.08305	0.425	C/T	C	TT	1	solcap_snp_sl_24149	61.9417
TCT_ATERPI_solcap_snp_sl_18306	TCT	ATERPI	T	NA	TCT		solcap_snp_sl_18306	5	2.19067	1.91011	2.19077	7.07957e-06	31	0	1	-0.658657	0.268072	T/C	T	CC	3	solcap_snp_sl_31975 solcap_snp_sl_8859 solcap_snp_sl_21125	39.8236
TCI_EE24HEPT_solcap_snp_sl_49182	TCI	EE24HEPT	L	NA	TCI		solcap_snp_sl_49182	5	2.2947	2.27958	2.58066	3.58e-08	35	0	3	-0.257144	0.05	C/T	C	TT	3	solcap_snp_sl_18949 solcap_snp_sl_18256 solcap_snp_sl_14860	59.09
TCI_BENZY_solcap_snp_sl_48974	TCI	BENZY	Phe	NA	TCI		solcap_snp_sl_48974	5	3.17711	3.07995	3.43492	1.2e-06	47	0	2	-2.61958	0.05	A/G	A	GG	1	solcap_snp_sl_22562	63.96
CCI_6MHON_solcap_snp_sl_23785	CCI	6MHON	C	+	CCI_TCT		solcap_snp_sl_23785	5	3.72027	3.71162	3.80701	1.85651e-05	7	0	0	0.00623972	0.186441	A/T	A	AA	3	solcap_snp_sl_13482 solcap_snp_sl_30918 solcap_snp_sl_100204	48.1959
TCI_PENAL_solcap_snp_sl_23778	TCI	PENAL	L	NA	TCI_TCT		solcap_snp_sl_23778	5	3.79706	3.71162	3.91627	7.73e-06	22	2	2	1.15686	0.41	C/G	C	CC	1	solcap_snp_sl_56667	56.85
TCI_E2HEX_solcap_snp_sl_23773	TCI	E2HEX	L	NSS	TCI_TCT		solcap_snp_sl_23773	5	3.80459	3.72027	3.8736	5.77e-09	17	2	0	-0.127611	0.1	G/A	G	AA	3	solcap_snp_sl_18949 solcap_snp_sl_4093 solcap_snp_sl_56575	51.42
CCI_6MHON_solcap_snp_sl_13482	CCI	6MHON	C	+	CCI_TCT		solcap_snp_sl_13482	5	3.87395	3.8736	3.94797	4.49744e-08	8	0	2	0.694563	0.168067	T/C	T	CC	0	NA	21.5788
CCI_NERAL_solcap_snp_sl_13482	CCI	NERAL	C	*	CCI_TCT		solcap_snp_sl_13482	5	3.87395	3.8736	3.94797	2.0044e-06	8	0	2	0.593108	0.392562	T/C	T	CC	1	solcap_snp_sl_100204	25.858
TCT_1P3ON_solcap_snp_sl_13481	TCT	1P3ON	L	+	TCI_TCT		solcap_snp_sl_13481	5	3.94797	3.87395	3.99704	3.1608e-05	11	0	4	0.499365	0.375758	A/G	A	GG	5	solcap_snp_sl_44694 solcap_snp_sl_25325 solcap_snp_sl_100127 solcap_snp_sl_18943 solcap_snp_sl_44168	59.1733
TCT_BIONO_solcap_snp_sl_48902	TCT	BIONO	C	*	CCI_TCT		solcap_snp_sl_48902	5	3.98313	3.91627	4.07181	2.43752e-06	14	0	3	#N/A	0.261146	A/G	A	NA	0	NA	20.6699
TCI_3MBUT_solcap_snp_sl_23736	TCI	3MBUT	BCAA	*	TCI		solcap_snp_sl_23736	5	3.99704	3.94797	3.99778	1.29e-05	4	0	2	-0.740439	0.25	G/T	G	TT	1	solcap_snp_sl_101091	42.45
TCI_EE24HEPT_solcap_snp_sl_18256	TCI	EE24HEPT	L	NA	TCI		solcap_snp_sl_18256	5	4.33038	4.32271	4.54384	9.1e-10	28	2	0	-0.475777	0.09	A/T	A	TT	1	solcap_snp_sl_18949	45.08
TCI_1P3ON_solcap_snp_sl_51094	TCI	1P3ON	L	+	TCI		solcap_snp_sl_51094	5	8.41477	8.30583	8.41478	2.21e-07	7	0	0	-0.257931	0.15	C/A	C	AA	1	solcap_snp_sl_100681	34.34
CCI_HEPTAL_solcap_snp_sl_5115	CCI	HEPTAL	L	*	CCI		solcap_snp_sl_5115	5	9.82485	9.7934	9.8716	1.81801e-06	6	0	0	0.52144	0.0847458	C/T	C	TT	1	solcap_snp_sl_71141	31.7036
CCI_SALI_solcap_snp_sl_100163	CCI	SALI	B	-	CCI		solcap_snp_sl_100163	5	58.5183	58.5139	58.7007	5.6823e-06	8	0	0	0.535613	0.172269	A/G	A	GG	8	solcap_snp_sl_36845 solcap_snp_sl_35394 solcap_snp_sl_100533 solcap_snp_sl_34763 solcap_snp_sl_29163 solcap_snp_sl_26879 solcap_snp_sl_36273 solcap_snp_sl_21966	74.759
CCI_E2OCT_solcap_snp_sl_100163	CCI	E2OCT	L	NA	CCI*		solcap_snp_sl_100163	5	58.5183	58.5139	58.7007	2.21924e-05	8	0	0	-1.30708	0.350427	A/G	A	GG	2	solcap_snp_sl_71141 solcap_snp_sl_31971	46.6155
CCI_EE24D_solcap_snp_sl_100163	CCI	EE24D	L	*	CCI*		solcap_snp_sl_100163	5	58.5183	58.5139	58.7007	4.3635e-07	8	0	0	-1.67078	0.168067	A/G	A	GG	1	solcap_snp_sl_71141	44.1102
TCI_BENZY_solcap_snp_sl_22562	TCI	BENZY	Phe	NA	TCI		solcap_snp_sl_22562	5	59.1855	58.9999	59.1913	1.18e-09	9	0	0	-0.16863	0.05	T/C	T	TT	0	NA	55.89
CCI_MESA_solcap_snp_sl_38	CCI	MESA	B	NSS	CCI		solcap_snp_sl_38	5	60.4592	60.3834	60.5515	1.91045e-08	16	0	1	0.0519162	0.140496	C/G	C	CC	6	solcap_snp_sl_36845 solcap_snp_sl_57877 solcap_snp_sl_64706 solcap_snp_sl_55958 solcap_snp_sl_21338 solcap_snp_sl_6196	79.3396
TCI_2EFUR_solcap_snp_sl_12187	TCI	2EFUR	L	*	TCI		solcap_snp_sl_12187	5	60.5738	60.5515	60.5858	1.11e-06	6	0	0	-0.571686	0.24	G/A	G	AA	3	solcap_snp_sl_30846 solcap_snp_sl_34670 solcap_snp_sl_26109	49.49
CCI_1N2PHENE_solcap_snp_sl_22606	CCI	1N2PHENE	Phe	+	CCI		solcap_snp_sl_22606	5	61.0057	60.9746	61.0062	1.28719e-07	6	0	2	-0.33478	0.0714286	T/C	T	CC	6	solcap_snp_sl_13451 solcap_snp_sl_21084 solcap_snp_sl_12647 solcap_snp_sl_7388 solcap_snp_sl_23494 solcap_snp_sl_9856	60.4876
TCI_BENZA_solcap_snp_sl_22623	TCI	BENZA	B	+	TCI_TCT		solcap_snp_sl_22623	5	61.2828	61.2092	61.2838	4.31e-06	8	1	0	1.20911	0.17	G/A	G	AA	0	NA	36.68
TCT_BENZA_solcap_snp_sl_22623	TCT	BENZA	B	+	TCI_TCT		solcap_snp_sl_22623	5	61.2828	61.2092	61.2874	3.03352e-09	9	1	0	0.732946	0.219512	G/A	G	AA	0	NA	31.5414
CCI_GUAIA_solcap_snp_sl_12244	CCI	GUAIA	B	*	CCI		solcap_snp_sl_12244	5	62.5558	62.5126	62.5559	1.34939e-06	6	1	0	-0.641644	0.295833	C/T	C	TT	4	solcap_snp_sl_36845 solcap_snp_sl_56187 solcap_snp_sl_57877 solcap_snp_sl_26780	61.5524
CCI_weight_solcap_snp_sl_12245	CCI	weight	weight	NA	CCI		solcap_snp_sl_12245	5	62.5559	62.5126	62.57	8.53242e-14	8	0	0	NA	0.413223	A/T	A	TT	2	solcap_snp_sl_16645 solcap_snp_sl_29351	46.1311
TCT_E2HEP_solcap_snp_sl_141	TCT	E2HEP	L	+	TCT*		solcap_snp_sl_141	5	62.5889	62.57	62.5891	4.17258e-05	4	0	0	0.552365	0.328221	A/G	A	GG	2	solcap_snp_sl_30819 solcap_snp_sl_61880	63.849
TCT_HEXAL_solcap_snp_sl_141	TCT	HEXAL	L	*	TCT*		solcap_snp_sl_141	5	62.5889	62.57	62.5891	1.83161e-05	4	0	0	0.948015	0.0813253	A/G	A	GG	1	solcap_snp_sl_100908	65.3606
TCI_3MBUT_solcap_snp_sl_180	TCI	3MBUT	BCAA	*	TCI		solcap_snp_sl_180	5	63.1824	62.8693	63.1898	7.88e-05	42	0	3	-1.72381	0.08	T/C	T	CC	2	solcap_snp_sl_101091 solcap_snp_sl_23736	54.02
CCI_EE24HEPT_solcap_snp_sl_37763	CCI	EE24HEPT	L	NA	CCI_TCI		solcap_snp_sl_37763	5	64.3932	64.2015	64.4543	5.54699e-05	40	2	1	-0.801507	0.435897	C/T	C	TT	3	solcap_snp_sl_24149 solcap_snp_sl_15881 solcap_snp_sl_55681	74.6995
TCI_E2HEX_solcap_snp_sl_328	TCI	E2HEX	L	NSS	CCI_TCI		solcap_snp_sl_328	5	64.3995	64.3932	64.4081	1.15e-05	3	0	0	-0.749612	0.08	G/A	G	AA	6	solcap_snp_sl_18949 solcap_snp_sl_4093 solcap_snp_sl_56575 solcap_snp_sl_23773 solcap_snp_sl_31739 solcap_snp_sl_14747	70.64
TCT_EUGEN_solcap_snp_sl_37793	TCT	EUGEN	B	-	TCT		solcap_snp_sl_37793	5	64.4416	64.4178	64.4892	9.19209e-07	14	1	1	0.321721	0.123494	A/G	A	GG	5	solcap_snp_sl_36845 solcap_snp_sl_41751 solcap_snp_sl_16993 solcap_snp_sl_18443 solcap_snp_sl_100049	49.4438
TCT_EUGEN_solcap_snp_sl_37855	TCT	EUGEN	B	-	TCT		solcap_snp_sl_37855	5	64.733	64.6348	64.8918	1.17295e-05	38	1	1	0.0814544	0.245455	G/T	G	TT	8	solcap_snp_sl_36845 solcap_snp_sl_41751 solcap_snp_sl_16993 solcap_snp_sl_18443 solcap_snp_sl_100049 solcap_snp_sl_37793 solcap_snp_sl_41683 solcap_snp_sl_26780	58.834
CCI_ATERPI_solcap_snp_sl_23100	CCI	ATERPI	T	NA	CCI*		solcap_snp_sl_23100	6	0.058558	0.058558	0.076926	5.21214e-05	1	0	0	0.284455	0.420833	A/G	A	GG	7	solcap_snp_sl_26804 solcap_snp_sl_675 solcap_snp_sl_62300 solcap_snp_sl_39953 solcap_snp_sl_7444 solcap_snp_sl_36419 solcap_snp_sl_36165	71.3851
TCT_BENZY_solcap_snp_sl_39981	TCT	BENZY	Phe	NA	TCT		solcap_snp_sl_39981	6	0.076926	0.058558	0.22736	2.68724e-13	14	0	0	-0.197463	0.0538922	G/A	G	AA	1	solcap_snp_sl_31973	42.5109
CCI_ATERPI_solcap_snp_sl_26804	CCI	ATERPI	T	NA	CCI*		solcap_snp_sl_26804	6	0.266405	0.080422	0.267263	6.9747e-16	15	0	0	-0.581458	0.180672	C/T	C	TT	0	NA	11.8002
CCI_ATERPI_solcap_snp_sl_39953	CCI	ATERPI	T	NA	CCI		solcap_snp_sl_39953	6	0.504648	0.460692	0.62486	1.90693e-07	11	0	0	0.252882	0.141667	T/C	T	CC	3	solcap_snp_sl_26804 solcap_snp_sl_675 solcap_snp_sl_62300	46.3701
TCT_EUGEN_solcap_snp_sl_26780	TCT	EUGEN	B	-	CCI_TCT		solcap_snp_sl_26780	6	0.525287	0.504648	0.62486	2.77744e-06	9	0	0	-0.260966	0.0988024	A/T	A	TT	7	solcap_snp_sl_36845 solcap_snp_sl_41751 solcap_snp_sl_16993 solcap_snp_sl_18443 solcap_snp_sl_100049 solcap_snp_sl_37793 solcap_snp_sl_41683	55.8716
CCI_GUAIA_solcap_snp_sl_26780	CCI	GUAIA	B	*	CCI_TCT		solcap_snp_sl_26780	6	0.525287	0.504648	0.62486	2.14111e-07	9	0	0	-0.581671	0.44958	A/T	A	TT	3	solcap_snp_sl_36845 solcap_snp_sl_56187 solcap_snp_sl_57877	54.8328
TCT_EZ24HEPT_solcap_snp_sl_25327	TCT	EZ24HEPT	L	NA	TCT*		solcap_snp_sl_25327	6	1.25473	1.24788	1.25507	9.35343e-06	2	0	0	-1.40588	0.242424	T/C	T	CC	4	solcap_snp_sl_44625 solcap_snp_sl_42940 solcap_snp_sl_15260 solcap_snp_sl_18949	55.5566
TCT_1P3ON_solcap_snp_sl_25325	TCT	1P3ON	L	+	TCT*		solcap_snp_sl_25325	6	1.25507	1.25473	1.28132	2.34522e-07	2	0	0	-1.74389	0.0479042	A/G	A	GG	1	solcap_snp_sl_44694	31.1987
TCT_E2PEN_solcap_snp_sl_25325	TCT	E2PEN	L	+	TCT*		solcap_snp_sl_25325	6	1.25507	1.25473	1.28132	1.1737e-07	2	0	0	-1.77034	0.060241	A/G	A	GG	2	solcap_snp_sl_44625 solcap_snp_sl_18949	49.1542
TCT_PHENE_solcap_snp_sl_25325	TCT	PHENE	Phe	+	TCT		solcap_snp_sl_25325	6	1.25507	1.25473	1.28132	6.09494e-05	2	0	0	0.905554	0.060241	A/G	A	GG	2	solcap_snp_sl_23459 solcap_snp_sl_38243	33.0678
TCI_BDAM_solcap_snp_sl_35255	TCI	BDAM	C	*	TCI		solcap_snp_sl_35255	6	1.34513	1.34511	1.35389	5.03e-07	2	0	0	-0.575595	0.21	G/T	G	TT	0	NA	44.53
CCI_E2HEX_solcap_snp_sl_15515	CCI	E2HEX	L	NSS	CCI		solcap_snp_sl_15515	6	1.62093	1.61325	1.66521	7.93202e-05	6	0	0	0.091253	0.235537	C/T	C	CC	10	solcap_snp_sl_100533 solcap_snp_sl_26276 solcap_snp_sl_8426 solcap_snp_sl_29526 solcap_snp_sl_36221 solcap_snp_sl_29887 solcap_snp_sl_38945 solcap_snp_sl_4829 solcap_snp_sl_64053 solcap_snp_sl_35459	84.5691
TCT_Z3HEX_solcap_snp_sl_35174	TCT	Z3HEX	L	*	TCT		solcap_snp_sl_35174	6	2.02705	2.01658	2.09241	5.48675e-06	10	0	1	1.05078	0.109756	G/T	G	TT	2	solcap_snp_sl_29720 solcap_snp_sl_18949	42.2784
TCI_ZLINOX_solcap_snp_sl_35063	TCI	ZLINOX	T	NA	TCI		solcap_snp_sl_35063	6	2.64288	2.61466	2.67653	7.21e-05	7	0	1	-0.477199	0.48	G/A	G	AA	4	solcap_snp_sl_24599 solcap_snp_sl_25934 solcap_snp_sl_13606 solcap_snp_sl_15885	49.56
TCT_SALI_solcap_snp_sl_100662	TCT	SALI	B	-	TCT		solcap_snp_sl_100662	6	2.67653	2.40236	2.98626	3.14877e-07	59	1	6	-0.372799	0.0843373	C/G	C	GG	1	solcap_snp_sl_36845	45.901
TCT_Z3HEX_solcap_snp_sl_36680	TCT	Z3HEX	L	*	TCT		solcap_snp_sl_36680	6	29.0697	28.9055	29.5067	8.70179e-06	33	1	0	-0.362188	0.437126	C/T	C	TT	3	solcap_snp_sl_29720 solcap_snp_sl_18949 solcap_snp_sl_35174	51.3696
TCT_3MBUTAC_solcap_snp_sl_11281	TCT	3MBUTAC	BCAA	NA	TCT		solcap_snp_sl_11281	6	29.7169	29.5067	29.8068	1.52141e-06	16	0	1	-0.47132	0.101796	G/A	G	GG	3	solcap_snp_sl_100902 solcap_snp_sl_29914 solcap_snp_sl_39722	69.7534
TCT_E2PEN_solcap_snp_sl_44625	TCT	E2PEN	L	+	TCT*	Breed.6	solcap_snp_sl_44625	6	32.2045	31.6126	32.318	1.91453e-14	30	0	2	-1.26585	0.162651	C/T	C	TT	0	NA	28.2971
TCT_EE24HEPT_solcap_snp_sl_44625	TCT	EE24HEPT	L	NA	TCT*	Breed.6	solcap_snp_sl_44625	6	32.2045	31.6126	32.318	8.22716e-06	30	0	2	-1.33129	0.158537	C/T	C	TT	3	solcap_snp_sl_49295 solcap_snp_sl_18949 solcap_snp_sl_46719	60.8461
TCT_EZ24HEPT_solcap_snp_sl_44625	TCT	EZ24HEPT	L	NA	TCT*	Breed.6	solcap_snp_sl_44625	6	32.2045	31.6126	32.318	8.28885e-09	30	0	2	-0.683665	0.162651	C/T	C	TT	0	NA	34.147
TCT_1P3ON_solcap_snp_sl_44694	TCT	1P3ON	L	+	TCT*	Breed.6	solcap_snp_sl_44694	6	32.9497	32.8142	33.1388	1.27783e-14	16	2	0	-1.24582	0.156627	T/C	T	CC	0	NA	25.1611
TCT_3PONE_solcap_snp_sl_44694	TCT	3PONE	L	+	TCT*	Breed.6	solcap_snp_sl_44694	6	32.9497	32.8142	33.1388	1.22343e-07	16	2	0	-1.32059	0.427273	T/C	T	CC	1	solcap_snp_sl_18949	42.7921
TCT_EE24H_solcap_snp_sl_44721	TCT	EE24H	L	*	TCT*	Breed.6	solcap_snp_sl_44721	6	33.2495	33.1388	33.3719	1.56168e-05	19	3	0	-0.25453	0.437126	T/C	T	CC	2	solcap_snp_sl_18949 solcap_snp_sl_29720	41.933
TCT_EE24HEPT_solcap_snp_sl_100365	TCT	EE24HEPT	L	NA	TCT		solcap_snp_sl_100365	6	35.0825	35.0158	35.1165	4.81198e-05	15	1	0	-0.852002	0.345455	T/C	T	CC	4	solcap_snp_sl_49295 solcap_snp_sl_18949 solcap_snp_sl_46719 solcap_snp_sl_44625	66.5341
TCT_3MBUT_solcap_snp_sl_24361	TCT	3MBUT	BCAA	*	TCT		solcap_snp_sl_24361	6	36.2353	36.0819	36.2484	3.15907e-07	22	0	1	-0.57957	0.137725	A/C	A	AA	4	solcap_snp_sl_6044 solcap_snp_sl_12748 solcap_snp_sl_33558 solcap_snp_sl_59806	47.0413
CCI_MESA_solcap_snp_sl_55958	CCI	MESA	B	NSS	CCI		solcap_snp_sl_55958	6	36.2484	36.2353	36.2857	7.64653e-13	7	0	0	0.0712054	0.161017	G/T	G	TT	3	solcap_snp_sl_36845 solcap_snp_sl_57877 solcap_snp_sl_64706	70.0612
TCI_EZ24HEPT_solcap_snp_sl_100216	TCI	EZ24HEPT	L	NA	TCI		solcap_snp_sl_100216	6	36.2857	36.2353	36.3835	1.22e-05	18	0	0	-0.925733	0.45	A/G	A	AA	1	solcap_snp_sl_30918	30.77
CCI_ELINOX_solcap_snp_sl_1319	CCI	ELINOX	T	NA	CCI*		solcap_snp_sl_1319	6	37.389	37.2826	37.4407	4.34274e-08	20	0	2	0.791224	0.317797	G/A	G	AA	1	solcap_snp_sl_15320	35.0031
CCI_ZLINOX_solcap_snp_sl_1319	CCI	ZLINOX	T	NA	CCI*		solcap_snp_sl_1319	6	37.389	37.2826	37.4407	3.86787e-08	20	0	2	0.850161	0.231092	G/A	G	AA	0	NA	31.3268
TCT_3MBUT_solcap_snp_sl_12748	TCT	3MBUT	BCAA	*	TCT		solcap_snp_sl_12748	6	38.1807	38.1784	38.1844	5.86265e-09	2	0	0	-0.365133	0.295732	C/T	C	TT	1	solcap_snp_sl_6044	34.3659
CCI_PCYM_solcap_snp_sl_12764	CCI	PCYM	B	*	CCI		solcap_snp_sl_12764	6	38.2107	38.0919	38.3007	2.84997e-06	31	0	4	1.33749	0.108333	G/C	G	CC	0	NA	41.7547
TCT_3MFUR_solcap_snp_sl_41917	TCT	3MFUR	L	*	CCI_TCT		solcap_snp_sl_41917	6	38.5126	38.3468	38.5595	4.89276e-05	28	3	0	0.0128787	0.289157	C/T	C	CC	0	NA	49.3005
CCI_1P3ON_solcap_snp_sl_41942	CCI	1P3ON	L	+	CCI_TCT		solcap_snp_sl_41942	6	38.5595	38.5126	38.804	7.80826e-07	25	3	1	1.6228	0.053719	C/A	C	CC	1	solcap_snp_sl_33199	59.4993
CCI_E2PEN_solcap_snp_sl_41942	CCI	E2PEN	L	+	CCI_TCT		solcap_snp_sl_41942	6	38.5595	38.5126	38.804	2.55108e-05	25	3	1	1.45131	0.184874	C/A	C	CC	0	NA	42.7679
CCI_EZ24HEPT_solcap_snp_sl_41942	CCI	EZ24HEPT	L	NA	CCI_TCT		solcap_snp_sl_41942	6	38.5595	38.5126	38.804	2.14892e-13	25	3	1	1.64552	0.184874	C/A	C	CC	0	NA	52.3744
CCI_GRACE_solcap_snp_sl_57607	CCI	GRACE	C	*	CCI		solcap_snp_sl_57607	6	42.3492	42.3452	42.4259	2.77917e-06	17	0	1	-0.00304387	0.487395	C/T	C	TT	0	NA	19.5548
TCT_BENZY_solcap_snp_sl_24443	TCT	BENZY	Phe	NA	CCI_TCT		solcap_snp_sl_24443	6	42.4979	42.487	42.5145	5.06291e-05	5	0	1	0.843075	0.322581	G/C	G	CC	10	solcap_snp_sl_31973 solcap_snp_sl_39981 solcap_snp_sl_31353 solcap_snp_sl_29538 solcap_snp_sl_53072 solcap_snp_sl_22842 solcap_snp_sl_7025 solcap_snp_sl_67663 solcap_snp_sl_71141 solcap_snp_sl_33819	77.397
CCI_PHENE_solcap_snp_sl_19899	CCI	PHENE	Phe	+	CCI_TCT		solcap_snp_sl_19899	6	42.6206	42.5844	42.6732	5.662e-07	22	2	0	0.030077	0.355372	A/C	A	AA	5	solcap_snp_sl_7388 solcap_snp_sl_100959 solcap_snp_sl_14860 solcap_snp_sl_36532 solcap_snp_sl_4090	77.7516
CCI_BENZA_solcap_snp_sl_57374	CCI	BENZA	B	+	CCI		solcap_snp_sl_57374	6	43.5101	43.5073	43.6178	9.95727e-07	23	0	1	-0.700375	0.195833	A/C	A	CC	0	NA	24.6071
TCI_E2HEX_solcap_snp_sl_31739	TCI	E2HEX	L	NSS	TCI*		solcap_snp_sl_31739	6	45.5274	45.2504	45.6221	3.27e-08	54	3	4	-0.378105	0.19	G/A	G	AA	4	solcap_snp_sl_18949 solcap_snp_sl_4093 solcap_snp_sl_56575 solcap_snp_sl_23773	61.1
TCI_E2PEN_solcap_snp_sl_31739	TCI	E2PEN	L	+	TCI*		solcap_snp_sl_31739	6	45.5274	45.2504	45.6221	1.1e-05	54	3	4	-0.424188	0.33	G/A	G	AA	2	solcap_snp_sl_18952 solcap_snp_sl_13617	54.03
CCI_2CAR_solcap_snp_sl_31729	CCI	2CAR	T	NA	CCI		solcap_snp_sl_31729	6	45.8272	45.8194	45.9177	1.54101e-05	15	0	0	0.746612	0.310345	G/A	G	GG	4	solcap_snp_sl_62822 solcap_snp_sl_8384 solcap_snp_sl_46719 solcap_snp_sl_32344	64.8301
CCI_BIONO_solcap_snp_sl_100481	CCI	BIONO	C	*	CCI		solcap_snp_sl_100481	6	46.001	45.9545	46.0675	1.93861e-06	21	0	0	0.342794	0.34322	T/G	T	TT	3	solcap_snp_sl_67542 solcap_snp_sl_17763 solcap_snp_sl_8854	37.4257
TCT_weight_solcap_snp_sl_100060	TCT	weight	weight	NA	TCT		solcap_snp_sl_100060	6	46.144	46.1347	46.1443	2.1328e-12	5	0	0	0.344758	0.242424	T/C	T	CC	4	solcap_snp_sl_36188 solcap_snp_sl_52529 solcap_snp_sl_100959 solcap_snp_sl_16645	49.5151
TCI_1N2PHENE_solcap_snp_sl_24258	TCI	1N2PHENE	Phe	+	TCI		solcap_snp_sl_24258	6	46.2604	46.1908	46.4115	7.61e-05	37	1	1	0.791572	0.41	G/A	G	GG	3	solcap_snp_sl_39492 solcap_snp_sl_41741 solcap_snp_sl_17448	60.75
CCI_MESA_solcap_snp_sl_68480	CCI	MESA	B	NSS	CCI		solcap_snp_sl_68480	7	0.96533	0.902822	0.998105	1.15551e-06	12	0	0	-0.591298	0.194915	C/T	C	TT	8	solcap_snp_sl_36845 solcap_snp_sl_57877 solcap_snp_sl_64706 solcap_snp_sl_55958 solcap_snp_sl_21338 solcap_snp_sl_6196 solcap_snp_sl_38 solcap_snp_sl_5973	85.2356
TCT_HEPTAL_solcap_snp_sl_100333	TCT	HEPTAL	L	*	CCI_TCT		solcap_snp_sl_100333	7	2.27648	2.2129	2.41097	2.19321e-06	23	0	0	-0.424981	0.319277	A/G	A	GG	2	solcap_snp_sl_67052 solcap_snp_sl_100263	43.4221
CCI_HEPTAL_solcap_snp_sl_68166	CCI	HEPTAL	L	*	CCI_TCT		solcap_snp_sl_68166	7	2.32704	2.22445	2.41097	2.24873e-06	22	0	0	0.252354	0.280992	C/T	C	TT	2	solcap_snp_sl_71141 solcap_snp_sl_5115	43.9766
CCI_E2HEX_solcap_snp_sl_38945	CCI	E2HEX	L	NSS	CCI		solcap_snp_sl_38945	7	57.1132	56.9552	57.1595	1.69746e-05	11	1	0	-0.638995	0.214286	G/C	G	CC	6	solcap_snp_sl_100533 solcap_snp_sl_26276 solcap_snp_sl_8426 solcap_snp_sl_29526 solcap_snp_sl_36221 solcap_snp_sl_29887	67.2908
CCI_EUGEN_solcap_snp_sl_26437	CCI	EUGEN	B	-	CCI		solcap_snp_sl_26437	7	57.2142	57.1598	57.3202	5.04734e-05	6	2	0	0.767713	0.159664	C/T	C	CC	7	solcap_snp_sl_57877 solcap_snp_sl_36845 solcap_snp_sl_13612 solcap_snp_sl_35394 solcap_snp_sl_69835 solcap_snp_sl_100027 solcap_snp_sl_24679	76.8508
TCI_3MBUTAC_solcap_snp_sl_5839	TCI	3MBUTAC	BCAA	NA	TCI		solcap_snp_sl_5839	7	60.0129	60.0111	60.2791	7.3e-06	11	0	2	-0.100835	0.24	A/G	A	AA	2	solcap_snp_sl_100902 solcap_snp_sl_39722	64.96
TCT_MESA_solcap_snp_sl_53378	TCT	MESA	B	NSS	TCT		solcap_snp_sl_53378	7	62.2403	62.0185	62.3806	4.28678e-05	45	0	1	-0.0067201	0.0939394	G/A	G	AA	3	solcap_snp_sl_36845 solcap_snp_sl_36849 solcap_snp_sl_27908	53.4457
TCI_1N3MBUT_solcap_snp_sl_53335	TCI	1N3MBUT	BCAA	+	TCI		solcap_snp_sl_53335	7	62.3806	62.2403	62.5616	1.23e-05	39	0	1	0.214331	0.26	C/T	C	TT	3	solcap_snp_sl_100762 solcap_snp_sl_100049 solcap_snp_sl_26022	69.11
TCT_SALI_solcap_snp_sl_31228	TCT	SALI	B	-	TCT		solcap_snp_sl_31228	7	62.8419	62.7531	62.92	2.83182e-06	30	0	0	0.920157	0.169697	A/G	A	AA	4	solcap_snp_sl_36845 solcap_snp_sl_100662 solcap_snp_sl_20585 solcap_snp_sl_46927	64.7228
TCI_BDAM_solcap_snp_sl_6291	TCI	BDAM	C	*	TCI_TCT		solcap_snp_sl_6291	7	63.2029	63.1656	63.267	5.17e-06	17	0	0	-0.560911	0.37	C/T	C	TT	2	solcap_snp_sl_35255 solcap_snp_sl_34763	55.37
TCT_BDAM_solcap_snp_sl_6291	TCT	BDAM	C	*	TCI_TCT		solcap_snp_sl_6291	7	63.2029	63.1656	63.267	1.02388e-05	17	0	0	-0.394035	0.230303	C/T	C	TT	1	solcap_snp_sl_34763	49.8634
CCI_E2PEN_solcap_snp_sl_6291	CCI	E2PEN	L	+	CCI		solcap_snp_sl_6291	7	63.2029	63.1656	63.267	6.22059e-05	17	1	0	-0.119747	0.243697	C/T	C	TT	1	solcap_snp_sl_41942	43.6678
CCI_1N2PHENE_solcap_snp_sl_7032	CCI	1N2PHENE	Phe	+	CCI_TCT		solcap_snp_sl_7032	7	63.54	63.5357	63.5421	3.91708e-05	3	0	0	0.143482	0.382353	A/G	A	AA	8	solcap_snp_sl_13451 solcap_snp_sl_21084 solcap_snp_sl_12647 solcap_snp_sl_7388 solcap_snp_sl_23494 solcap_snp_sl_9856 solcap_snp_sl_22606 solcap_snp_sl_45249	72.4667
CCI_EZ24HEPT_solcap_snp_sl_7029	CCI	EZ24HEPT	L	NA	CCI		solcap_snp_sl_7029	7	63.5505	63.5415	63.562	3.00472e-06	3	0	0	-0.182536	0.2	A/G	A	GG	4	solcap_snp_sl_41942 solcap_snp_sl_47826 solcap_snp_sl_55681 solcap_snp_sl_36500	76.2746
TCT_BENZY_solcap_snp_sl_7025	TCT	BENZY	Phe	NA	CCI_TCT		solcap_snp_sl_7025	7	63.5617	63.5505	63.562	4.22026e-07	2	0	0	0.321924	0.114458	C/T	C	TT	6	solcap_snp_sl_31973 solcap_snp_sl_39981 solcap_snp_sl_31353 solcap_snp_sl_29538 solcap_snp_sl_53072 solcap_snp_sl_22842	67.9599
CCI_3MBUT_solcap_snp_sl_55505	CCI	3MBUT	BCAA	*	CCI		solcap_snp_sl_55505	7	63.5826	63.562	63.6754	5.92066e-05	14	0	2	-0.761053	0.0882353	T/G	T	GG	2	solcap_snp_sl_8865 solcap_snp_sl_30142	40.7455
CCI_HEPTAL_solcap_snp_sl_71141	CCI	HEPTAL	L	*	CCI*		solcap_snp_sl_71141	7	64.722	64.7083	64.838	8.77503e-07	23	0	0	-1.36345	0.152542	C/T	C	TT	0	NA	20.0705
CCI_E2OCT_solcap_snp_sl_71141	CCI	E2OCT	L	NA	CCI*		solcap_snp_sl_71141	7	64.722	64.7083	64.838	5.77507e-07	23	0	0	-1.23448	0.0454545	C/T	C	TT	0	NA	29.3867
CCI_EE24D_solcap_snp_sl_71141	CCI	EE24D	L	*	CCI*		solcap_snp_sl_71141	7	64.722	64.7083	64.838	1.1387e-10	23	0	0	-1.32077	0.152542	C/T	C	TT	0	NA	35.5522
TCT_BENZY_solcap_snp_sl_71141	TCT	BENZY	Phe	NA	TCT		solcap_snp_sl_71141	7	64.722	64.7083	64.838	1.48123e-05	23	0	0	-0.773957	0.259259	C/T	C	TT	8	solcap_snp_sl_31973 solcap_snp_sl_39981 solcap_snp_sl_31353 solcap_snp_sl_29538 solcap_snp_sl_53072 solcap_snp_sl_22842 solcap_snp_sl_7025 solcap_snp_sl_67663	72.2716
CCI_6MHON_solcap_snp_sl_100204	CCI	6MHON	C	+	CCI*		solcap_snp_sl_100204	7	64.9222	64.7407	65.0265	3.95164e-06	41	0	2	-0.913039	0.392562	G/C	G	CC	2	solcap_snp_sl_13482 solcap_snp_sl_30918	38.1153
CCI_NERAL_solcap_snp_sl_100204	CCI	NERAL	C	*	CCI*		solcap_snp_sl_100204	7	64.9222	64.7407	65.0265	1.14265e-06	41	0	2	-0.93648	0.13913	G/C	G	CC	0	NA	9.55837
CCI_HEXAL_solcap_snp_sl_12147	CCI	HEXAL	L	*	CCI*		solcap_snp_sl_12147	7	65.0051	64.9093	65.0781	3.12247e-06	26	0	1	-0.387584	0.157025	A/C	A	CC	0	NA	32.509
CCI_Z3HEX_solcap_snp_sl_71086	CCI	Z3HEX	L	*	CCI*		solcap_snp_sl_71086	7	65.075	65.0297	65.1825	3.82567e-05	22	1	0	-1.07084	0.0482456	G/T	G	TT	2	solcap_snp_sl_21684 solcap_snp_sl_15701	35.8961
CCI_BIONO_solcap_snp_sl_37096	CCI	BIONO	C	*	CCI*		solcap_snp_sl_37096	7	65.0872	65.087	65.1388	6.43698e-06	7	0	0	0.734206	0.369748	T/C	T	CC	4	solcap_snp_sl_67542 solcap_snp_sl_17763 solcap_snp_sl_8854 solcap_snp_sl_100481	43.8846
TCT_DIMSU_solcap_snp_sl_71046	TCT	DIMSU	S	NA	TCT		solcap_snp_sl_71046	7	65.1825	65.0781	65.3354	6.99977e-05	34	0	3	-0.965909	0.10303	T/C	T	CC	3	solcap_snp_sl_18943 solcap_snp_sl_31551 solcap_snp_sl_456	58.0057
TCI_EUGEN_solcap_snp_sl_71003	TCI	EUGEN	B	-	TCI		solcap_snp_sl_71003	7	65.4156	65.1825	65.4397	9.87e-05	31	1	4	-0.176423	0.09	C/T	C	TT	8	solcap_snp_sl_36845 solcap_snp_sl_41751 solcap_snp_sl_49576 solcap_snp_sl_20724 solcap_snp_sl_58944 solcap_snp_sl_15094 solcap_snp_sl_100582 solcap_snp_sl_29749	84.77
TCT_BENZA_solcap_snp_sl_11982	TCT	BENZA	B	+	TCT		solcap_snp_sl_11982	7	67.3814	67.2002	67.4185	9.71441e-06	39	3	0	-0.371424	0.366667	A/T	A	TT	3	solcap_snp_sl_22623 solcap_snp_sl_56524 solcap_snp_sl_101003	54.3487
CCI_3MFUR_solcap_snp_sl_56370	CCI	3MFUR	L	*	CCI		solcap_snp_sl_56370	8	0.044504	0.042728	0.049686	8.82044e-10	3	0	1	-0.686584	0.260504	C/T	C	TT	0	NA	26.578
TCT_2CAR_solcap_snp_sl_56445	TCT	2CAR	T	NA	TCT		solcap_snp_sl_56445	8	0.617567	0.430959	0.781277	2.34794e-06	47	7	3	0.860671	0.0658683	C/T	C	TT	2	solcap_snp_sl_62790 solcap_snp_sl_31593	50.7255
TCI_3PONE_solcap_snp_sl_56499	TCI	3PONE	L	+	TCI		solcap_snp_sl_56499	8	0.864375	0.844908	0.901303	3.16e-07	11	0	1	-1.39909	0.46	G/A	G	AA	0	NA	39.26
TCI_PCYM_solcap_snp_sl_19782	TCI	PCYM	B	*	TCI_TCT	CG.B.8	solcap_snp_sl_19782	8	0.901912	0.901303	0.902155	4.1e-06	1	0	0	-0.62638	0.04	G/C	G	CC	2	solcap_snp_sl_3848 solcap_snp_sl_4067	52.15
TCT_BENZA_solcap_snp_sl_56524	TCT	BENZA	B	+	TCI_TCT	CG.B.8	solcap_snp_sl_56524	8	0.998275	0.864375	1.16535	3.44309e-09	45	7	11	0.793664	0.295732	A/G	A	GG	1	solcap_snp_sl_22623	41.0445
TCI_E2HEX_solcap_snp_sl_56575	TCI	E2HEX	L	NSS	TCI*		solcap_snp_sl_56575	8	1.16535	1.03014	1.41216	5.67e-09	47	1	2	-0.634993	0.16	A/G	A	GG	2	solcap_snp_sl_18949 solcap_snp_sl_4093	46.7
TCI_PENAL_solcap_snp_sl_56667	TCI	PENAL	L	NA	TCI*		solcap_snp_sl_56667	8	1.59624	1.41282	1.67598	2.41e-07	27	1	1	-0.223637	0.09	T/C	T	CC	0	NA	49.55
CCI_1N2PHENE_solcap_snp_sl_7388	CCI	1N2PHENE	Phe	+	CCI*		solcap_snp_sl_7388	8	2.9315	2.91354	2.97126	6.56435e-10	7	0	0	0.61668	0.087156	T/C	T	TT	3	solcap_snp_sl_13451 solcap_snp_sl_21084 solcap_snp_sl_12647	37.75
CCI_PHENE_solcap_snp_sl_7388	CCI	PHENE	Phe	+	CCI*		solcap_snp_sl_7388	8	2.9315	2.91354	2.97126	2.1239e-18	7	0	0	0.876009	0.140496	T/C	T	TT	0	NA	42.7677
CCI_SSC_solcap_snp_sl_48769	CCI	SSC	SUGAR	NA	CCI		solcap_snp_sl_48769	8	51.2379	51.183	51.3292	7.60749e-09	6	0	0	-0.333767	0.4	A/G	A	GG	1	solcap_snp_sl_48707	27.9614
CCI_1N2PHENE_solcap_snp_sl_13451	CCI	1N2PHENE	Phe	+	CCI		solcap_snp_sl_13451	8	52.4711	52.3928	52.5423	4.73832e-12	5	0	0	-1.28001	0.075	A/T	A	TT	0	NA	24.3197
CCI_SSC_solcap_snp_sl_48707	CCI	SSC	SUGAR	NA	CCI		solcap_snp_sl_48707	8	52.597	52.5568	52.6267	8.11338e-15	10	0	0	0.496446	0.254237	G/T	G	TT	0	NA	25.4205
CCI_GRACE_solcap_snp_sl_18195	CCI	GRACE	C	*	CCI		solcap_snp_sl_18195	8	54.3563	54.3456	54.416	7.24512e-06	6	0	1	-0.649083	0.133333	T/C	T	CC	1	solcap_snp_sl_57607	26.3092
TCT_PCYM_solcap_snp_sl_34704	TCT	PCYM	B	*	TCT		solcap_snp_sl_34704	8	57.0515	56.9544	57.0753	4.45977e-05	16	0	0	-0.954108	0.0868263	A/G	A	GG	2	solcap_snp_sl_35677 solcap_snp_sl_55790	41.7289
TCT_3MBUT_solcap_snp_sl_64647	TCT	3MBUT	BCAA	*	TCT		solcap_snp_sl_64647	8	58.2232	58.1008	58.5179	5.78905e-05	45	0	4	0.451501	0.170659	C/T	C	TT	9	solcap_snp_sl_6044 solcap_snp_sl_12748 solcap_snp_sl_33558 solcap_snp_sl_59806 solcap_snp_sl_24361 solcap_snp_sl_26271 solcap_snp_sl_31971 solcap_snp_sl_100084 solcap_snp_sl_29064	68.2447
CCI_MESA_solcap_snp_sl_64706	CCI	MESA	B	NSS	CCI		solcap_snp_sl_64706	8	58.5179	58.3072	58.5405	1.70542e-13	22	2	3	0.385279	0.0833333	C/T	C	TT	2	solcap_snp_sl_36845 solcap_snp_sl_57877	64.1582
CCI_EZ24D_solcap_snp_sl_21466	CCI	EZ24D	L	NA	CCI		solcap_snp_sl_21466	8	59.4889	59.4343	59.6002	4.36249e-07	7	0	0	0.732315	0.0909091	G/A	G	GG	0	NA	29.239
CCI_SALI_solcap_snp_sl_34763	CCI	SALI	B	-	CCI		solcap_snp_sl_34763	8	59.8225	59.7567	59.9063	1.62162e-11	16	0	0	0.863563	0.0416667	T/C	T	TT	3	solcap_snp_sl_36845 solcap_snp_sl_35394 solcap_snp_sl_100533	40.4967
TCI_BDAM_solcap_snp_sl_34763	TCI	BDAM	C	*	TCI_TCT		solcap_snp_sl_34763	8	59.8225	59.7567	59.9063	3.56e-06	16	0	0	-0.489086	0.24	T/C	T	TT	1	solcap_snp_sl_35255	51.32
TCT_BDAM_solcap_snp_sl_34763	TCT	BDAM	C	*	TCI_TCT		solcap_snp_sl_34763	8	59.8225	59.7567	59.9063	8.2537e-07	16	0	0	-0.437192	0.265244	T/C	T	TT	0	NA	45.3954
CCI_PHEAC_solcap_snp_sl_44764	CCI	PHEAC	Phe	+	CCI		solcap_snp_sl_44764	9	0.640768	0.531146	0.650754	5.55289e-06	20	0	0	-0.00506176	0.181416	T/C	T	TT	2	solcap_snp_sl_3292 solcap_snp_sl_5761	61.6029
CCI_3MBUT_solcap_snp_sl_58055	CCI	3MBUT	BCAA	*	CCI		solcap_snp_sl_58055	9	0.938977	0.853907	1.01676	6.34633e-05	20	0	3	0.509325	0.173729	T/C	T	TT	3	solcap_snp_sl_8865 solcap_snp_sl_30142 solcap_snp_sl_55505	48.8734
CCI_2CAR_solcap_snp_sl_32344	CCI	2CAR	T	NA	CCI		solcap_snp_sl_32344	9	1.7702	1.71121	1.77121	5.26804e-06	6	0	0	0.757707	0.0420168	C/T	C	CC	3	solcap_snp_sl_62822 solcap_snp_sl_8384 solcap_snp_sl_46719	59.9281
TCT_BENZY_solcap_snp_sl_22842	TCT	BENZY	Phe	NA	TCT		solcap_snp_sl_22842	9	2.25078	2.23443	2.31974	2.05726e-09	10	0	1	-0.740193	0.160606	T/C	T	CC	5	solcap_snp_sl_31973 solcap_snp_sl_39981 solcap_snp_sl_31353 solcap_snp_sl_29538 solcap_snp_sl_53072	63.4732
CCI_weight_solcap_snp_sl_16645	CCI	weight	weight	NA	CCI_TCI_TCT		solcap_snp_sl_16645	9	2.2512	2.25078	2.25988	8.86892e-20	2	0	0	NA	0.358333	T/C	T	CC	0	NA	14.1308
TCI_weight_solcap_snp_sl_16645	TCI	weight	weight	NA	CCI_TCI_TCT		solcap_snp_sl_16645	9	2.2512	2.25078	2.25988	6.16e-05	2	0	0	0.518992	0.42	T/C	T	CC	1	solcap_snp_sl_18943	47.96
TCT_weight_solcap_snp_sl_16645	TCT	weight	weight	NA	CCI_TCI_TCT		solcap_snp_sl_16645	9	2.2512	2.25078	2.25988	9.97391e-13	2	0	0	0.655199	0.105422	T/C	T	CC	3	solcap_snp_sl_36188 solcap_snp_sl_52529 solcap_snp_sl_100959	49.4922
TCI_BCYCL_solcap_snp_sl_39811	TCI	BCYCL	C	NA	TCI		solcap_snp_sl_39811	9	2.6326	2.59486	2.71052	9.05e-05	11	0	3	-0.307337	0.06	T/C	T	CC	1	solcap_snp_sl_36287	32.73
TCT_3MBUT_solcap_snp_sl_100084	TCT	3MBUT	BCAA	*	TCT		solcap_snp_sl_100084	9	3.11	3.05251	3.39328	5.2331e-06	36	0	1	0.0394888	0.25	C/G	C	GG	7	solcap_snp_sl_6044 solcap_snp_sl_12748 solcap_snp_sl_33558 solcap_snp_sl_59806 solcap_snp_sl_24361 solcap_snp_sl_26271 solcap_snp_sl_31971	60.5772
CCI_SSC_solcap_snp_sl_39725	CCI	SSC	SUGAR	NA	CCI_TCI_TCT	Breed.9	solcap_snp_sl_39725	9	3.51063	3.51009	3.51754	2.72623e-06	2	2	0	-0.99078	0.315126	A/G	A	AA	3	solcap_snp_sl_48707 solcap_snp_sl_48769 solcap_snp_sl_36297	53.9585
TCI_SSC_solcap_snp_sl_39725	TCI	SSC	SUGAR	NA	CCI_TCI_TCT	Breed.9	solcap_snp_sl_39725	9	3.51063	3.51009	3.51754	2.99e-12	2	2	0	-1.30737	0.47	A/G	A	AA	0	NA	55.26
TCT_SSC_solcap_snp_sl_39725	TCT	SSC	SUGAR	NA	CCI_TCI_TCT	Breed.9	solcap_snp_sl_39725	9	3.51063	3.51009	3.51754	2.56492e-16	2	2	0	-1.39989	0.393939	A/G	A	AA	0	NA	54.6986
TCI_3MBUTAC_solcap_snp_sl_39722	TCI	3MBUTAC	BCAA	NA	TCI_TCT	Breed.9	solcap_snp_sl_39722	9	3.51754	3.51063	3.54976	9.8e-07	7	0	0	-0.950727	0.25	A/T	A	TT	1	solcap_snp_sl_100902	59.29
TCT_3MBUTAC_solcap_snp_sl_39722	TCT	3MBUTAC	BCAA	NA	TCI_TCT	Breed.9	solcap_snp_sl_39722	9	3.51754	3.51063	3.54976	2.44519e-07	7	0	0	-1.2271	0.460366	A/T	A	TT	2	solcap_snp_sl_100902 solcap_snp_sl_29914	66.3555
CCI_PCYM_solcap_snp_sl_101005	CCI	PCYM	B	*	CCI	Breed.9	solcap_snp_sl_101005	9	4.10431	3.86555	4.17724	4.8234e-05	39	1	1	-0.0454753	0.258333	T/C	T	CC	3	solcap_snp_sl_12764 solcap_snp_sl_45276 solcap_snp_sl_19630	52.6549
CCI_PHEAC_solcap_snp_sl_39516	CCI	PHEAC	Phe	+	CCI	Breed.9 ; CG.Phe.9	solcap_snp_sl_39516	9	4.59523	4.45086	4.59556	3.59883e-05	15	1	1	-1.41011	0.104167	A/G	A	GG	3	solcap_snp_sl_3292 solcap_snp_sl_5761 solcap_snp_sl_44764	67.0249
TCI_1N2PHENE_solcap_snp_sl_39492	TCI	1N2PHENE	Phe	+	TCI*	Breed.9 ; CG.Phe.9	solcap_snp_sl_39492	9	4.79902	4.73803	4.90305	2.56e-07	19	0	0	-1.57319	0.12	C/A	C	AA	0	NA	37.25
TCI_PHENE_solcap_snp_sl_39492	TCI	PHENE	Phe	+	TCI*	Breed.9 ; CG.Phe.9	solcap_snp_sl_39492	9	4.79902	4.73803	4.90305	2.35e-05	19	0	0	-1.58816	0.12	C/A	C	AA	0	NA	35.85
TCI_2EFUR_solcap_snp_sl_45076	TCI	2EFUR	L	*	TCI		solcap_snp_sl_45076	9	5.83348	5.64051	5.89819	6.96e-05	14	0	1	0.308279	0.29	C/A	C	CC	4	solcap_snp_sl_30846 solcap_snp_sl_34670 solcap_snp_sl_26109 solcap_snp_sl_12187	56.82
TCT_2CAR_solcap_snp_sl_100415	TCT	2CAR	T	NA	TCT		solcap_snp_sl_100415	9	27.9525	26.6684	27.9536	2.34445e-05	7	0	1	-0.741015	0.153614	A/G	A	AA	5	solcap_snp_sl_62790 solcap_snp_sl_31593 solcap_snp_sl_56445 solcap_snp_sl_63680 solcap_snp_sl_52056	65.2818
CCI_EZ24D_solcap_snp_sl_43036	CCI	EZ24D	L	NA	CCI		solcap_snp_sl_43036	9	60.2145	60.0606	60.3638	1.2875e-05	30	3	1	-2.02149	0.190083	A/G	A	GG	2	solcap_snp_sl_21466 solcap_snp_sl_2226	51.378
TCT_EE24HEPT_solcap_snp_sl_49295	TCT	EE24HEPT	L	NA	TCT		solcap_snp_sl_49295	9	61.381	61.1143	61.6872	2.71088e-11	45	3	0	0.192403	0.162651	A/G	A	GG	0	NA	40.7539
TCT_EE24HEPT_solcap_snp_sl_46719	TCT	EE24HEPT	L	NA	TCT		solcap_snp_sl_46719	9	62.8097	62.5934	62.9539	6.57873e-07	41	0	2	-0.494559	0.141975	C/T	C	TT	2	solcap_snp_sl_49295 solcap_snp_sl_18949	57.7977
CCI_2CAR_solcap_snp_sl_46719	CCI	2CAR	T	NA	CCI		solcap_snp_sl_46719	9	62.8097	62.7801	62.9539	2.10409e-06	21	0	1	1.39345	0.449153	C/T	C	TT	2	solcap_snp_sl_62822 solcap_snp_sl_8384	57.3939
CCI_3MBUTAC_solcap_snp_sl_3424	CCI	3MBUTAC	BCAA	NA	CCI		solcap_snp_sl_3424	9	63.6819	63.6798	63.7942	5.71018e-05	13	0	0	-0.563829	0.239669	A/C	A	AA	2	solcap_snp_sl_9235 solcap_snp_sl_67090	36.5576
TCT_SALI_solcap_snp_sl_46927	TCT	SALI	B	-	TCT		solcap_snp_sl_46927	9	63.7942	63.6819	63.9037	8.52808e-07	21	2	0	0.693103	0.272727	A/G	A	GG	3	solcap_snp_sl_36845 solcap_snp_sl_100662 solcap_snp_sl_20585	59.8057
CCI_DIMSU_solcap_snp_sl_58180	CCI	DIMSU	S	NA	CCI_TCI		solcap_snp_sl_58180	9	64.2708	64.1766	64.2751	8.97145e-05	14	1	0	-0.689559	0.432773	A/G	A	AA	1	solcap_snp_sl_41739	37.3195
TCI_DIMSU_solcap_snp_sl_58180	TCI	DIMSU	S	NA	CCI_TCI		solcap_snp_sl_58180	9	64.2708	64.1766	64.2751	1.46e-08	14	1	0	-1.08568	0.43	A/G	A	AA	0	NA	42.59
CCI_BIONO_solcap_snp_sl_100747	CCI	BIONO	C	*	CCI		solcap_snp_sl_100747	9	64.3609	64.2865	64.474	7.55325e-05	19	0	0	-0.360075	0.303419	T/C	T	CC	7	solcap_snp_sl_67542 solcap_snp_sl_17763 solcap_snp_sl_8854 solcap_snp_sl_100481 solcap_snp_sl_37096 solcap_snp_sl_43786 solcap_snp_sl_33547	57.2701
TCT_HEXAL_solcap_snp_sl_100747	TCT	HEXAL	L	*	TCT		solcap_snp_sl_100747	9	64.3609	64.2865	64.474	8.0921e-05	19	0	0	-0.175951	0.313665	T/C	T	CC	2	solcap_snp_sl_100908 solcap_snp_sl_141	68.6569
CCI_EUGEN_solcap_snp_sl_36845	CCI	EUGEN	B	-	CCI_TCI_TCT		solcap_snp_sl_36845	9	65.4612	65.3579	65.6861	8.66746e-16	49	1	4	0.665409	0.273109	T/C	T	TT	1	solcap_snp_sl_57877	45.9342
TCI_EUGEN_solcap_snp_sl_36845	TCI	EUGEN	B	-	CCI_TCI_TCT		solcap_snp_sl_36845	9	65.4612	65.3579	65.6861	1.08e-24	49	1	4	0.717981	0.36	T/C	T	TT	0	NA	31.61
TCT_EUGEN_solcap_snp_sl_36845	TCT	EUGEN	B	-	CCI_TCI_TCT		solcap_snp_sl_36845	9	65.4612	65.3579	65.6522	2.49844e-14	41	1	4	0.557128	0.398773	T/C	T	TT	0	NA	20.1516
CCI_GUAIA_solcap_snp_sl_36845	CCI	GUAIA	B	*	CCI_TCI_TCT		solcap_snp_sl_36845	9	65.4612	65.3579	65.6861	2.76972e-22	49	1	4	0.815159	0.364407	T/C	T	TT	0	NA	32.5661
TCI_GUAIA_solcap_snp_sl_36845	TCI	GUAIA	B	*	CCI_TCI_TCT		solcap_snp_sl_36845	9	65.4612	65.3579	65.6861	3.13e-22	49	1	4	1.25245	0.36	T/C	T	TT	0	NA	45.42
TCT_GUAIA_solcap_snp_sl_36845	TCT	GUAIA	B	*	CCI_TCI_TCT		solcap_snp_sl_36845	9	65.4612	65.3579	65.6522	1.33497e-25	41	1	4	1.06315	0.398773	T/C	T	TT	0	NA	34.9264
CCI_MESA_solcap_snp_sl_36845	CCI	MESA	B	NSS	CCI_TCI_TCT		solcap_snp_sl_36845	9	65.4612	65.3579	65.6861	1.2671e-46	49	1	4	1.27236	0.364407	T/C	T	TT	0	NA	51.9035
TCI_MESA_solcap_snp_sl_36845	TCI	MESA	B	NSS	CCI_TCI_TCT		solcap_snp_sl_36845	9	65.4612	65.3579	65.6861	1.58e-21	49	1	4	1.26162	0.36	T/C	T	TT	0	NA	46.78
TCT_MESA_solcap_snp_sl_36845	TCT	MESA	B	NSS	CCI_TCI_TCT		solcap_snp_sl_36845	9	65.4612	65.3579	65.6522	3.84225e-25	41	1	4	1.08851	0.398773	T/C	T	TT	0	NA	34.7912
CCI_SALI_solcap_snp_sl_36845	CCI	SALI	B	-	CCI_TCI_TCT		solcap_snp_sl_36845	9	65.4612	65.3579	65.6861	3.43955e-13	49	1	4	0.906248	0.364407	T/C	T	TT	0	NA	21.3286
TCI_SALI_solcap_snp_sl_36845	TCI	SALI	B	-	CCI_TCI_TCT		solcap_snp_sl_36845	9	65.4612	65.3579	65.6861	2.53e-08	49	1	4	1.06762	0.36	T/C	T	TT	1	solcap_snp_sl_20585	56.76
TCT_SALI_solcap_snp_sl_36845	TCT	SALI	B	-	CCI_TCI_TCT		solcap_snp_sl_36845	9	65.4612	65.3579	65.6522	1.23002e-09	41	1	4	1.00822	0.398773	T/C	T	TT	0	NA	36.8059
TCT_GUAIA_solcap_snp_sl_36849	TCT	GUAIA	B	*	CCI_TCI_TCT		solcap_snp_sl_36849	9	65.7411	65.6861	65.8023	3.54032e-13	15	0	1	-0.961464	0.0598802	A/G	A	GG	1	solcap_snp_sl_36845	50.6346
TCT_MESA_solcap_snp_sl_36849	TCT	MESA	B	NSS	CCI_TCI_TCT		solcap_snp_sl_36849	9	65.7411	65.6861	65.8023	7.11275e-13	15	0	1	-0.519769	0.0598802	A/G	A	GG	1	solcap_snp_sl_36845	43.616
CCI_EUGEN_solcap_snp_sl_69835	CCI	EUGEN	B	-	CCI		solcap_snp_sl_69835	9	67.2327	67.1514	67.2381	3.05773e-06	11	0	1	-0.34835	0.108333	T/C	T	CC	4	solcap_snp_sl_57877 solcap_snp_sl_36845 solcap_snp_sl_13612 solcap_snp_sl_35394	60.6477
TCT_1N3MBUT_solcap_snp_sl_25745	TCT	1N3MBUT	BCAA	+	TCT		solcap_snp_sl_25745	9	67.2819	67.2381	67.3578	8.20757e-06	19	0	1	-0.434463	0.118182	T/G	T	TT	6	solcap_snp_sl_4143 solcap_snp_sl_36238 solcap_snp_sl_15054 solcap_snp_sl_19570 solcap_snp_sl_11753 solcap_snp_sl_36273	74.5254
TCT_1N3MBUT_solcap_snp_sl_11753	TCT	1N3MBUT	BCAA	+	TCT		solcap_snp_sl_11753	9	67.5653	67.5045	67.5831	8.07966e-06	11	0	0	-0.43038	0.358896	C/T	C	TT	4	solcap_snp_sl_4143 solcap_snp_sl_36238 solcap_snp_sl_15054 solcap_snp_sl_19570	70.0779
TCT_2CAR_solcap_snp_sl_63680	TCT	2CAR	T	NA	TCT		solcap_snp_sl_63680	9	68.0431	67.8492	68.145	2.35895e-06	48	0	3	1.33535	0.218182	G/T	G	TT	3	solcap_snp_sl_62790 solcap_snp_sl_31593 solcap_snp_sl_56445	58.5691
TCI_GRIAL_solcap_snp_sl_63653	TCI	GRIAL	C	*	TCI		solcap_snp_sl_63653	9	68.0807	68.0549	68.145	9.4e-05	15	0	1	-1.54384	0.09	T/C	T	CC	0	NA	30.79
TCT_HEPTAL_solcap_snp_sl_63619	TCT	HEPTAL	L	*	TCT		solcap_snp_sl_63619	9	68.228	68.0807	68.4042	1.43266e-05	41	2	0	0.168914	0.135542	A/G	A	GG	3	solcap_snp_sl_67052 solcap_snp_sl_100263 solcap_snp_sl_100333	46.7434
TCI_GRACE_solcap_snp_sl_46021	TCI	GRACE	C	*	TCI		solcap_snp_sl_46021	10	0.040208	0.040208	0.24304	2.22e-06	29	2	2	0.962248	0.1	T/C	T	CC	0	NA	30.4
TCI_MESA_solcap_snp_sl_46040	TCI	MESA	B	NSS	TCI		solcap_snp_sl_46040	10	0.306512	0.093203	0.361373	9e-05	31	1	2	-0.0344813	0.2	C/T	C	TT	2	solcap_snp_sl_36845 solcap_snp_sl_41552	60.57
TCI_6MHON_solcap_snp_sl_101052	TCI	6MHON	C	+	TCI		solcap_snp_sl_101052	10	0.962372	0.953797	1.05018	3.26e-05	19	0	2	0.062918	0.06	G/T	G	TT	0	NA	42.89
CCI_PHEAC_solcap_snp_sl_3292	CCI	PHEAC	Phe	+	CCI		solcap_snp_sl_3292	10	1.26475	1.14566	1.28064	3.1145e-14	18	0	0	-1.2171	0.1	T/C	T	CC	0	NA	44.0011
CCI_SSC_solcap_snp_sl_17839	CCI	SSC	SUGAR	NA	CCI		solcap_snp_sl_17839	10	1.61358	1.61035	1.68465	7.84628e-06	12	0	0	-1.09361	0.403361	A/G	A	GG	4	solcap_snp_sl_48707 solcap_snp_sl_48769 solcap_snp_sl_36297 solcap_snp_sl_39725	52.1327
CCI_SALI_solcap_snp_sl_29163	CCI	SALI	B	-	CCI		solcap_snp_sl_29163	10	1.99187	1.97807	2.0786	8.02659e-11	11	1	1	-0.49109	0.12605	T/C	T	CC	4	solcap_snp_sl_36845 solcap_snp_sl_35394 solcap_snp_sl_100533 solcap_snp_sl_34763	52.6087
TCT_2CAR_solcap_snp_sl_52056	TCT	2CAR	T	NA	TCT		solcap_snp_sl_52056	10	2.93622	2.75284	2.97003	8.10116e-06	26	0	2	0.84015	0.204545	G/T	G	TT	4	solcap_snp_sl_62790 solcap_snp_sl_31593 solcap_snp_sl_56445 solcap_snp_sl_63680	62.5675
TCI_3MFUR_solcap_snp_sl_52027	TCI	3MFUR	L	*	TCI		solcap_snp_sl_52027	10	3.10176	2.97003	3.28207	8e-05	27	2	2	-0.443388	0.22	T/G	T	GG	3	solcap_snp_sl_10271 solcap_snp_sl_15094 solcap_snp_sl_53933	55.17
TCI_BDAM_solcap_snp_sl_25002	TCI	BDAM	C	*	TCI		solcap_snp_sl_25002	10	3.93185	3.78303	3.93201	6.72e-05	14	0	0	-0.314109	0.28	C/T	C	TT	4	solcap_snp_sl_35255 solcap_snp_sl_34763 solcap_snp_sl_6291 solcap_snp_sl_28825	66.02
TCT_3MBUT_solcap_snp_sl_29064	TCT	3MBUT	BCAA	*	TCT		solcap_snp_sl_29064	10	25.4967	24.1705	25.6675	1.7538e-05	14	0	1	0.471572	0.0898204	T/C	T	CC	8	solcap_snp_sl_6044 solcap_snp_sl_12748 solcap_snp_sl_33558 solcap_snp_sl_59806 solcap_snp_sl_24361 solcap_snp_sl_26271 solcap_snp_sl_31971 solcap_snp_sl_100084	64.5194
TCT_weight_solcap_snp_sl_30188	TCT	weight	weight	NA	TCT		solcap_snp_sl_30188	10	37.1295	33.9402	37.9793	1.16799e-08	31	0	0	-0.0262183	0.0688623	C/T	C	TT	9	solcap_snp_sl_36188 solcap_snp_sl_52529 solcap_snp_sl_100959 solcap_snp_sl_16645 solcap_snp_sl_100060 solcap_snp_sl_23559 solcap_snp_sl_23925 solcap_snp_sl_52552 solcap_snp_sl_18992	80.5503
TCI_E2HEX_solcap_snp_sl_14747	TCI	E2HEX	L	NSS	TCI		solcap_snp_sl_14747	10	50.3301	50.2768	50.331	9.49e-06	2	0	0	0.612004	0.22	G/T	G	GG	5	solcap_snp_sl_18949 solcap_snp_sl_4093 solcap_snp_sl_56575 solcap_snp_sl_23773 solcap_snp_sl_31739	65.78
TCT_weight_solcap_snp_sl_58732	TCT	weight	weight	NA	TCT		solcap_snp_sl_58732	10	50.9779	50.9158	51.8545	2.869e-05	12	0	0	0.65624	0.275758	C/T	C	TT	10	solcap_snp_sl_36188 solcap_snp_sl_52529 solcap_snp_sl_100959 solcap_snp_sl_16645 solcap_snp_sl_100060 solcap_snp_sl_23559 solcap_snp_sl_23925 solcap_snp_sl_52552 solcap_snp_sl_18992 solcap_snp_sl_30188	83.0959
CCI_PENAL_solcap_snp_sl_28782	CCI	PENAL	L	NA	CCI		solcap_snp_sl_28782	10	58.1712	58.0914	58.4598	2.93153e-05	24	1	1	0.385485	0.1	C/T	C	TT	0	NA	34.3873
CCI_EUGEN_solcap_snp_sl_24679	CCI	EUGEN	B	-	CCI		solcap_snp_sl_24679	10	60.1479	60.1379	60.2985	4.93536e-05	21	1	3	0.415756	0.152893	A/G	A	AA	6	solcap_snp_sl_57877 solcap_snp_sl_36845 solcap_snp_sl_13612 solcap_snp_sl_35394 solcap_snp_sl_69835 solcap_snp_sl_100027	73.3537
TCT_EZ24D_solcap_snp_sl_14843	TCT	EZ24D	L	NA	TCI_TCT		solcap_snp_sl_14843	10	60.439	60.2985	60.5296	8.50469e-06	31	1	0	-1.47801	0.0778443	C/T	C	TT	1	solcap_snp_sl_40910	33.4329
TCI_EE24HEPT_solcap_snp_sl_14860	TCI	EE24HEPT	L	NA	TCI_TCT		solcap_snp_sl_14860	10	60.492	60.4426	60.4923	1.41e-08	9	0	0	-1.0595	0.04	A/G	A	GG	2	solcap_snp_sl_18949 solcap_snp_sl_18256	53.38
CCI_PHENE_solcap_snp_sl_14860	CCI	PHENE	Phe	+	CCI		solcap_snp_sl_14860	10	60.492	60.4426	60.4923	1.605e-10	9	1	0	-0.482164	0.220339	A/G	A	GG	2	solcap_snp_sl_7388 solcap_snp_sl_100959	64.0955
TCI_SALI_solcap_snp_sl_20585	TCI	SALI	B	-	TCI_TCT		solcap_snp_sl_20585	10	62.6415	62.6044	62.6456	1.19e-08	4	0	0	-2.19013	0.08	G/C	G	CC	0	NA	33.21
TCT_SALI_solcap_snp_sl_20585	TCT	SALI	B	-	TCI_TCT		solcap_snp_sl_20585	10	62.6415	62.6044	62.6456	5.46987e-07	4	0	0	-1.6576	0.293939	G/C	G	CC	2	solcap_snp_sl_36845 solcap_snp_sl_100662	49.5693
CCI_GRIAL_solcap_snp_sl_61089	CCI	GRIAL	C	*	CCI		solcap_snp_sl_61089	10	62.6997	62.6044	62.8007	1.08739e-05	25	1	1	-0.948956	0.295833	T/C	T	CC	4	solcap_snp_sl_23925 solcap_snp_sl_24665 solcap_snp_sl_25929 solcap_snp_sl_54854	53.5563
CCI_1N3MBUT_solcap_snp_sl_8865	CCI	1N3MBUT	BCAA	+	CCI*		solcap_snp_sl_8865	10	62.9881	62.8836	62.9918	7.36581e-05	14	0	0	-1.27447	0.465812	A/G	A	GG	1	solcap_snp_sl_15014	38.1414
CCI_3MBUT_solcap_snp_sl_8865	CCI	3MBUT	BCAA	*	CCI*		solcap_snp_sl_8865	10	62.9881	62.8836	62.9918	9.87898e-07	14	0	0	-1.4863	0.136364	A/G	A	GG	0	NA	23.7965
CCI_3MBUTN_solcap_snp_sl_8865	CCI	3MBUTN	BCAA	NA	CCI*		solcap_snp_sl_8865	10	62.9881	62.8836	62.9918	4.18214e-05	14	0	0	-1.33657	0.136364	A/G	A	GG	0	NA	18.7621
TCT_ATERPI_solcap_snp_sl_8865	TCT	ATERPI	T	NA	TCT*		solcap_snp_sl_8865	10	62.9881	62.8836	62.9918	2.13006e-05	14	0	0	-0.447635	0.377246	A/G	A	GG	4	solcap_snp_sl_31975 solcap_snp_sl_8859 solcap_snp_sl_21125 solcap_snp_sl_18306	44.9751
TCT_ATERPI_solcap_snp_sl_8859	TCT	ATERPI	T	NA	TCT*		solcap_snp_sl_8859	10	62.9887	62.8836	62.9918	1.57044e-07	14	0	0	-0.580157	0.105422	C/G	C	GG	1	solcap_snp_sl_31975	29.3144
CCI_BIONO_solcap_snp_sl_8854	CCI	BIONO	C	*	CCI		solcap_snp_sl_8854	10	62.9918	62.988	63.1133	7.92154e-07	25	0	2	0.623412	0.269231	T/A	T	AA	2	solcap_snp_sl_67542 solcap_snp_sl_17763	29.3468
TCI_1N3MBUT_solcap_snp_sl_100762	TCI	1N3MBUT	BCAA	+	TCI		solcap_snp_sl_100762	10	63.3052	63.1928	63.3742	1.37e-07	29	2	0	-3.00135	0.42	G/C	G	CC	0	NA	47.42
TCI_EUGEN_solcap_snp_sl_15094	TCI	EUGEN	B	-	TCI		solcap_snp_sl_15094	10	63.7566	63.7008	63.7831	6.7e-08	14	0	0	-0.633776	0.25	A/G	A	GG	5	solcap_snp_sl_36845 solcap_snp_sl_41751 solcap_snp_sl_49576 solcap_snp_sl_20724 solcap_snp_sl_58944	76.22
TCI_3MFUR_solcap_snp_sl_15094	TCI	3MFUR	L	*	TCI		solcap_snp_sl_15094	10	63.7566	63.7008	63.7831	1.99e-05	14	0	0	-0.787717	0.04	A/G	A	GG	1	solcap_snp_sl_10271	42.54
CCI_ATERPI_solcap_snp_sl_36165	CCI	ATERPI	T	NA	CCI		solcap_snp_sl_36165	11	0.805278	0.796143	0.834169	3.55398e-06	7	0	1	-0.684286	0.0583333	T/G	T	GG	6	solcap_snp_sl_26804 solcap_snp_sl_675 solcap_snp_sl_62300 solcap_snp_sl_39953 solcap_snp_sl_7444 solcap_snp_sl_36419	66.7151
TCI_HEXAL_solcap_snp_sl_100908	TCI	HEXAL	L	*	TCI_TCT		solcap_snp_sl_100908	11	1.52425	1.46189	1.63139	8.89e-05	27	2	0	0.304814	0.1	C/T	C	TT	0	NA	32.91
TCT_HEXAL_solcap_snp_sl_100908	TCT	HEXAL	L	*	TCI_TCT		solcap_snp_sl_100908	11	1.52425	1.46189	1.63139	1.39497e-05	27	2	0	-0.197669	0.328221	C/T	C	TT	0	NA	62.0164
CCI_weight_solcap_snp_sl_36066	CCI	weight	weight	NA	CCI		solcap_snp_sl_36066	11	2.56099	2.4785	2.58413	1.00078e-06	18	0	0	NA	0.395833	A/G	A	GG	7	solcap_snp_sl_16645 solcap_snp_sl_29351 solcap_snp_sl_12245 solcap_snp_sl_4829 solcap_snp_sl_27151 solcap_snp_sl_3958 solcap_snp_sl_19159	78.0818
TCI_3MBUTAC_solcap_snp_sl_100902	TCI	3MBUTAC	BCAA	NA	TCI_TCT		solcap_snp_sl_100902	11	2.62213	2.61836	2.6268	1.64e-14	2	0	0	-2.20856	0.08	C/T	C	TT	0	NA	53.64
TCT_3MBUTAC_solcap_snp_sl_100902	TCT	3MBUTAC	BCAA	NA	TCI_TCT		solcap_snp_sl_100902	11	2.62213	2.61836	2.6268	8.18727e-11	2	0	0	-2.59015	0.0542169	C/T	C	TT	0	NA	54.3655
TCT_3MBUTN_solcap_snp_sl_100902	TCT	3MBUTN	BCAA	NA	TCI_TCT		solcap_snp_sl_100902	11	2.62213	2.61836	2.6268	4.82501e-06	2	0	0	-2.59051	0.0542169	C/T	C	TT	0	NA	41.1409
CCI_ELINOX_solcap_snp_sl_21770	CCI	ELINOX	T	NA	CCI*		solcap_snp_sl_21770	11	3.09315	3.06935	3.18812	2.3624e-06	18	0	1	-0.814711	0.236111	C/T	C	TT	2	solcap_snp_sl_15320 solcap_snp_sl_1319	46.7936
CCI_ZLINOX_solcap_snp_sl_21770	CCI	ZLINOX	T	NA	CCI*		solcap_snp_sl_21770	11	3.09315	3.06935	3.18812	5.13371e-06	18	0	1	-0.804156	0.236111	C/T	C	TT	2	solcap_snp_sl_1319 solcap_snp_sl_15320	50.1226
CCI_3MFUR_solcap_snp_sl_100898	CCI	3MFUR	L	*	CCI		solcap_snp_sl_100898	11	3.2332	3.21537	3.23407	1.7766e-05	4	0	0	-0.0527274	0.15812	A/T	A	TT	2	solcap_snp_sl_56370 solcap_snp_sl_24598	49.7145
CCI_MESA_solcap_snp_sl_34253	CCI	MESA	B	NSS	CCI		solcap_snp_sl_34253	11	3.28855	3.23407	3.42374	3.83808e-05	24	1	0	-0.156904	0.466387	T/C	T	TT	10	solcap_snp_sl_36845 solcap_snp_sl_57877 solcap_snp_sl_64706 solcap_snp_sl_55958 solcap_snp_sl_21338 solcap_snp_sl_6196 solcap_snp_sl_38 solcap_snp_sl_5973 solcap_snp_sl_68480 solcap_snp_sl_40301	88.5629
CCI_1N2PHENE_solcap_snp_sl_21084	CCI	1N2PHENE	Phe	+	CCI		solcap_snp_sl_21084	11	4.33663	4.21115	4.40694	3.78806e-10	26	1	0	-0.50776	0.0714286	T/C	T	TT	1	solcap_snp_sl_13451	32.6406
TCT_ZLINOX_solcap_snp_sl_21124	TCT	ZLINOX	T	NA	TCT*	Breed.11	solcap_snp_sl_21124	11	4.6342	4.58411	4.67832	5.0044e-05	5	0	0	0.295199	0.245342	T/C	T	TT	1	solcap_snp_sl_24598	31.4814
TCT_ATERPI_solcap_snp_sl_21125	TCT	ATERPI	T	NA	TCT*	Breed.11	solcap_snp_sl_21125	11	4.63526	4.58411	4.67832	1.25091e-06	5	0	0	-0.334954	0.10479	G/A	G	GG	2	solcap_snp_sl_31975 solcap_snp_sl_8859	35.0843
TCT_ELINOX_solcap_snp_sl_21125	TCT	ELINOX	T	NA	TCT*	Breed.11	solcap_snp_sl_21125	11	4.63526	4.58411	4.67832	3.34957e-07	5	0	0	0.0425867	0.268072	G/A	G	GG	1	solcap_snp_sl_24598	27.5001
TCT_LIN_solcap_snp_sl_21125	TCT	LIN	T	*	TCT*	Breed.11	solcap_snp_sl_21125	11	4.63526	4.58411	4.67832	8.30536e-05	5	0	0	-0.333648	0.268072	G/A	G	GG	3	solcap_snp_sl_31975 solcap_snp_sl_100382 solcap_snp_sl_8464	39.7673
TCT_2CAR_solcap_snp_sl_9453	TCT	2CAR	T	NA	TCT	Breed.11	solcap_snp_sl_9453	11	4.85571	4.83029	4.96945	2.9832e-05	16	0	0	-1.34225	0.0542169	C/T	C	CC	6	solcap_snp_sl_62790 solcap_snp_sl_31593 solcap_snp_sl_56445 solcap_snp_sl_63680 solcap_snp_sl_52056 solcap_snp_sl_100415	67.1258
TCT_EZ24HEPT_solcap_snp_sl_15260	TCT	EZ24HEPT	L	NA	TCT		solcap_snp_sl_15260	11	4.99749	4.89803	4.998	3.62032e-07	8	0	0	-0.762051	0.426829	C/T	C	CC	2	solcap_snp_sl_44625 solcap_snp_sl_42940	45.8751
TCT_2CAR_solcap_snp_sl_62790	TCT	2CAR	T	NA	TCT		solcap_snp_sl_62790	11	5.42138	5.41102	5.47908	5.89815e-07	11	0	0	-0.797766	0.289157	C/T	C	CC	0	NA	48.5186
CCI_2CAR_solcap_snp_sl_62822	CCI	2CAR	T	NA	CCI_TCI		solcap_snp_sl_62822	11	5.7219	5.60563	5.88433	9.33319e-09	22	0	0	1.32279	0.381356	A/C	A	CC	0	NA	46.7835
TCI_2CAR_solcap_snp_sl_62822	TCI	2CAR	T	NA	CCI_TCI		solcap_snp_sl_62822	11	5.7219	5.60563	5.88433	8.76e-14	22	0	0	1.22905	0.49	A/C	A	CC	0	NA	41.91
TCI_2CAR_solcap_snp_sl_62846	TCI	2CAR	T	NA	CCI_TCI		solcap_snp_sl_62846	11	5.96161	5.88433	6.11224	4.45e-07	16	0	1	0.411308	0.1	A/G	A	GG	2	solcap_snp_sl_62822 solcap_snp_sl_15706	52.76
CCI_weight_solcap_snp_sl_24979	CCI	weight	weight	NA	CCI		solcap_snp_sl_24979	11	6.70108	6.69556	7.17389	1.0044e-06	23	0	5	NA	0.281513	C/G	C	GG	8	solcap_snp_sl_16645 solcap_snp_sl_29351 solcap_snp_sl_12245 solcap_snp_sl_4829 solcap_snp_sl_27151 solcap_snp_sl_3958 solcap_snp_sl_19159 solcap_snp_sl_36066	81.8582
CCI_E2HEX_solcap_snp_sl_26276	CCI	E2HEX	L	NSS	CCI		solcap_snp_sl_26276	11	10.1119	10.1091	10.1129	3.76183e-13	1	0	0	0.632555	0.0702479	C/T	C	TT	1	solcap_snp_sl_100533	30.1938
TCT_3MBUT_solcap_snp_sl_26271	TCT	3MBUT	BCAA	*	TCT		solcap_snp_sl_26271	11	10.6319	10.2301	10.7655	8.75032e-07	20	0	0	-0.310088	0.257669	T/C	T	TT	5	solcap_snp_sl_6044 solcap_snp_sl_12748 solcap_snp_sl_33558 solcap_snp_sl_59806 solcap_snp_sl_24361	52.7256
CCI_ATERPI_solcap_snp_sl_675	CCI	ATERPI	T	NA	CCI		solcap_snp_sl_675	11	13.0231	12.2742	13.2624	1.13736e-12	26	0	3	0.483449	0.15	T/G	T	TT	1	solcap_snp_sl_26804	27.2978
CCI_ATERPI_solcap_snp_sl_7444	CCI	ATERPI	T	NA	CCI		solcap_snp_sl_7444	11	24.1991	23.9578	24.9548	3.10421e-07	10	0	0	-0.227833	0.149573	C/T	C	CC	4	solcap_snp_sl_26804 solcap_snp_sl_675 solcap_snp_sl_62300 solcap_snp_sl_39953	54.9054
TCT_LIN_solcap_snp_sl_100382	TCT	LIN	T	*	TCT		solcap_snp_sl_100382	11	31.8592	31.769	31.9767	2.01572e-05	5	0	0	1.12576	0.230303	T/C	T	TT	1	solcap_snp_sl_31975	27.0218
CCI_EZ24HEPT_solcap_snp_sl_36500	CCI	EZ24HEPT	L	NA	CCI		solcap_snp_sl_36500	11	46.3494	46.3489	46.6862	2.33096e-07	29	0	0	0.225079	0.0462185	T/G	T	GG	3	solcap_snp_sl_41942 solcap_snp_sl_47826 solcap_snp_sl_55681	72.6757
TCI_2ISOBUT_solcap_snp_sl_31148	TCI	2ISOBUT	BCAA	+	TCI		solcap_snp_sl_31148	11	48.2845	48.182	48.3193	5.83e-05	8	0	1	0.401325	0.33	T/C	T	TT	0	NA	26.75
TCT_BENZY_solcap_snp_sl_53072	TCT	BENZY	Phe	NA	TCT		solcap_snp_sl_53072	11	48.3193	48.2007	48.3658	4.39794e-10	12	0	2	0.806982	0.109756	T/G	T	TT	4	solcap_snp_sl_31973 solcap_snp_sl_39981 solcap_snp_sl_31353 solcap_snp_sl_29538	60.5559
CCI_weight_solcap_snp_sl_19159	CCI	weight	weight	NA	CCI		solcap_snp_sl_19159	11	49.401	49.3827	49.4331	8.01763e-08	6	0	0	NA	0.11157	T/C	T	CC	6	solcap_snp_sl_16645 solcap_snp_sl_29351 solcap_snp_sl_12245 solcap_snp_sl_4829 solcap_snp_sl_27151 solcap_snp_sl_3958	74.6358
TCI_3MBUTN_solcap_snp_sl_31091	TCI	3MBUTN	BCAA	NA	TCI_TCT		solcap_snp_sl_31091	11	49.4352	49.2707	49.4358	8.03e-05	12	0	1	-0.10739	0.14	C/T	C	TT	1	solcap_snp_sl_31090	47.44
TCI_3MBUTN_solcap_snp_sl_31090	TCI	3MBUTN	BCAA	NA	TCI_TCT		solcap_snp_sl_31090	11	49.4356	49.4331	49.4358	8.82e-09	2	0	0	-0.890206	0.21	A/G	A	GG	0	NA	35.41
TCT_3MBUT_solcap_snp_sl_6044	TCT	3MBUT	BCAA	*	TCI_TCT		solcap_snp_sl_6044	11	49.5712	49.539	49.787	3.35792e-19	20	0	0	0.676384	0.278788	A/G	A	AA	0	NA	25.6666
CCI_MESA_solcap_snp_sl_5973	CCI	MESA	B	NSS	CCI		solcap_snp_sl_5973	11	50.4738	50.4574	50.4778	3.24858e-07	4	2	0	-0.526255	0.105042	A/G	A	GG	7	solcap_snp_sl_36845 solcap_snp_sl_57877 solcap_snp_sl_64706 solcap_snp_sl_55958 solcap_snp_sl_21338 solcap_snp_sl_6196 solcap_snp_sl_38	81.8807
CCI_weight_solcap_snp_sl_100153	CCI	weight	weight	NA	CCI		solcap_snp_sl_100153	11	50.8085	50.5714	50.8722	3.42288e-05	33	0	2	NA	0.191667	C/T	C	TT	10	solcap_snp_sl_16645 solcap_snp_sl_29351 solcap_snp_sl_12245 solcap_snp_sl_4829 solcap_snp_sl_27151 solcap_snp_sl_3958 solcap_snp_sl_19159 solcap_snp_sl_36066 solcap_snp_sl_24979 solcap_snp_sl_14423	87.542
CCI_SALI_solcap_snp_sl_100533	CCI	SALI	B	-	CCI		solcap_snp_sl_100533	11	50.8668	50.8327	50.8722	9.82919e-12	5	0	0	-0.0895086	0.104167	C/T	C	TT	2	solcap_snp_sl_36845 solcap_snp_sl_35394	37.874
CCI_E2HEX_solcap_snp_sl_100533	CCI	E2HEX	L	NSS	CCI		solcap_snp_sl_100533	11	50.8668	50.8327	50.8722	1.41184e-14	5	0	0	-0.183507	0.25	C/T	C	TT	0	NA	28.8937
TCI_PCYM_solcap_snp_sl_5929	TCI	PCYM	B	*	TCI		solcap_snp_sl_5929	11	50.9265	50.8722	51.0447	3.88e-05	18	0	1	-0.766223	0.49	C/T	C	TT	5	solcap_snp_sl_3848 solcap_snp_sl_4067 solcap_snp_sl_19782 solcap_snp_sl_15706 solcap_snp_sl_13558	65.92
TCI_EE24HEPT_solcap_snp_sl_32056	TCI	EE24HEPT	L	NA	TCI		solcap_snp_sl_32056	11	51.4689	51.3907	51.4689	1.27e-05	10	0	0	-0.627675	0.05	A/G	A	GG	6	solcap_snp_sl_18949 solcap_snp_sl_18256 solcap_snp_sl_14860 solcap_snp_sl_49182 solcap_snp_sl_47826 solcap_snp_sl_41552	76.69
TCT_BENZA_solcap_snp_sl_101003	TCT	BENZA	B	+	TCT		solcap_snp_sl_101003	11	51.8345	51.6931	51.9498	1.03135e-06	25	3	0	-0.423703	0.0778443	C/G	C	GG	2	solcap_snp_sl_22623 solcap_snp_sl_56524	46.558
TCT_HEPTAL_solcap_snp_sl_100263	TCT	HEPTAL	L	*	TCT		solcap_snp_sl_100263	11	51.9498	51.8345	52.1337	1.71756e-06	31	0	1	-0.1234	0.283133	T/A	T	AA	1	solcap_snp_sl_67052	38.9543
TCT_weight_solcap_snp_sl_100263	TCT	weight	weight	NA	TCT		solcap_snp_sl_100263	11	51.9498	51.8345	52.1337	9.09504e-05	31	0	1	0.202777	0.331325	T/A	T	AA	11	solcap_snp_sl_36188 solcap_snp_sl_52529 solcap_snp_sl_100959 solcap_snp_sl_16645 solcap_snp_sl_100060 solcap_snp_sl_23559 solcap_snp_sl_23925 solcap_snp_sl_52552 solcap_snp_sl_18992 solcap_snp_sl_30188 solcap_snp_sl_58732	85.5995
CCI_GUAIA_solcap_snp_sl_56187	CCI	GUAIA	B	*	CCI		solcap_snp_sl_56187	11	52.1412	52.1337	52.2084	5.65653e-11	7	0	1	-0.23689	0.273109	A/T	A	TT	1	solcap_snp_sl_36845	39.667
CCI_PHENE_solcap_snp_sl_100959	CCI	PHENE	Phe	+	CCI		solcap_snp_sl_100959	11	52.3523	52.3142	52.3674	6.77879e-15	9	1	0	-1.10153	0.0635593	T/C	T	CC	1	solcap_snp_sl_7388	55.5052
TCT_weight_solcap_snp_sl_100959	TCT	weight	weight	NA	TCT		solcap_snp_sl_100959	11	52.3523	52.3142	52.3674	7.73757e-13	9	0	0	-1.98132	0.0521472	T/C	T	CC	2	solcap_snp_sl_36188 solcap_snp_sl_52529	47.7448
CCI_1N2PHENE_solcap_snp_sl_23494	CCI	1N2PHENE	Phe	+	CCI		solcap_snp_sl_23494	12	1.32767	1.12408	1.34631	2.54588e-09	29	0	2	#N/A	0.0950413	A/T	A	NA	4	solcap_snp_sl_13451 solcap_snp_sl_21084 solcap_snp_sl_12647 solcap_snp_sl_7388	49.2069
TCT_EZ24D_solcap_snp_sl_40910	TCT	EZ24D	L	NA	TCT		solcap_snp_sl_40910	12	1.90739	1.79751	1.97027	3.40973e-06	16	0	0	0.245894	0.269461	C/T	C	TT	0	NA	25.5914
TCI_PHEAC_solcap_snp_sl_1497	TCI	PHEAC	Phe	+	TCI_TCT	CG.Phe.12	solcap_snp_sl_1497	12	3.30631	3.30614	3.30683	2.14e-05	1	0	0	0.973208	0.24	T/A	T	TT	0	NA	31.52
TCT_PHEAC_solcap_snp_sl_1497	TCT	PHEAC	Phe	+	TCI_TCT	CG.Phe.12	solcap_snp_sl_1497	12	3.30631	3.30614	3.36012	5.9041e-07	8	1	1	0.753003	0.342424	T/A	T	TT	0	NA	17.3354
TCI_3MFUR_solcap_snp_sl_10271	TCI	3MFUR	L	*	TCI		solcap_snp_sl_10271	12	3.57537	3.55818	3.6537	4.84e-06	19	1	3	-2.26526	0.14	A/G	A	GG	0	NA	34.51
CCI_SALI_solcap_snp_sl_1567	CCI	SALI	B	-	CCI		solcap_snp_sl_1567	12	4.02017	4.0193	4.02017	1.83699e-05	1	0	0	0.486281	0.5	C/T	C	TT	10	solcap_snp_sl_36845 solcap_snp_sl_35394 solcap_snp_sl_100533 solcap_snp_sl_34763 solcap_snp_sl_29163 solcap_snp_sl_26879 solcap_snp_sl_36273 solcap_snp_sl_21966 solcap_snp_sl_100163 solcap_snp_sl_19031	82.2498
TCT_1N3MBUT_solcap_snp_sl_19570	TCT	1N3MBUT	BCAA	+	TCT		solcap_snp_sl_19570	12	15.246	14.7705	15.5094	4.58837e-07	12	0	0	0.327511	0.0628743	T/C	T	TT	3	solcap_snp_sl_4143 solcap_snp_sl_36238 solcap_snp_sl_15054	67.9285
TCT_weight_solcap_snp_sl_18992	TCT	weight	weight	NA	TCT		solcap_snp_sl_18992	12	50.1617	49.9774	51.8483	7.82375e-10	47	0	0	0.536745	0.466667	A/G	A	AA	8	solcap_snp_sl_36188 solcap_snp_sl_52529 solcap_snp_sl_100959 solcap_snp_sl_16645 solcap_snp_sl_100060 solcap_snp_sl_23559 solcap_snp_sl_23925 solcap_snp_sl_52552	75.8613
TCI_E2OCT_solcap_snp_sl_20216	TCI	E2OCT	L	NA	TCI_TCT		solcap_snp_sl_20216	12	55.0328	55.0316	55.1288	6.58e-05	4	0	0	-0.806602	0.45	C/T	C	CC	0	NA	36.17
TCT_E2OCT_solcap_snp_sl_20216	TCT	E2OCT	L	NA	TCI_TCT		solcap_snp_sl_20216	12	55.0328	55.0316	55.1288	9.33923e-06	4	0	0	-0.261036	0.373494	C/T	C	CC	0	NA	42.0597
TCT_weight_solcap_snp_sl_52552	TCT	weight	weight	NA	TCT		solcap_snp_sl_52552	12	55.1288	54.9525	56.7591	4.2088e-10	28	0	2	0.201197	0.315152	C/T	C	TT	7	solcap_snp_sl_36188 solcap_snp_sl_52529 solcap_snp_sl_100959 solcap_snp_sl_16645 solcap_snp_sl_100060 solcap_snp_sl_23559 solcap_snp_sl_23925	64.2661
TCT_weight_solcap_snp_sl_52529	TCT	weight	weight	NA	TCT		solcap_snp_sl_52529	12	57.2066	56.8865	57.3344	1.36778e-14	22	0	1	-0.322633	0.347305	A/G	A	GG	1	solcap_snp_sl_36188	43.4457
CCI_SALI_solcap_snp_sl_19031	CCI	SALI	B	-	CCI		solcap_snp_sl_19031	12	57.8945	57.831	57.9797	6.66334e-06	15	0	0	-0.045811	0.368644	C/T	C	CC	9	solcap_snp_sl_36845 solcap_snp_sl_35394 solcap_snp_sl_100533 solcap_snp_sl_34763 solcap_snp_sl_29163 solcap_snp_sl_26879 solcap_snp_sl_36273 solcap_snp_sl_21966 solcap_snp_sl_100163	78.7732
TCI_BDAM_solcap_snp_sl_28825	TCI	BDAM	C	*	CCI_TCI		solcap_snp_sl_28825	12	60.4416	60.3036	60.4759	2.93e-05	10	0	1	-0.751226	0.36	G/T	G	TT	3	solcap_snp_sl_35255 solcap_snp_sl_34763 solcap_snp_sl_6291	62.3
CCI_BCYCL_solcap_snp_sl_31277	CCI	BCYCL	C	NA	CCI_TCI		solcap_snp_sl_31277	12	61.2847	60.4759	61.4586	3.36049e-06	54	0	2	1.12696	0.0867769	A/C	A	CC	0	NA	13.0402
TCI_3MFUR_solcap_snp_sl_53933	TCI	3MFUR	L	*	TCI		solcap_snp_sl_53933	12	61.8301	61.7153	61.939	6.86e-05	29	0	0	-1.08377	0.26	T/C	T	CC	2	solcap_snp_sl_10271 solcap_snp_sl_15094	48.29
TCT_1N3MBUT_solcap_snp_sl_55550	TCT	1N3MBUT	BCAA	+	TCT		solcap_snp_sl_55550	12	63.1097	62.9601	63.1483	4.59731e-05	22	0	3	0.335431	0.215152	C/A	C	AA	8	solcap_snp_sl_4143 solcap_snp_sl_36238 solcap_snp_sl_15054 solcap_snp_sl_19570 solcap_snp_sl_11753 solcap_snp_sl_36273 solcap_snp_sl_25745 solcap_snp_sl_33242	78.2557
CCI_weight_solcap_snp_sl_14423	CCI	weight	weight	NA	CCI		solcap_snp_sl_14423	12	63.2474	63.2412	63.3014	7.56847e-06	7	0	0	NA	0.176471	A/C	A	CC	9	solcap_snp_sl_16645 solcap_snp_sl_29351 solcap_snp_sl_12245 solcap_snp_sl_4829 solcap_snp_sl_27151 solcap_snp_sl_3958 solcap_snp_sl_19159 solcap_snp_sl_36066 solcap_snp_sl_24979	85.2682
TCI_BDAM_solcap_snp_sl_55627	TCI	BDAM	C	*	TCI		solcap_snp_sl_55627	12	63.4945	63.4198	63.551	8.31e-05	17	0	1	-0.348971	0.09	T/C	T	CC	5	solcap_snp_sl_35255 solcap_snp_sl_34763 solcap_snp_sl_6291 solcap_snp_sl_28825 solcap_snp_sl_25002	71.94
TCI_ATERPI_solcap_snp_sl_31967	TCI	ATERPI	T	NA	TCI		solcap_snp_sl_31967	12	63.713	63.6204	63.7221	1.33e-07	16	0	0	#N/A	0.35	T/C	T	NA	0	NA	30.86
CCI_PCYM_solcap_snp_sl_19630	CCI	PCYM	B	*	CCI		solcap_snp_sl_19630	12	63.7221	63.713	63.7393	4.62286e-05	3	0	0	-0.495237	0.367521	A/G	A	GG	2	solcap_snp_sl_12764 solcap_snp_sl_45276	48.1604
CCI_EE24HEPT_solcap_snp_sl_55681	CCI	EE24HEPT	L	NA	CCI*		solcap_snp_sl_55681	12	63.7467	63.7394	63.7615	2.25586e-05	6	1	0	-0.776605	0.0508475	C/T	C	TT	2	solcap_snp_sl_24149 solcap_snp_sl_15881	67.1044
CCI_EZ24HEPT_solcap_snp_sl_55681	CCI	EZ24HEPT	L	NA	CCI*		solcap_snp_sl_55681	12	63.7467	63.7394	63.7615	3.68561e-09	6	1	0	-0.81788	0.435897	C/T	C	TT	2	solcap_snp_sl_41942 solcap_snp_sl_47826	68.1629
TCT_3MBUT_solcap_snp_sl_31971	TCT	3MBUT	BCAA	*	TCT		solcap_snp_sl_31971	12	63.86	63.8332	63.8901	2.85051e-06	7	0	1	-0.783605	0.106061	A/T	A	TT	6	solcap_snp_sl_6044 solcap_snp_sl_12748 solcap_snp_sl_33558 solcap_snp_sl_59806 solcap_snp_sl_24361 solcap_snp_sl_26271	55.6928
CCI_E2HEP_solcap_snp_sl_31971	CCI	E2HEP	L	+	CCI*		solcap_snp_sl_31971	12	63.86	63.8332	63.8901	2.59185e-05	7	0	1	-0.621148	0.350427	A/T	A	TT	0	NA	27.628
CCI_E2OCT_solcap_snp_sl_31971	CCI	E2OCT	L	NA	CCI*		solcap_snp_sl_31971	12	63.86	63.8332	63.8901	9.29831e-06	7	0	1	-0.41221	0.152542	A/T	A	TT	1	solcap_snp_sl_71141	38.9709
CCI_GRACE_solcap_snp_sl_55712	CCI	GRACE	C	*	CCI		solcap_snp_sl_55712	12	63.8901	63.86	63.9784	4.67316e-05	13	0	1	0.0715732	0.0875	G/A	G	AA	3	solcap_snp_sl_57607 solcap_snp_sl_18195 solcap_snp_sl_100446	45.2782
TCT_BENZY_solcap_snp_sl_31973	TCT	BENZY	Phe	NA	TCT		solcap_snp_sl_31973	12	63.9268	63.8901	63.9784	1.60589e-20	9	0	1	-1.79883	0.10479	T/C	T	CC	0	NA	32.9863
TCT_ATERPI_solcap_snp_sl_31975	TCT	ATERPI	T	NA	TCI_TCT	Breed.12	solcap_snp_sl_31975	12	64.0148	63.9784	64.0165	1.02043e-07	6	0	1	0.571347	0.319277	A/G	A	GG	0	NA	20.0371
TCI_LIN_solcap_snp_sl_31975	TCI	LIN	T	*	TCI_TCT	Breed.12	solcap_snp_sl_31975	12	64.0148	63.9784	64.0803	5.59e-07	13	0	1	0.714641	0.43	A/G	A	GG	0	NA	26.25
TCT_LIN_solcap_snp_sl_31975	TCT	LIN	T	*	TCI_TCT	Breed.12	solcap_snp_sl_31975	12	64.0148	63.9784	64.0165	8.8754e-08	6	0	1	0.575109	0.319277	A/G	A	GG	0	NA	19.8608
TCI_OCIM_solcap_snp_sl_31975	TCI	OCIM	T	NA	TCI_TCT	Breed.12	solcap_snp_sl_31975	12	64.0148	63.9784	64.0803	2.1e-08	13	0	1	0.648294	0.04	A/G	A	GG	0	NA	15.5
TCT_ELINOX_solcap_snp_sl_31979	TCT	ELINOX	T	NA	TCI_TCT	Breed.12	solcap_snp_sl_31979	12	64.0165	64.0148	64.0802	8.4799e-05	8	0	1	0.538348	0.245342	C/T	C	TT	3	solcap_snp_sl_24598 solcap_snp_sl_21125 solcap_snp_sl_8402	40.4289
TCT_ZLINOX_solcap_snp_sl_31979	TCT	ZLINOX	T	NA	TCI_TCT	Breed.12	solcap_snp_sl_31979	12	64.0165	64.0148	64.0802	6.49129e-05	8	0	1	0.658937	0.266467	C/T	C	TT	2	solcap_snp_sl_24598 solcap_snp_sl_21124	37.5051
TCT_2CAR_solcap_snp_sl_31593	TCT	2CAR	T	NA	TCT		solcap_snp_sl_31593	12	65.5162	65.4008	65.6572	1.11712e-06	43	1	3	-0.0888482	0.310241	T/C	T	CC	1	solcap_snp_sl_62790	49.5159
TCT_DIMSU_solcap_snp_sl_31551	TCT	DIMSU	S	NA	TCT		solcap_snp_sl_31551	12	65.6572	65.5304	65.7867	1.62338e-06	42	0	2	-1.34641	0.0988024	A/G	A	GG	1	solcap_snp_sl_18943	47.5157
CCI_MESA_solcap_snp_sl_6568	CCI	MESA	B	NSS	CCI		solcap_snp_sl_6568	12	65.835	65.7867	65.8454	6.58729e-05	11	0	0	0.271185	0.369748	T/C	T	CC	11	solcap_snp_sl_36845 solcap_snp_sl_57877 solcap_snp_sl_64706 solcap_snp_sl_55958 solcap_snp_sl_21338 solcap_snp_sl_6196 solcap_snp_sl_38 solcap_snp_sl_5973 solcap_snp_sl_68480 solcap_snp_sl_40301 solcap_snp_sl_34253	89.8875
TCT_BCYCL_solcap_snp_sl_31495	TCT	BCYCL	C	NA	TCT		solcap_snp_sl_31495	12	65.8454	65.835	65.9638	9.24487e-05	24	0	2	-1.56895	0.0572289	A/G	A	GG	1	solcap_snp_sl_66904	24.3133
TCT_BENZY_solcap_snp_sl_31353	TCT	BENZY	Phe	NA	TCT		solcap_snp_sl_31353	12	66.336	66.177	66.5689	6.33233e-11	73	2	2	-0.910171	0.267516	A/G	A	GG	2	solcap_snp_sl_31973 solcap_snp_sl_39981	52.6164

## Sheet: Table S7
Table S7: Genes identified in the confidence interval of associations presented in Table S3. We retrieve the association the gene belongs to with the column 'assoc.ID' as presented in Table S3. The gene identifier, chromosome and position are given in 'solyc.ID', 'chromosome', 'start' and 'end', respectively. 'exp' indicates whether the gene was expressed in fruits based on [34]. We identify cand…
assoc.ID	panel	trait	met.path	marker	solyc.ID	chr	start	end	expr.fruit	CG	Martina et al. (2021)	pval.cis.eQTL	function
CCI_2ISOBUT_solcap_snp_sl_8640	CCI	2ISOBUT	BCAA	solcap_snp_sl_8640	Solyc01g008420	1	2452194	2459198	YES	NO	NO	NO	Protein DETOXIFICATION
CCI_2ISOBUT_solcap_snp_sl_8640	CCI	2ISOBUT	BCAA	solcap_snp_sl_8640	Solyc01g008425	1	2463809	2465096	NO	NO	NO	NO	Unknown protein
CCI_2ISOBUT_solcap_snp_sl_8640	CCI	2ISOBUT	BCAA	solcap_snp_sl_8640	Solyc01g008440	1	2469911	2476591	YES	NO	NO	NO	Calcium-dependent protein kinase
CCI_2ISOBUT_solcap_snp_sl_8640	CCI	2ISOBUT	BCAA	solcap_snp_sl_8640	Solyc01g008450	1	2484923	2485756	YES	NO	NO	NO	2Fe-2S ferredoxin
CCI_2ISOBUT_solcap_snp_sl_8640	CCI	2ISOBUT	BCAA	solcap_snp_sl_8640	Solyc01g008460	1	2489428	2494425	YES	NO	NO	NO	2Fe-2S ferredoxin
CCI_2ISOBUT_solcap_snp_sl_8640	CCI	2ISOBUT	BCAA	solcap_snp_sl_8640	Solyc01g008470	1	2495685	2501832	YES	NO	NO	3.6391e-14	Translocation protein Sec62
CCI_1N3MBUT_solcap_snp_sl_15014	CCI	1N3MBUT	BCAA	solcap_snp_sl_15014	Solyc01g008470	1	2495685	2501832	YES	NO	NO	3.6391e-14	Translocation protein Sec62
CCI_2ISOBUT_solcap_snp_sl_8640	CCI	2ISOBUT	BCAA	solcap_snp_sl_8640	Solyc01g150103	1	2502767	2514542	NO	NO	NO	NO	Unknown protein
CCI_1N3MBUT_solcap_snp_sl_15014	CCI	1N3MBUT	BCAA	solcap_snp_sl_15014	Solyc01g150103	1	2502767	2514542	NO	NO	NO	NO	Unknown protein
CCI_2ISOBUT_solcap_snp_sl_8640	CCI	2ISOBUT	BCAA	solcap_snp_sl_8640	Solyc01g150104	1	2504048	2504398	NO	NO	NO	NO	Unknown protein
CCI_1N3MBUT_solcap_snp_sl_15014	CCI	1N3MBUT	BCAA	solcap_snp_sl_15014	Solyc01g150104	1	2504048	2504398	NO	NO	NO	NO	Unknown protein
CCI_2ISOBUT_solcap_snp_sl_8640	CCI	2ISOBUT	BCAA	solcap_snp_sl_8640	Solyc01g008473	1	2504419	2505108	NO	NO	NO	NO	Unknown protein
CCI_1N3MBUT_solcap_snp_sl_15014	CCI	1N3MBUT	BCAA	solcap_snp_sl_15014	Solyc01g008473	1	2504419	2505108	NO	NO	NO	NO	Unknown protein
CCI_2ISOBUT_solcap_snp_sl_8640	CCI	2ISOBUT	BCAA	solcap_snp_sl_8640	Solyc01g150105	1	2505129	2505998	NO	NO	NO	NO	Unknown protein
CCI_1N3MBUT_solcap_snp_sl_15014	CCI	1N3MBUT	BCAA	solcap_snp_sl_15014	Solyc01g150105	1	2505129	2505998	NO	NO	NO	NO	Unknown protein
CCI_2ISOBUT_solcap_snp_sl_8640	CCI	2ISOBUT	BCAA	solcap_snp_sl_8640	Solyc01g008475	1	2506200	2506703	NO	NO	NO	NO	Unknown protein
CCI_1N3MBUT_solcap_snp_sl_15014	CCI	1N3MBUT	BCAA	solcap_snp_sl_15014	Solyc01g008475	1	2506200	2506703	NO	NO	NO	NO	Unknown protein
CCI_2ISOBUT_solcap_snp_sl_8640	CCI	2ISOBUT	BCAA	solcap_snp_sl_8640	Solyc01g150106	1	2507645	2508132	NO	NO	NO	NO	Unknown protein
CCI_1N3MBUT_solcap_snp_sl_15014	CCI	1N3MBUT	BCAA	solcap_snp_sl_15014	Solyc01g150106	1	2507645	2508132	NO	NO	NO	NO	Unknown protein
CCI_2ISOBUT_solcap_snp_sl_8640	CCI	2ISOBUT	BCAA	solcap_snp_sl_8640	Solyc01g008477	1	2510338	2510679	NO	NO	NO	NO	Unknown protein
CCI_1N3MBUT_solcap_snp_sl_15014	CCI	1N3MBUT	BCAA	solcap_snp_sl_15014	Solyc01g008477	1	2510338	2510679	NO	NO	NO	NO	Unknown protein
CCI_2ISOBUT_solcap_snp_sl_8640	CCI	2ISOBUT	BCAA	solcap_snp_sl_8640	Solyc01g150107	1	2510880	2511607	NO	NO	NO	NO	Unknown protein
CCI_1N3MBUT_solcap_snp_sl_15014	CCI	1N3MBUT	BCAA	solcap_snp_sl_15014	Solyc01g150107	1	2510880	2511607	NO	NO	NO	NO	Unknown protein
CCI_2ISOBUT_solcap_snp_sl_8640	CCI	2ISOBUT	BCAA	solcap_snp_sl_8640	Solyc01g008479	1	2512136	2512579	NO	NO	NO	NO	Unknown protein
CCI_1N3MBUT_solcap_snp_sl_15014	CCI	1N3MBUT	BCAA	solcap_snp_sl_15014	Solyc01g008479	1	2512136	2512579	NO	NO	NO	NO	Unknown protein
CCI_2ISOBUT_solcap_snp_sl_8640	CCI	2ISOBUT	BCAA	solcap_snp_sl_8640	Solyc01g008480	1	2515371	2522690	YES	NO	NO	NO	Pentatricopeptide repeat
CCI_1N3MBUT_solcap_snp_sl_15014	CCI	1N3MBUT	BCAA	solcap_snp_sl_15014	Solyc01g008480	1	2515371	2522690	YES	NO	NO	NO	Pentatricopeptide repeat
CCI_2ISOBUT_solcap_snp_sl_8640	CCI	2ISOBUT	BCAA	solcap_snp_sl_8640	Solyc01g008490	1	2525576	2530834	YES	NO	NO	NO	Nuclear transcription factor Y subunit A-7
CCI_1N3MBUT_solcap_snp_sl_15014	CCI	1N3MBUT	BCAA	solcap_snp_sl_15014	Solyc01g008490	1	2525576	2530834	YES	NO	NO	NO	Nuclear transcription factor Y subunit A-7
CCI_BENZY_solcap_snp_sl_59778	CCI	BENZY	Phe	solcap_snp_sl_59778	Solyc01g010470	1	5392165	5395104	YES	NO	NO	NO	5'-AMP-activated protein kinase subunit beta-2
CCI_BENZY_solcap_snp_sl_59778	CCI	BENZY	Phe	solcap_snp_sl_59778	Solyc01g010480	1	5395670	5399154	YES	NO	NO	NO	Protein TWIN LOV 1
CCI_BENZY_solcap_snp_sl_59778	CCI	BENZY	Phe	solcap_snp_sl_59778	Solyc01g010490	1	5403494	5405483	YES	NO	NO	NO	Cytochrome P450
CCI_BENZY_solcap_snp_sl_59778	CCI	BENZY	Phe	solcap_snp_sl_59778	Solyc01g150111	1	5445539	5449188	NO	NO	NO	NO	Unknown protein
CCI_BENZY_solcap_snp_sl_59778	CCI	BENZY	Phe	solcap_snp_sl_59778	Solyc01g150112	1	5458663	5460001	NO	NO	NO	NO	Retrovirus-related Pol polyprotein from transposon TNT 1-94
CCI_BENZY_solcap_snp_sl_59778	CCI	BENZY	Phe	solcap_snp_sl_59778	Solyc01g010500	1	5484287	5488307	NO	NO	NO	NO	EIN3-binding F-box protein 1
CCI_BENZY_solcap_snp_sl_59778	CCI	BENZY	Phe	solcap_snp_sl_59778	Solyc01g010510	1	5546694	5548492	YES	NO	NO	NO	Pentatricopeptide repeat-containing protein, mitochondrial
CCI_BENZY_solcap_snp_sl_59778	CCI	BENZY	Phe	solcap_snp_sl_59778	Solyc01g010520	1	5575192	5582765	YES	NO	NO	NO	Helicase with zinc finger protein
CCI_BENZY_solcap_snp_sl_59778	CCI	BENZY	Phe	solcap_snp_sl_59778	Solyc01g010530	1	5586241	5587710	NO	NO	NO	NO	Sugar transporter protein 5
CCI_BENZY_solcap_snp_sl_59778	CCI	BENZY	Phe	solcap_snp_sl_59778	Solyc01g010540	1	5590985	5593796	YES	NO	NO	NO	40S ribosomal protein S9
CCI_BENZY_solcap_snp_sl_59778	CCI	BENZY	Phe	solcap_snp_sl_59778	Solyc01g010550	1	5595500	5596184	NO	NO	NO	NO	Unknown protein
CCI_BENZY_solcap_snp_sl_59778	CCI	BENZY	Phe	solcap_snp_sl_59778	Solyc01g010570	1	5618625	5623428	YES	NO	NO	NO	Mucin-related protein
CCI_BENZY_solcap_snp_sl_59778	CCI	BENZY	Phe	solcap_snp_sl_59778	Solyc01g010580	1	5628029	5630955	YES	NO	NO	NO	40S ribosomal protein S9
CCI_BENZY_solcap_snp_sl_59778	CCI	BENZY	Phe	solcap_snp_sl_59778	Solyc01g010590	1	5632492	5638269	YES	NO	NO	NO	Peptidyl-prolyl cis-trans isomerase
CCI_BENZY_solcap_snp_sl_59778	CCI	BENZY	Phe	solcap_snp_sl_59778	Solyc01g010600	1	5644667	5648051	YES	NO	NO	NO	Homeobox-leucine zipper protein HOX21
CCI_BENZY_solcap_snp_sl_59778	CCI	BENZY	Phe	solcap_snp_sl_59778	Solyc01g010640	1	5682950	5683902	YES	NO	NO	NO	NAD(P)-linked oxidoreductase superfamily protein
CCI_BENZY_solcap_snp_sl_59778	CCI	BENZY	Phe	solcap_snp_sl_59778	Solyc01g010650	1	5692076	5697687	YES	NO	NO	NO	UDP-galactose UDP-glucose transporter 3-like protein
CCI_BENZY_solcap_snp_sl_59778	CCI	BENZY	Phe	solcap_snp_sl_59778	Solyc01g010660	1	5710860	5717490	YES	NO	NO	NO	Protein kinase 2B, chloroplastic
CCI_BENZY_solcap_snp_sl_59778	CCI	BENZY	Phe	solcap_snp_sl_59778	Solyc01g010670	1	5728932	5730267	NO	NO	NO	NO	Unknown protein
CCI_BENZY_solcap_snp_sl_59778	CCI	BENZY	Phe	solcap_snp_sl_59778	Solyc01g010690	1	5741531	5743048	YES	NO	NO	NO	Quinoprotein alcohol dehydrogenase-like superfamily
CCI_BENZY_solcap_snp_sl_59778	CCI	BENZY	Phe	solcap_snp_sl_59778	Solyc01g010700	1	5763114	5767831	YES	NO	NO	NO	SNF1-related protein kinase regulatory subunit gamma-1-like
CCI_BENZY_solcap_snp_sl_59778	CCI	BENZY	Phe	solcap_snp_sl_59778	Solyc01g010705	1	5771465	5776776	NO	NO	NO	NO	Retrovirus-related Pol polyprotein from transposon TNT 1-94
CCI_BENZY_solcap_snp_sl_59778	CCI	BENZY	Phe	solcap_snp_sl_59778	Solyc01g010710	1	5777200	5782957	YES	NO	NO	NO	Carboxypeptidase
CCI_BENZY_solcap_snp_sl_59778	CCI	BENZY	Phe	solcap_snp_sl_59778	Solyc01g010720	1	5784049	5796268	YES	NO	NO	NO	Carboxypeptidase
CCI_BENZY_solcap_snp_sl_59778	CCI	BENZY	Phe	solcap_snp_sl_59778	Solyc01g010740	1	5814620	5818592	NO	NO	NO	NO	Pectate lyase
CCI_BENZY_solcap_snp_sl_59778	CCI	BENZY	Phe	solcap_snp_sl_59778	Solyc01g010750	1	5819884	5825047	YES	NO	NO	NO	Ricin B lectin domain
CCI_BENZY_solcap_snp_sl_59778	CCI	BENZY	Phe	solcap_snp_sl_59778	Solyc01g010755	1	5844346	5845435	NO	NO	NO	NO	Serine/threonine-protein phosphatase 7 long form-like protein
CCI_BENZY_solcap_snp_sl_59778	CCI	BENZY	Phe	solcap_snp_sl_59778	Solyc01g010760	1	5858971	5863067	YES	NO	NO	NO	Mitochondrial outer membrane protein porin
CCI_BENZY_solcap_snp_sl_59778	CCI	BENZY	Phe	solcap_snp_sl_59778	Solyc01g010780	1	5868735	5875193	YES	NO	NO	NO	Protein kinase superfamily protein
CCI_BENZY_solcap_snp_sl_59778	CCI	BENZY	Phe	solcap_snp_sl_59778	Solyc01g010785	1	5940041	5940538	NO	NO	NO	NO	Retrovirus-related Pol polyprotein from transposon TNT 1-94
CCI_BENZY_solcap_snp_sl_59778	CCI	BENZY	Phe	solcap_snp_sl_59778	Solyc01g010810	1	6241727	6246288	YES	NO	NO	NO	Ran-interacting Mog1 protein
CCI_BENZY_solcap_snp_sl_59778	CCI	BENZY	Phe	solcap_snp_sl_59778	Solyc01g010820	1	6253773	6261096	YES	NO	NO	NO	Cullin
CCI_3MBUT_solcap_snp_sl_30142	CCI	3MBUT	BCAA	solcap_snp_sl_30142	Solyc01g067010	1	68119870	68121342	YES	NO	NO	NO	F-box protein
CCI_3MBUT_solcap_snp_sl_30142	CCI	3MBUT	BCAA	solcap_snp_sl_30142	Solyc01g067020	1	68122838	68127487	YES	NO	NO	NO	Atypical receptor-like kinase 1
CCI_3MBUT_solcap_snp_sl_30142	CCI	3MBUT	BCAA	solcap_snp_sl_30142	Solyc01g067030	1	68137554	68138992	YES	NO	NO	NO	F-box protein
CCI_3MBUT_solcap_snp_sl_30142	CCI	3MBUT	BCAA	solcap_snp_sl_30142	Solyc01g067040	1	68145104	68148870	YES	NO	NO	NO	Tudor/PWWP/MBT superfamily protein
CCI_3MBUT_solcap_snp_sl_30142	CCI	3MBUT	BCAA	solcap_snp_sl_30142	Solyc01g067045	1	68163246	68163788	NO	NO	NO	NO	Retrovirus-related Pol polyprotein from transposon TNT 1-94
CCI_3MBUT_solcap_snp_sl_30142	CCI	3MBUT	BCAA	solcap_snp_sl_30142	Solyc01g067070	1	68175444	68181983	YES	NO	NO	NO	Mitochondrial carrier protein
CCI_BENZY_solcap_snp_sl_37999	CCI	BENZY	Phe	solcap_snp_sl_37999	Solyc01g068620	1	70623117	70626479	YES	NO	NO	6.33632e-14	Polyketide cyclase / dehydrase and lipid transport protein
CCI_BENZY_solcap_snp_sl_37999	CCI	BENZY	Phe	solcap_snp_sl_37999	Solyc01g068630	1	70628562	70632110	YES	NO	NO	NO	Haloacid dehalogenase-like hydrolase (HAD) superfamily protein
CCI_BENZY_solcap_snp_sl_37999	CCI	BENZY	Phe	solcap_snp_sl_37999	Solyc01g068640	1	70635979	70647086	YES	NO	NO	NO	AarF domain-containing protein kinase 4
CCI_BENZY_solcap_snp_sl_37999	CCI	BENZY	Phe	solcap_snp_sl_37999	Solyc01g079060	1	70715222	70718803	YES	NO	NO	NO	charged multivesicular body protein 7
CCI_BENZY_solcap_snp_sl_37999	CCI	BENZY	Phe	solcap_snp_sl_37999	Solyc01g079080	1	70731350	70737704	YES	NO	NO	NO	asynaptic protein
CCI_BENZY_solcap_snp_sl_37999	CCI	BENZY	Phe	solcap_snp_sl_37999	Solyc01g079090	1	70741075	70746536	YES	NO	NO	NO	Protoporphyrinogen oxidase
CCI_BENZY_solcap_snp_sl_37999	CCI	BENZY	Phe	solcap_snp_sl_37999	Solyc01g079100	1	70748817	70752329	YES	YES	NO	NO	S-acyltransferase
CCI_BENZY_solcap_snp_sl_37999	CCI	BENZY	Phe	solcap_snp_sl_37999	Solyc01g079110	1	70753656	70754276	YES	NO	NO	NO	Histone H3
CCI_BENZY_solcap_snp_sl_37999	CCI	BENZY	Phe	solcap_snp_sl_37999	Solyc01g079115	1	70772115	70773512	NO	NO	NO	NO	Unknown protein
CCI_BENZY_solcap_snp_sl_37999	CCI	BENZY	Phe	solcap_snp_sl_37999	Solyc01g079120	1	70775301	70775552	YES	NO	NO	NO	Unknown protein
CCI_BENZY_solcap_snp_sl_37999	CCI	BENZY	Phe	solcap_snp_sl_37999	Solyc01g079130	1	70791055	70793749	YES	NO	NO	NO	Pectin lyase-like superfamily protein
CCI_BENZY_solcap_snp_sl_37999	CCI	BENZY	Phe	solcap_snp_sl_37999	Solyc01g079140	1	70805754	70806324	YES	NO	NO	NO	Unknown protein
CCI_BENZY_solcap_snp_sl_37999	CCI	BENZY	Phe	solcap_snp_sl_37999	Solyc01g079150	1	70818917	70822807	YES	NO	NO	NO	HCO3-transporter family
CCI_BENZY_solcap_snp_sl_37999	CCI	BENZY	Phe	solcap_snp_sl_37999	Solyc01g079155	1	70830056	70830787	NO	NO	NO	NO	Retrovirus-related Pol polyprotein from transposon TNT 1-94
CCI_BENZY_solcap_snp_sl_37999	CCI	BENZY	Phe	solcap_snp_sl_37999	Solyc01g079160	1	70833700	70837486	YES	NO	NO	NO	GDSL esterase/lipase
CCI_BENZY_solcap_snp_sl_37999	CCI	BENZY	Phe	solcap_snp_sl_37999	Solyc01g079170	1	70839480	70841993	YES	YES	NO	NO	Hexosyltransferase
CCI_BENZY_solcap_snp_sl_37999	CCI	BENZY	Phe	solcap_snp_sl_37999	Solyc01g079180	1	70857811	70860420	YES	NO	NO	NO	Pectinesterase
CCI_BENZY_solcap_snp_sl_37999	CCI	BENZY	Phe	solcap_snp_sl_37999	Solyc01g079190	1	70861081	70861564	YES	NO	NO	NO	Unknown protein
CCI_BENZY_solcap_snp_sl_37999	CCI	BENZY	Phe	solcap_snp_sl_37999	Solyc01g079200	1	70863795	70866932	YES	NO	NO	NO	gibberellin 2-oxidase 3
CCI_BENZY_solcap_snp_sl_37999	CCI	BENZY	Phe	solcap_snp_sl_37999	Solyc01g079210	1	70877971	70885440	YES	NO	NO	NO	SWR1-complex protein 4
CCI_BENZY_solcap_snp_sl_37999	CCI	BENZY	Phe	solcap_snp_sl_37999	Solyc01g079220	1	70885685	70891049	YES	NO	NO	NO	NifU-like protein 1, chloroplastic
CCI_BENZY_solcap_snp_sl_37999	CCI	BENZY	Phe	solcap_snp_sl_37999	Solyc01g079230	1	70902311	70909273	YES	NO	NO	NO	Duf724 domain-containing protein 3
CCI_BENZY_solcap_snp_sl_37999	CCI	BENZY	Phe	solcap_snp_sl_37999	Solyc01g079240	1	70913896	70919241	YES	NO	NO	NO	Long chain acyl-CoA synthetase 1
CCI_BENZY_solcap_snp_sl_37999	CCI	BENZY	Phe	solcap_snp_sl_37999	Solyc01g079250	1	70921030	70926877	YES	NO	NO	NO	RNA helicase DEAH-box2
CCI_BENZY_solcap_snp_sl_37999	CCI	BENZY	Phe	solcap_snp_sl_37999	Solyc01g079260	1	70935936	70938394	YES	NO	NO	NO	WRKY transcription factor 23
CCI_GRIAL_solcap_snp_sl_25929	CCI	GRIAL	C	solcap_snp_sl_25929	Solyc01g080000	1	71709561	71710898	YES	NO	NO	NO	Eukaryotic aspartyl protease family protein
CCI_GRIAL_solcap_snp_sl_25929	CCI	GRIAL	C	solcap_snp_sl_25929	Solyc01g080010	1	71718357	71719893	YES	NO	NO	NO	xyloglucan endoglucanase inhibitor
CCI_GRIAL_solcap_snp_sl_25929	CCI	GRIAL	C	solcap_snp_sl_25929	Solyc01g080020	1	71725137	71726767	YES	NO	NO	NO	Eukaryotic aspartyl protease family protein
CCI_GRIAL_solcap_snp_sl_25929	CCI	GRIAL	C	solcap_snp_sl_25929	Solyc01g080030	1	71732939	71734259	YES	NO	NO	2.86968e-12	2-alkenal reductase (NADP(+)-dependent)
CCI_GRIAL_solcap_snp_sl_25929	CCI	GRIAL	C	solcap_snp_sl_25929	Solyc01g080040	1	71735648	71743155	YES	NO	NO	2.0792e-17	Dual specificity protein phosphatase 1
CCI_GRIAL_solcap_snp_sl_25929	CCI	GRIAL	C	solcap_snp_sl_25929	Solyc01g080050	1	71750839	71752627	NO	NO	NO	NO	Basic helix-loop-helix (BHLH) DNA-binding superfamily protein
CCI_GRIAL_solcap_snp_sl_25929	CCI	GRIAL	C	solcap_snp_sl_25929	Solyc01g080055	1	71786021	71787008	NO	NO	NO	NO	Retrovirus-related Pol polyprotein from transposon TNT 1-94
CCI_GRIAL_solcap_snp_sl_25929	CCI	GRIAL	C	solcap_snp_sl_25929	Solyc01g080070	1	71799398	71802036	YES	NO	NO	5.24615e-14	Heavy metal-associated isoprenylated plant protein
CCI_GRIAL_solcap_snp_sl_25929	CCI	GRIAL	C	solcap_snp_sl_25929	Solyc01g080075	1	71807800	71808483	NO	NO	NO	NO	Retrovirus-related Pol polyprotein from transposon TNT 1-94
CCI_GRIAL_solcap_snp_sl_25929	CCI	GRIAL	C	solcap_snp_sl_25929	Solyc01g080080	1	71823467	71835150	YES	NO	NO	NO	RING/U-box superfamily protein
CCI_GRIAL_solcap_snp_sl_25929	CCI	GRIAL	C	solcap_snp_sl_25929	Solyc01g080100	1	71837770	71838350	YES	NO	NO	NO	RING zinc finger protein
CCI_GRIAL_solcap_snp_sl_25929	CCI	GRIAL	C	solcap_snp_sl_25929	Solyc01g080110	1	71839682	71851857	YES	NO	NO	NO	SNARE associated Golgi protein family
CCI_GRIAL_solcap_snp_sl_25929	CCI	GRIAL	C	solcap_snp_sl_25929	Solyc01g080120	1	71855264	71857330	YES	NO	NO	NO	Cytochrome P450 family protein
CCI_GRIAL_solcap_snp_sl_25929	CCI	GRIAL	C	solcap_snp_sl_25929	Solyc01g080130	1	71861763	71864312	YES	NO	NO	NO	Cytochrome P450 family protein
CCI_GRIAL_solcap_snp_sl_25929	CCI	GRIAL	C	solcap_snp_sl_25929	Solyc01g080140	1	71873708	71888231	YES	NO	NO	NO	UPF0613 protein PB24D3.06c
CCI_GRIAL_solcap_snp_sl_25929	CCI	GRIAL	C	solcap_snp_sl_25929	Solyc01g080150	1	71905883	71907823	YES	NO	NO	NO	Adenylate isopentenyltransferase
CCI_EZ24D_solcap_snp_sl_2226	CCI	EZ24D	L	solcap_snp_sl_2226	Solyc01g095230	1	78833590	78838806	YES	NO	NO	1.12703e-39	U11/U12 small nuclear ribonucleoprotein 59 kDa protein
CCI_EZ24D_solcap_snp_sl_2226	CCI	EZ24D	L	solcap_snp_sl_2226	Solyc01g095240	1	78845275	78846353	YES	NO	NO	NO	Calcium-transporting ATPase 2, endoplasmic reticulum-type
CCI_EZ24D_solcap_snp_sl_2226	CCI	EZ24D	L	solcap_snp_sl_2226	Solyc01g095250	1	78849200	78850096	YES	NO	NO	NO	Acidic endochitinase
CCI_EZ24D_solcap_snp_sl_2226	CCI	EZ24D	L	solcap_snp_sl_2226	Solyc01g095260	1	78852058	78852951	YES	NO	NO	NO	Acidic endochitinase
CCI_EZ24D_solcap_snp_sl_2226	CCI	EZ24D	L	solcap_snp_sl_2226	Solyc01g095270	1	78853480	78856736	YES	NO	NO	NO	DUF2358 domain-containing protein
CCI_EZ24D_solcap_snp_sl_2226	CCI	EZ24D	L	solcap_snp_sl_2226	Solyc01g095280	1	78858659	78863287	YES	NO	NO	NO	Protein ABIL1
CCI_EZ24D_solcap_snp_sl_2226	CCI	EZ24D	L	solcap_snp_sl_2226	Solyc01g095290	1	78863903	78868674	YES	NO	NO	NO	Glycosyltransferase
CCI_EZ24D_solcap_snp_sl_2226	CCI	EZ24D	L	solcap_snp_sl_2226	Solyc01g095295	1	78872862	78873563	NO	NO	NO	NO	Retrovirus-related Pol polyprotein from transposon TNT 1-94
CCI_EZ24D_solcap_snp_sl_2226	CCI	EZ24D	L	solcap_snp_sl_2226	Solyc01g095300	1	78878133	78887955	YES	NO	NO	NO	Glycosyl transferase, family 1
CCI_EZ24D_solcap_snp_sl_2226	CCI	EZ24D	L	solcap_snp_sl_2226	Solyc01g095310	1	78888385	78889293	YES	NO	NO	NO	Acidic endochitinase
CCI_EZ24D_solcap_snp_sl_2226	CCI	EZ24D	L	solcap_snp_sl_2226	Solyc01g095320	1	78890165	78895204	YES	NO	NO	NO	Bag family molecular chaperone regulator 6-like protein
CCI_EZ24D_solcap_snp_sl_2226	CCI	EZ24D	L	solcap_snp_sl_2226	Solyc01g095330	1	78893943	78895325	YES	NO	NO	NO	Unknown protein
CCI_EZ24D_solcap_snp_sl_2226	CCI	EZ24D	L	solcap_snp_sl_2226	Solyc01g095350	1	78895891	78896493	YES	NO	NO	NO	Unknown protein
CCI_EZ24D_solcap_snp_sl_2226	CCI	EZ24D	L	solcap_snp_sl_2226	Solyc01g095360	1	78898325	78899472	YES	NO	NO	NO	Calcium-dependent lipid-binding (CaLB domain) family protein
CCI_EZ24D_solcap_snp_sl_2226	CCI	EZ24D	L	solcap_snp_sl_2226	Solyc01g095370	1	78910409	78913562	YES	NO	NO	NO	F-box/kelch-repeat protein
CCI_EZ24D_solcap_snp_sl_2226	CCI	EZ24D	L	solcap_snp_sl_2226	Solyc01g095380	1	78915863	78916063	YES	NO	NO	NO	Unknown protein
CCI_EZ24D_solcap_snp_sl_2226	CCI	EZ24D	L	solcap_snp_sl_2226	Solyc01g095390	1	78924483	78927646	YES	NO	NO	NO	Intracellular protein transporter USO1-like protein
CCI_EZ24D_solcap_snp_sl_2226	CCI	EZ24D	L	solcap_snp_sl_2226	Solyc01g095400	1	78930171	78935117	YES	NO	NO	NO	BTB/POZ domain-containing protein
CCI_EZ24D_solcap_snp_sl_2226	CCI	EZ24D	L	solcap_snp_sl_2226	Solyc01g095410	1	78935944	78937837	YES	NO	NO	4.04766e-21	eukaryotic translation initiation factor 1A-like
CCI_EZ24D_solcap_snp_sl_2226	CCI	EZ24D	L	solcap_snp_sl_2226	Solyc01g095420	1	78938643	78941259	YES	NO	NO	NO	copper ion binding protein
CCI_EZ24D_solcap_snp_sl_2226	CCI	EZ24D	L	solcap_snp_sl_2226	Solyc01g095430	1	78941754	78945047	YES	NO	NO	NO	Protein CURVATURE THYLAKOID 1A, chloroplastic
CCI_EZ24D_solcap_snp_sl_2226	CCI	EZ24D	L	solcap_snp_sl_2226	Solyc01g095440	1	78948187	78949271	YES	NO	NO	NO	DUF1191 domain-containing protein
CCI_EZ24D_solcap_snp_sl_2226	CCI	EZ24D	L	solcap_snp_sl_2226	Solyc01g095450	1	78950614	78953005	YES	YES	NO	NO	GDSL esterase/lipase
CCI_EZ24D_solcap_snp_sl_2226	CCI	EZ24D	L	solcap_snp_sl_2226	Solyc01g095460	1	78964254	78970833	YES	NO	NO	NO	Common plant regulatory factor 1
CCI_EZ24D_solcap_snp_sl_2226	CCI	EZ24D	L	solcap_snp_sl_2226	Solyc01g095470	1	78977357	78983209	YES	NO	NO	NO	Glucose-6-phosphate 1-epimerase
CCI_EZ24D_solcap_snp_sl_2226	CCI	EZ24D	L	solcap_snp_sl_2226	Solyc01g095480	1	78983203	78989154	YES	NO	NO	NO	Exosome complex component Rrp41
CCI_EZ24D_solcap_snp_sl_2226	CCI	EZ24D	L	solcap_snp_sl_2226	Solyc01g095490	1	78993936	78998747	YES	NO	NO	NO	Ubiquitin-conjugating enzyme
CCI_EZ24D_solcap_snp_sl_2226	CCI	EZ24D	L	solcap_snp_sl_2226	Solyc01g095500	1	79003524	79004583	YES	NO	NO	NO	Sl Cytokinin Response Factor 5
CCI_EZ24D_solcap_snp_sl_2226	CCI	EZ24D	L	solcap_snp_sl_2226	Solyc01g095510	1	79012861	79020384	YES	NO	NO	NO	Mitochondrial carrier protein MTM1
CCI_EZ24D_solcap_snp_sl_2226	CCI	EZ24D	L	solcap_snp_sl_2226	Solyc01g095515	1	79021130	79021639	NO	NO	NO	NO	Arabinogalactan peptide
CCI_EZ24D_solcap_snp_sl_2226	CCI	EZ24D	L	solcap_snp_sl_2226	Solyc01g095530	1	79023846	79024393	YES	NO	NO	NO	hypothetical protein
CCI_EZ24D_solcap_snp_sl_2226	CCI	EZ24D	L	solcap_snp_sl_2226	Solyc01g095540	1	79025447	79031257	YES	NO	NO	NO	CMP-sialic acid transporter 1
CCI_BIONO_solcap_snp_sl_43786	CCI	BIONO	C	solcap_snp_sl_43786	Solyc01g096700	1	79979300	79981639	YES	NO	NO	NO	DnaJ domain-containing protein
CCI_BCYCL_solcap_snp_sl_43786	CCI	BCYCL	C	solcap_snp_sl_43786	Solyc01g096700	1	79979300	79981639	YES	NO	NO	NO	DnaJ domain-containing protein
CCI_BIONO_solcap_snp_sl_43786	CCI	BIONO	C	solcap_snp_sl_43786	Solyc01g096710	1	79984732	79992639	YES	NO	NO	NO	Dr1-associated corepressor
CCI_BCYCL_solcap_snp_sl_43786	CCI	BCYCL	C	solcap_snp_sl_43786	Solyc01g096710	1	79984732	79992639	YES	NO	NO	NO	Dr1-associated corepressor
CCI_BIONO_solcap_snp_sl_43786	CCI	BIONO	C	solcap_snp_sl_43786	Solyc01g096720	1	79994052	79997699	YES	NO	NO	NO	Protein ZINC INDUCED FACILITATOR-LIKE 1
CCI_BCYCL_solcap_snp_sl_43786	CCI	BCYCL	C	solcap_snp_sl_43786	Solyc01g096720	1	79994052	79997699	YES	NO	NO	NO	Protein ZINC INDUCED FACILITATOR-LIKE 1
CCI_BIONO_solcap_snp_sl_43786	CCI	BIONO	C	solcap_snp_sl_43786	Solyc01g096730	1	79999887	80006480	YES	NO	NO	NO	protein ZINC INDUCED FACILITATOR-LIKE 1-like
CCI_BCYCL_solcap_snp_sl_43786	CCI	BCYCL	C	solcap_snp_sl_43786	Solyc01g096730	1	79999887	80006480	YES	NO	NO	NO	protein ZINC INDUCED FACILITATOR-LIKE 1-like
CCI_BIONO_solcap_snp_sl_43786	CCI	BIONO	C	solcap_snp_sl_43786	Solyc01g096740	1	80011417	80017733	YES	NO	NO	NO	Protein ZINC INDUCED FACILITATOR-LIKE 1
CCI_BCYCL_solcap_snp_sl_43786	CCI	BCYCL	C	solcap_snp_sl_43786	Solyc01g096740	1	80011417	80017733	YES	NO	NO	NO	Protein ZINC INDUCED FACILITATOR-LIKE 1
CCI_BIONO_solcap_snp_sl_43786	CCI	BIONO	C	solcap_snp_sl_43786	Solyc01g096750	1	80033753	80038405	YES	NO	NO	NO	Argonaute4d
CCI_BCYCL_solcap_snp_sl_43786	CCI	BCYCL	C	solcap_snp_sl_43786	Solyc01g096750	1	80033753	80038405	YES	NO	NO	NO	Argonaute4d
CCI_BIONO_solcap_snp_sl_43786	CCI	BIONO	C	solcap_snp_sl_43786	Solyc01g096760	1	80039416	80043854	YES	NO	NO	NO	pre-rRNA-processing protein TSR2-like
CCI_BCYCL_solcap_snp_sl_43786	CCI	BCYCL	C	solcap_snp_sl_43786	Solyc01g096760	1	80039416	80043854	YES	NO	NO	NO	pre-rRNA-processing protein TSR2-like
CCI_BIONO_solcap_snp_sl_43786	CCI	BIONO	C	solcap_snp_sl_43786	Solyc01g096770	1	80045203	80045870	YES	NO	NO	NO	Unknown protein
CCI_BCYCL_solcap_snp_sl_43786	CCI	BCYCL	C	solcap_snp_sl_43786	Solyc01g096770	1	80045203	80045870	YES	NO	NO	NO	Unknown protein
CCI_BIONO_solcap_snp_sl_43786	CCI	BIONO	C	solcap_snp_sl_43786	Solyc01g096780	1	80045269	80050923	YES	NO	NO	NO	Protein SAD1/UNC-84 domain protein 2
CCI_BCYCL_solcap_snp_sl_43786	CCI	BCYCL	C	solcap_snp_sl_43786	Solyc01g096780	1	80045269	80050923	YES	NO	NO	NO	Protein SAD1/UNC-84 domain protein 2
CCI_BIONO_solcap_snp_sl_43786	CCI	BIONO	C	solcap_snp_sl_43786	Solyc01g096790	1	80051088	80051474	YES	NO	NO	NO	B3 domain-containing protein
CCI_BCYCL_solcap_snp_sl_43786	CCI	BCYCL	C	solcap_snp_sl_43786	Solyc01g096790	1	80051088	80051474	YES	NO	NO	NO	B3 domain-containing protein
CCI_BIONO_solcap_snp_sl_43786	CCI	BIONO	C	solcap_snp_sl_43786	Solyc01g096800	1	80054396	80058934	YES	NO	NO	NO	Peter Pan-like protein
CCI_BCYCL_solcap_snp_sl_43786	CCI	BCYCL	C	solcap_snp_sl_43786	Solyc01g096800	1	80054396	80058934	YES	NO	NO	NO	Peter Pan-like protein
CCI_BIONO_solcap_snp_sl_43786	CCI	BIONO	C	solcap_snp_sl_43786	Solyc01g096810	1	80061220	80063226	YES	NO	NO	NO	EIL3
CCI_BCYCL_solcap_snp_sl_43786	CCI	BCYCL	C	solcap_snp_sl_43786	Solyc01g096810	1	80061220	80063226	YES	NO	NO	NO	EIL3
CCI_BIONO_solcap_snp_sl_43786	CCI	BIONO	C	solcap_snp_sl_43786	Solyc01g096820	1	80075556	80079669	YES	NO	NO	NO	Calcium/calmodulin dependent protein kinase
CCI_BCYCL_solcap_snp_sl_43786	CCI	BCYCL	C	solcap_snp_sl_43786	Solyc01g096820	1	80075556	80079669	YES	NO	NO	NO	Calcium/calmodulin dependent protein kinase
CCI_BIONO_solcap_snp_sl_43786	CCI	BIONO	C	solcap_snp_sl_43786	Solyc01g096830	1	80079926	80096331	YES	NO	NO	2.37923e-27	Cation-transporting ATPase
CCI_BCYCL_solcap_snp_sl_43786	CCI	BCYCL	C	solcap_snp_sl_43786	Solyc01g096830	1	80079926	80096331	YES	NO	NO	2.37923e-27	Cation-transporting ATPase
CCI_BIONO_solcap_snp_sl_43786	CCI	BIONO	C	solcap_snp_sl_43786	Solyc01g096840	1	80097822	80099802	YES	NO	NO	NO	QWRF motif protein (DUF566)
CCI_BCYCL_solcap_snp_sl_43786	CCI	BCYCL	C	solcap_snp_sl_43786	Solyc01g096840	1	80097822	80099802	YES	NO	NO	NO	QWRF motif protein (DUF566)
CCI_BIONO_solcap_snp_sl_43786	CCI	BIONO	C	solcap_snp_sl_43786	Solyc01g096850	1	80102863	80110194	YES	NO	NO	NO	Protein FAR1-RELATED SEQUENCE 3
CCI_BCYCL_solcap_snp_sl_43786	CCI	BCYCL	C	solcap_snp_sl_43786	Solyc01g096850	1	80102863	80110194	YES	NO	NO	NO	Protein FAR1-RELATED SEQUENCE 3
CCI_BIONO_solcap_snp_sl_43786	CCI	BIONO	C	solcap_snp_sl_43786	Solyc01g096860	1	80112396	80116145	YES	NO	NO	NO	AP2-like ethylene-responsive transcription factor
CCI_BCYCL_solcap_snp_sl_43786	CCI	BCYCL	C	solcap_snp_sl_43786	Solyc01g096860	1	80112396	80116145	YES	NO	NO	NO	AP2-like ethylene-responsive transcription factor
CCI_BIONO_solcap_snp_sl_43786	CCI	BIONO	C	solcap_snp_sl_43786	Solyc01g096870	1	80124905	80130871	YES	NO	NO	NO	Proline-tRNA ligase-like protein
CCI_BCYCL_solcap_snp_sl_43786	CCI	BCYCL	C	solcap_snp_sl_43786	Solyc01g096870	1	80124905	80130871	YES	NO	NO	NO	Proline-tRNA ligase-like protein
CCI_BIONO_solcap_snp_sl_43786	CCI	BIONO	C	solcap_snp_sl_43786	Solyc01g096880	1	80132496	80136128	YES	NO	NO	NO	Major facilitator superfamily protein
CCI_BCYCL_solcap_snp_sl_43786	CCI	BCYCL	C	solcap_snp_sl_43786	Solyc01g096880	1	80132496	80136128	YES	NO	NO	NO	Major facilitator superfamily protein
CCI_BIONO_solcap_snp_sl_43786	CCI	BIONO	C	solcap_snp_sl_43786	Solyc01g096890	1	80137030	80144571	YES	NO	NO	NO	Serine-rich adhesin for platelets-like protein
CCI_BCYCL_solcap_snp_sl_43786	CCI	BCYCL	C	solcap_snp_sl_43786	Solyc01g096890	1	80137030	80144571	YES	NO	NO	NO	Serine-rich adhesin for platelets-like protein
CCI_BIONO_solcap_snp_sl_43786	CCI	BIONO	C	solcap_snp_sl_43786	Solyc01g096900	1	80146748	80168215	YES	NO	NO	NO	DNA gyrase subunit A
CCI_BCYCL_solcap_snp_sl_43786	CCI	BCYCL	C	solcap_snp_sl_43786	Solyc01g096900	1	80146748	80168215	YES	NO	NO	NO	DNA gyrase subunit A
CCI_BIONO_solcap_snp_sl_43786	CCI	BIONO	C	solcap_snp_sl_43786	Solyc01g096910	1	80168340	80177488	YES	NO	NO	NO	Vacuolar protein sorting-associated protein 36
CCI_BCYCL_solcap_snp_sl_43786	CCI	BCYCL	C	solcap_snp_sl_43786	Solyc01g096910	1	80168340	80177488	YES	NO	NO	NO	Vacuolar protein sorting-associated protein 36
CCI_BIONO_solcap_snp_sl_43786	CCI	BIONO	C	solcap_snp_sl_43786	Solyc01g096920	1	80179511	80187193	YES	NO	NO	NO	GATA zinc finger protein
CCI_BCYCL_solcap_snp_sl_43786	CCI	BCYCL	C	solcap_snp_sl_43786	Solyc01g096920	1	80179511	80187193	YES	NO	NO	NO	GATA zinc finger protein
CCI_BIONO_solcap_snp_sl_43786	CCI	BIONO	C	solcap_snp_sl_43786	Solyc01g096930	1	80191533	80197658	YES	NO	NO	6.92221e-22	Phospholipid-transporting ATPase
CCI_BCYCL_solcap_snp_sl_43786	CCI	BCYCL	C	solcap_snp_sl_43786	Solyc01g096930	1	80191533	80197658	YES	NO	NO	6.92221e-22	Phospholipid-transporting ATPase
CCI_BIONO_solcap_snp_sl_43786	CCI	BIONO	C	solcap_snp_sl_43786	Solyc01g096940	1	80198794	80202875	YES	NO	NO	NO	Protein kinase
CCI_BCYCL_solcap_snp_sl_43786	CCI	BCYCL	C	solcap_snp_sl_43786	Solyc01g096940	1	80198794	80202875	YES	NO	NO	NO	Protein kinase
CCI_BIONO_solcap_snp_sl_43786	CCI	BIONO	C	solcap_snp_sl_43786	Solyc01g096950	1	80212674	80220690	YES	NO	NO	NO	WD40 repeat-containing protein
CCI_BCYCL_solcap_snp_sl_43786	CCI	BCYCL	C	solcap_snp_sl_43786	Solyc01g096950	1	80212674	80220690	YES	NO	NO	NO	WD40 repeat-containing protein
CCI_BIONO_solcap_snp_sl_43786	CCI	BIONO	C	solcap_snp_sl_43786	Solyc01g096960	1	80220575	80222230	YES	NO	NO	NO	Inactive protein RESTRICTED TEV MOVEMENT 2
CCI_BCYCL_solcap_snp_sl_43786	CCI	BCYCL	C	solcap_snp_sl_43786	Solyc01g096960	1	80220575	80222230	YES	NO	NO	NO	Inactive protein RESTRICTED TEV MOVEMENT 2
CCI_BIONO_solcap_snp_sl_43786	CCI	BIONO	C	solcap_snp_sl_43786	Solyc01g096970	1	80223566	80228026	YES	NO	NO	NO	Unknown protein
CCI_BCYCL_solcap_snp_sl_43786	CCI	BCYCL	C	solcap_snp_sl_43786	Solyc01g096970	1	80223566	80228026	YES	NO	NO	NO	Unknown protein
CCI_BIONO_solcap_snp_sl_43786	CCI	BIONO	C	solcap_snp_sl_43786	Solyc01g096980	1	80226849	80230096	YES	NO	NO	NO	Inactive protein RESTRICTED TEV MOVEMENT 2
CCI_BCYCL_solcap_snp_sl_43786	CCI	BCYCL	C	solcap_snp_sl_43786	Solyc01g096980	1	80226849	80230096	YES	NO	NO	NO	Inactive protein RESTRICTED TEV MOVEMENT 2
CCI_BIONO_solcap_snp_sl_43786	CCI	BIONO	C	solcap_snp_sl_43786	Solyc01g096990	1	80230917	80236604	YES	NO	NO	NO	Vacuolar protein sorting-associated protein 9A
CCI_BCYCL_solcap_snp_sl_43786	CCI	BCYCL	C	solcap_snp_sl_43786	Solyc01g096990	1	80230917	80236604	YES	NO	NO	NO	Vacuolar protein sorting-associated protein 9A
CCI_BIONO_solcap_snp_sl_43786	CCI	BIONO	C	solcap_snp_sl_43786	Solyc01g097000	1	80238084	80244384	YES	NO	NO	NO	Glycosyl hydrolase family protein
CCI_BCYCL_solcap_snp_sl_43786	CCI	BCYCL	C	solcap_snp_sl_43786	Solyc01g097000	1	80238084	80244384	YES	NO	NO	NO	Glycosyl hydrolase family protein
CCI_BIONO_solcap_snp_sl_43786	CCI	BIONO	C	solcap_snp_sl_43786	Solyc01g097010	1	80247001	80258618	YES	NO	NO	NO	RNA-binding KH domain-containing protein
CCI_BCYCL_solcap_snp_sl_43786	CCI	BCYCL	C	solcap_snp_sl_43786	Solyc01g097010	1	80247001	80258618	YES	NO	NO	NO	RNA-binding KH domain-containing protein
CCI_BIONO_solcap_snp_sl_43786	CCI	BIONO	C	solcap_snp_sl_43786	Solyc01g097020	1	80259219	80262418	YES	NO	NO	NO	succinate dehydrogenase subunit 8, mitochondrial
CCI_BCYCL_solcap_snp_sl_43786	CCI	BCYCL	C	solcap_snp_sl_43786	Solyc01g097020	1	80259219	80262418	YES	NO	NO	NO	succinate dehydrogenase subunit 8, mitochondrial
CCI_BIONO_solcap_snp_sl_43786	CCI	BIONO	C	solcap_snp_sl_43786	Solyc01g097030	1	80263780	80267151	YES	NO	NO	NO	Transposase, MuDR, plant
CCI_BCYCL_solcap_snp_sl_43786	CCI	BCYCL	C	solcap_snp_sl_43786	Solyc01g097030	1	80263780	80267151	YES	NO	NO	NO	Transposase, MuDR, plant
CCI_BIONO_solcap_snp_sl_43786	CCI	BIONO	C	solcap_snp_sl_43786	Solyc01g097040	1	80273059	80278331	YES	NO	NO	NO	Myosin-binding protein 1
CCI_BCYCL_solcap_snp_sl_43786	CCI	BCYCL	C	solcap_snp_sl_43786	Solyc01g097040	1	80273059	80278331	YES	NO	NO	NO	Myosin-binding protein 1
CCI_BIONO_solcap_snp_sl_43786	CCI	BIONO	C	solcap_snp_sl_43786	Solyc01g097050	1	80278797	80281377	YES	NO	NO	NO	Alba DNA/RNA-binding protein
CCI_BCYCL_solcap_snp_sl_43786	CCI	BCYCL	C	solcap_snp_sl_43786	Solyc01g097050	1	80278797	80281377	YES	NO	NO	NO	Alba DNA/RNA-binding protein
CCI_BIONO_solcap_snp_sl_43786	CCI	BIONO	C	solcap_snp_sl_43786	Solyc01g097060	1	80283874	80285392	YES	NO	NO	NO	Jasmonate ZIM domain protein m
CCI_BCYCL_solcap_snp_sl_43786	CCI	BCYCL	C	solcap_snp_sl_43786	Solyc01g097060	1	80283874	80285392	YES	NO	NO	NO	Jasmonate ZIM domain protein m
CCI_BIONO_solcap_snp_sl_43786	CCI	BIONO	C	solcap_snp_sl_43786	Solyc01g097070	1	80289531	80295757	YES	NO	NO	NO	DNA topoisomerase
CCI_BCYCL_solcap_snp_sl_43786	CCI	BCYCL	C	solcap_snp_sl_43786	Solyc01g097070	1	80289531	80295757	YES	NO	NO	NO	DNA topoisomerase
CCI_BIONO_solcap_snp_sl_43786	CCI	BIONO	C	solcap_snp_sl_43786	Solyc01g097080	1	80298452	80299243	YES	NO	NO	NO	Unknown protein
CCI_BCYCL_solcap_snp_sl_43786	CCI	BCYCL	C	solcap_snp_sl_43786	Solyc01g097080	1	80298452	80299243	YES	NO	NO	NO	Unknown protein
CCI_BIONO_solcap_snp_sl_43786	CCI	BIONO	C	solcap_snp_sl_43786	Solyc01g097100	1	80307200	80308492	YES	NO	NO	NO	Unknown protein
CCI_BCYCL_solcap_snp_sl_43786	CCI	BCYCL	C	solcap_snp_sl_43786	Solyc01g097100	1	80307200	80308492	YES	NO	NO	NO	Unknown protein
CCI_BIONO_solcap_snp_sl_43786	CCI	BIONO	C	solcap_snp_sl_43786	Solyc01g097110	1	80314429	80333117	YES	NO	NO	NO	Fanconi anemia group D2 protein
CCI_BCYCL_solcap_snp_sl_43786	CCI	BCYCL	C	solcap_snp_sl_43786	Solyc01g097110	1	80314429	80333117	YES	NO	NO	NO	Fanconi anemia group D2 protein
CCI_MESA_solcap_snp_sl_40301	CCI	MESA	B	solcap_snp_sl_40301	Solyc01g103950	1	84731873	84739028	YES	NO	NO	NO	Bifunctional hydroxymethylpyrimidine kinase/phosphomethylpyrimidine kinase
CCI_MESA_solcap_snp_sl_40301	CCI	MESA	B	solcap_snp_sl_40301	Solyc01g103960	1	84744718	84757445	YES	NO	NO	1.77027e-16	RNA helicase DEAH-box15
CCI_MESA_solcap_snp_sl_40301	CCI	MESA	B	solcap_snp_sl_40301	Solyc01g103970	1	84759276	84763010	YES	NO	NO	NO	E3 ubiquitin-protein ligase RNF170-like protein (DUF 1232)
CCI_MESA_solcap_snp_sl_40301	CCI	MESA	B	solcap_snp_sl_40301	Solyc01g103980	1	84763746	84767478	YES	NO	NO	NO	E3 ubiquitin-protein ligase RNF170-like protein (DUF 1232)
CCI_MESA_solcap_snp_sl_40301	CCI	MESA	B	solcap_snp_sl_40301	Solyc01g103990	1	84767850	84775049	YES	NO	NO	NO	T-complex protein 11
CCI_MESA_solcap_snp_sl_40301	CCI	MESA	B	solcap_snp_sl_40301	Solyc01g104000	1	84784387	84789825	YES	NO	NO	NO	Serine hydroxymethyltransferase
CCI_SALI_solcap_snp_sl_26879	CCI	SALI	B	solcap_snp_sl_26879	Solyc01g105230	1	85771568	85782389	YES	NO	NO	7.79517e-13	Calmodulin-binding transcription activator 2
CCI_SALI_solcap_snp_sl_26879	CCI	SALI	B	solcap_snp_sl_26879	Solyc01g105240	1	85782975	85787732	YES	NO	NO	NO	Ubiquitin carboxyl-terminal hydrolase 46
CCI_SALI_solcap_snp_sl_26879	CCI	SALI	B	solcap_snp_sl_26879	Solyc01g105250	1	85792354	85792686	NO	NO	NO	NO	Unknown protein
CCI_SALI_solcap_snp_sl_26879	CCI	SALI	B	solcap_snp_sl_26879	Solyc01g105260	1	85800156	85800635	YES	NO	NO	NO	Vacuolar iron transporter-like protein
CCI_SALI_solcap_snp_sl_26879	CCI	SALI	B	solcap_snp_sl_26879	Solyc01g105270	1	85802093	85808972	YES	NO	NO	NO	LeTH2tobamovirus multiplication 1 homolog 2
CCI_SALI_solcap_snp_sl_26879	CCI	SALI	B	solcap_snp_sl_26879	Solyc01g105280	1	85814521	85819199	YES	NO	NO	NO	Protein phosphatase 2C
CCI_SALI_solcap_snp_sl_26879	CCI	SALI	B	solcap_snp_sl_26879	Solyc01g105290	1	85820471	85822945	YES	NO	NO	NO	BTB/POZ domain protein
CCI_SALI_solcap_snp_sl_26879	CCI	SALI	B	solcap_snp_sl_26879	Solyc01g105300	1	85823332	85825074	YES	NO	NO	NO	Metacaspase-1
CCI_SALI_solcap_snp_sl_26879	CCI	SALI	B	solcap_snp_sl_26879	Solyc01g105310	1	85828647	85830465	YES	NO	NO	NO	Metacaspase-1
CCI_SALI_solcap_snp_sl_26879	CCI	SALI	B	solcap_snp_sl_26879	Solyc01g105320	1	85833763	85835876	YES	NO	NO	NO	Metacaspase-1
CCI_SALI_solcap_snp_sl_26879	CCI	SALI	B	solcap_snp_sl_26879	Solyc01g105330	1	85837109	85842611	YES	NO	NO	NO	Methyl-CpG binding domain protein
CCI_SALI_solcap_snp_sl_26879	CCI	SALI	B	solcap_snp_sl_26879	Solyc01g105340	1	85846647	85853227	YES	NO	NO	NO	Chaperone protein DnaJ
CCI_SALI_solcap_snp_sl_26879	CCI	SALI	B	solcap_snp_sl_26879	Solyc01g105350	1	85855591	85857669	YES	YES	NO	8.96942e-16	Glycosyltransferase
CCI_SALI_solcap_snp_sl_26879	CCI	SALI	B	solcap_snp_sl_26879	Solyc01g105360	1	85859544	85863391	YES	YES	NO	2.42793e-18	Glycosyltransferase
CCI_SALI_solcap_snp_sl_26879	CCI	SALI	B	solcap_snp_sl_26879	Solyc01g105370	1	85864765	85868358	YES	NO	NO	NO	2-nitropropane dioxygenase-like protein
CCI_SALI_solcap_snp_sl_26879	CCI	SALI	B	solcap_snp_sl_26879	Solyc01g105380	1	85875405	85875584	YES	YES	NO	NO	phospho-2-dehydro-3-deoxyheptonate aldolase 2, chloroplastic
CCI_SALI_solcap_snp_sl_26879	CCI	SALI	B	solcap_snp_sl_26879	Solyc01g105383	1	85875656	85877551	NO	YES	NO	NO	Phospho-2-dehydro-3-deoxyheptonate aldolase
CCI_SALI_solcap_snp_sl_26879	CCI	SALI	B	solcap_snp_sl_26879	Solyc01g105387	1	85878789	85881487	NO	NO	NO	NO	ABC transporter G family member 11
CCI_SALI_solcap_snp_sl_26879	CCI	SALI	B	solcap_snp_sl_26879	Solyc01g105410	1	85895149	85896386	YES	NO	NO	NO	Protein EXORDIUM-like 2
CCI_SALI_solcap_snp_sl_26879	CCI	SALI	B	solcap_snp_sl_26879	Solyc01g105420	1	85898877	85902432	YES	YES	NO	NO	Phospho-2-dehydro-3-deoxyheptonate aldolase
CCI_SALI_solcap_snp_sl_26879	CCI	SALI	B	solcap_snp_sl_26879	Solyc01g105430	1	85913201	85916092	YES	NO	NO	NO	Unknown protein
CCI_SALI_solcap_snp_sl_26879	CCI	SALI	B	solcap_snp_sl_26879	Solyc01g105440	1	85922841	85923074	YES	NO	NO	NO	Unknown protein
CCI_SALI_solcap_snp_sl_26879	CCI	SALI	B	solcap_snp_sl_26879	Solyc01g105450	1	85923235	85927552	YES	NO	NO	NO	ABC transporter G family member 11
CCI_SALI_solcap_snp_sl_26879	CCI	SALI	B	solcap_snp_sl_26879	Solyc01g105460	1	85935206	85942569	YES	YES	NO	NO	1,4-dihydroxy-2-naphthoate polyprenyltransferase, chloroplastic
CCI_SALI_solcap_snp_sl_26879	CCI	SALI	B	solcap_snp_sl_26879	Solyc01g105470	1	85943086	85944017	YES	NO	NO	NO	Unknown protein
CCI_SALI_solcap_snp_sl_26879	CCI	SALI	B	solcap_snp_sl_26879	Solyc01g105475	1	85952107	85953786	NO	NO	NO	NO	Unknown protein
CCI_SALI_solcap_snp_sl_26879	CCI	SALI	B	solcap_snp_sl_26879	Solyc01g105490	1	85955084	85956293	YES	NO	NO	NO	Unknown protein
CCI_SALI_solcap_snp_sl_26879	CCI	SALI	B	solcap_snp_sl_26879	Solyc01g105500	1	85959227	85961975	YES	NO	NO	NO	1,4-beta-xylanase
CCI_SALI_solcap_snp_sl_26879	CCI	SALI	B	solcap_snp_sl_26879	Solyc01g105510	1	85963610	85974081	YES	NO	NO	NO	LMBR1-like membrane protein
CCI_SALI_solcap_snp_sl_26879	CCI	SALI	B	solcap_snp_sl_26879	Solyc01g105520	1	85975054	85985713	YES	NO	NO	NO	DNA helicase
CCI_SALI_solcap_snp_sl_26879	CCI	SALI	B	solcap_snp_sl_26879	Solyc01g105530	1	85985759	85987190	YES	NO	NO	NO	minichromosome maintenance 9
CCI_SALI_solcap_snp_sl_26879	CCI	SALI	B	solcap_snp_sl_26879	Solyc01g105540	1	85987715	85991475	YES	NO	NO	NO	Dicarboxylate transporter 2.1, chloroplastic
CCI_SALI_solcap_snp_sl_26879	CCI	SALI	B	solcap_snp_sl_26879	Solyc01g105550	1	85996124	85997482	YES	NO	NO	NO	Acylsugar acetyltransferase
CCI_SALI_solcap_snp_sl_26879	CCI	SALI	B	solcap_snp_sl_26879	Solyc01g105560	1	86007612	86012252	YES	NO	NO	1.07253e-15	GTP cyclohydrolase II/3,4-dihydroxy-2-butanone 4-phosphate synthase
CCI_GRIAL_solcap_snp_sl_54854	CCI	GRIAL	C	solcap_snp_sl_54854	Solyc01g108050	1	87740150	87741406	YES	NO	NO	NO	Dynamin-related protein 3B
CCI_GRIAL_solcap_snp_sl_54854	CCI	GRIAL	C	solcap_snp_sl_54854	Solyc01g108060	1	87741732	87742259	YES	NO	NO	NO	Methylcrotonoyl-CoA carboxylase
CCI_GRIAL_solcap_snp_sl_54854	CCI	GRIAL	C	solcap_snp_sl_54854	Solyc01g108070	1	87743208	87747834	YES	NO	NO	NO	Protein DJ-1-like protein C
CCI_GRIAL_solcap_snp_sl_54854	CCI	GRIAL	C	solcap_snp_sl_54854	Solyc01g108080	1	87747886	87750279	YES	NO	NO	NO	ABSCISIC ACID-INSENSITIVE 5-like protein 7
CCI_GRIAL_solcap_snp_sl_54854	CCI	GRIAL	C	solcap_snp_sl_54854	Solyc01g108090	1	87759054	87760196	YES	NO	NO	NO	Spire, putative (DUF1685)
CCI_GRIAL_solcap_snp_sl_54854	CCI	GRIAL	C	solcap_snp_sl_54854	Solyc01g108100	1	87766552	87771855	YES	NO	NO	NO	cold regulated protein 27
CCI_GRIAL_solcap_snp_sl_54854	CCI	GRIAL	C	solcap_snp_sl_54854	Solyc01g108110	1	87773116	87781706	YES	NO	NO	NO	Glycoprotein 3-alpha-L-fucosyltransferase
CCI_GRIAL_solcap_snp_sl_54854	CCI	GRIAL	C	solcap_snp_sl_54854	Solyc01g108120	1	87786565	87790583	YES	NO	NO	NO	B3 domain-containing protein
CCI_GRIAL_solcap_snp_sl_54854	CCI	GRIAL	C	solcap_snp_sl_54854	Solyc01g108130	1	87800879	87805823	YES	NO	NO	NO	B3 domain-containing protein
CCI_GRIAL_solcap_snp_sl_54854	CCI	GRIAL	C	solcap_snp_sl_54854	Solyc01g108140	1	87809215	87814521	YES	NO	NO	NO	B3 domain-containing protein
CCI_GRIAL_solcap_snp_sl_54854	CCI	GRIAL	C	solcap_snp_sl_54854	Solyc01g108150	1	87814445	87830782	YES	NO	NO	NO	Zinc-binding alcohol dehydrogenase domain-containing protein 2
CCI_GRIAL_solcap_snp_sl_54854	CCI	GRIAL	C	solcap_snp_sl_54854	Solyc01g108160	1	87833014	87850801	YES	NO	NO	NO	autophagy-related protein 2-like
CCI_GRIAL_solcap_snp_sl_54854	CCI	GRIAL	C	solcap_snp_sl_54854	Solyc01g108170	1	87852588	87853534	YES	NO	NO	NO	BEST plant protein match is: (TAIR:plant.1) protein, putative
CCI_GRIAL_solcap_snp_sl_54854	CCI	GRIAL	C	solcap_snp_sl_54854	Solyc01g108180	1	87859368	87861577	YES	NO	NO	NO	Pentatricopeptide repeat
CCI_GRIAL_solcap_snp_sl_54854	CCI	GRIAL	C	solcap_snp_sl_54854	Solyc01g108190	1	87863257	87864040	YES	NO	NO	NO	Calmodulin-like protein 1
CCI_GRIAL_solcap_snp_sl_54854	CCI	GRIAL	C	solcap_snp_sl_54854	Solyc01g108200	1	87864549	87868122	YES	NO	NO	NO	Protein disulfide-isomerase SCO2
CCI_GRIAL_solcap_snp_sl_54854	CCI	GRIAL	C	solcap_snp_sl_54854	Solyc01g108210	1	87879560	87883066	YES	NO	NO	NO	Cytochrome P450
CCI_GRIAL_solcap_snp_sl_54854	CCI	GRIAL	C	solcap_snp_sl_54854	Solyc01g108220	1	87883970	87886342	YES	NO	NO	NO	Unknown protein
CCI_GRIAL_solcap_snp_sl_54854	CCI	GRIAL	C	solcap_snp_sl_54854	Solyc01g108230	1	87890389	87898625	YES	NO	NO	NO	LAG1 longevity assurance-like protein 2
CCI_GRIAL_solcap_snp_sl_54854	CCI	GRIAL	C	solcap_snp_sl_54854	Solyc01g108235	1	87904078	87904830	NO	NO	NO	NO	Retrovirus-related Pol polyprotein from transposon TNT 1-94
CCI_GRIAL_solcap_snp_sl_54854	CCI	GRIAL	C	solcap_snp_sl_54854	Solyc01g108240	1	87916275	87917561	YES	NO	NO	NO	Ethylene Response Factor D.3
CCI_GRIAL_solcap_snp_sl_54854	CCI	GRIAL	C	solcap_snp_sl_54854	Solyc01g108250	1	87930869	87934224	YES	NO	NO	NO	DEM2
CCI_GRIAL_solcap_snp_sl_54854	CCI	GRIAL	C	solcap_snp_sl_54854	Solyc01g108260	1	87934276	87936915	YES	NO	NO	NO	EKC/KEOPS complex subunit Tprkb
CCI_GRIAL_solcap_snp_sl_54854	CCI	GRIAL	C	solcap_snp_sl_54854	Solyc01g108270	1	87937533	87941077	YES	NO	NO	NO	Leucine-rich repeat protein kinase family protein
CCI_GRIAL_solcap_snp_sl_54854	CCI	GRIAL	C	solcap_snp_sl_54854	Solyc01g108280	1	87940169	87944312	YES	NO	NO	2.16776e-14	Protein kinase
CCI_GRIAL_solcap_snp_sl_54854	CCI	GRIAL	C	solcap_snp_sl_54854	Solyc01g108290	1	87953739	87957990	YES	NO	NO	NO	SWIB/MDM2 domain containing protein
CCI_GRIAL_solcap_snp_sl_54854	CCI	GRIAL	C	solcap_snp_sl_54854	Solyc01g108300	1	87970112	87972777	YES	NO	NO	NO	Two-component response regulator ARR18
CCI_GRIAL_solcap_snp_sl_54854	CCI	GRIAL	C	solcap_snp_sl_54854	Solyc01g108310	1	87977842	87980087	YES	NO	NO	NO	La-related protein like
CCI_GRIAL_solcap_snp_sl_54854	CCI	GRIAL	C	solcap_snp_sl_54854	Solyc01g108320	1	87982538	87984070	YES	NO	NO	NO	Peroxidase
CCI_GRIAL_solcap_snp_sl_54854	CCI	GRIAL	C	solcap_snp_sl_54854	Solyc01g108330	1	87988649	87989453	YES	NO	NO	NO	transmembrane protein
CCI_GRIAL_solcap_snp_sl_54854	CCI	GRIAL	C	solcap_snp_sl_54854	Solyc01g108340	1	87996043	88000791	YES	NO	NO	NO	Peptidyl-prolyl cis-trans isomerase D
CCI_GRIAL_solcap_snp_sl_54854	CCI	GRIAL	C	solcap_snp_sl_54854	Solyc01g108350	1	88002453	88003314	YES	NO	NO	NO	Cupredoxin
CCI_GRIAL_solcap_snp_sl_54854	CCI	GRIAL	C	solcap_snp_sl_54854	Solyc01g108360	1	88006531	88007504	YES	NO	NO	NO	Cupredoxin
CCI_GRIAL_solcap_snp_sl_54854	CCI	GRIAL	C	solcap_snp_sl_54854	Solyc01g108380	1	88009737	88010061	NO	NO	NO	NO	Serine protease inhibitor, potato inhibitor I-type family protein
CCI_GRIAL_solcap_snp_sl_54854	CCI	GRIAL	C	solcap_snp_sl_54854	Solyc01g108390	1	88014455	88014982	YES	NO	NO	NO	Trypsin/subtilisin inhibitor
CCI_GRIAL_solcap_snp_sl_54854	CCI	GRIAL	C	solcap_snp_sl_54854	Solyc01g108400	1	88051321	88057614	YES	NO	NO	NO	CDPK-related protein kinase
CCI_GRIAL_solcap_snp_sl_54854	CCI	GRIAL	C	solcap_snp_sl_54854	Solyc01g108410	1	88058682	88060984	YES	NO	NO	NO	Pentatricopeptide repeat-containing protein
CCI_GRIAL_solcap_snp_sl_54854	CCI	GRIAL	C	solcap_snp_sl_54854	Solyc01g108412	1	88061038	88062938	NO	NO	NO	NO	protein unc-13 homolog isoform X1
CCI_GRIAL_solcap_snp_sl_54854	CCI	GRIAL	C	solcap_snp_sl_54854	Solyc01g108414	1	88062940	88063303	NO	NO	NO	NO	Unknown protein
CCI_GRIAL_solcap_snp_sl_54854	CCI	GRIAL	C	solcap_snp_sl_54854	Solyc01g108416	1	88063735	88066121	NO	NO	NO	NO	GATA transcription factor 26
CCI_GRIAL_solcap_snp_sl_54854	CCI	GRIAL	C	solcap_snp_sl_54854	Solyc01g108418	1	88068343	88070441	NO	NO	NO	NO	CDPK-related kinase 5
CCI_GRIAL_solcap_snp_sl_54854	CCI	GRIAL	C	solcap_snp_sl_54854	Solyc01g108420	1	88075706	88076228	YES	NO	NO	NO	Unknown protein
CCI_GRIAL_solcap_snp_sl_54854	CCI	GRIAL	C	solcap_snp_sl_54854	Solyc01g108430	1	88076451	88080580	YES	NO	NO	7.23416e-15	C2H2 and C2HC zinc fingers superfamily protein
CCI_GRIAL_solcap_snp_sl_54854	CCI	GRIAL	C	solcap_snp_sl_54854	Solyc01g108440	1	88085214	88086499	YES	NO	NO	NO	Herbivore elicitor-regulated 1
CCI_GRIAL_solcap_snp_sl_54854	CCI	GRIAL	C	solcap_snp_sl_54854	Solyc01g108450	1	88093882	88097463	YES	NO	NO	NO	Carboxypeptidase
CCI_GRIAL_solcap_snp_sl_54854	CCI	GRIAL	C	solcap_snp_sl_54854	Solyc01g108460	1	88097950	88104110	YES	NO	NO	NO	Carboxypeptidase
CCI_GRIAL_solcap_snp_sl_54854	CCI	GRIAL	C	solcap_snp_sl_54854	Solyc01g108470	1	88105643	88108642	YES	NO	NO	NO	Carboxypeptidase
CCI_GRIAL_solcap_snp_sl_54854	CCI	GRIAL	C	solcap_snp_sl_54854	Solyc01g108480	1	88109399	88111755	YES	NO	NO	NO	Carboxypeptidase
CCI_GRIAL_solcap_snp_sl_54854	CCI	GRIAL	C	solcap_snp_sl_54854	Solyc01g108490	1	88112314	88117830	YES	NO	NO	NO	Carboxypeptidase
CCI_GRIAL_solcap_snp_sl_54854	CCI	GRIAL	C	solcap_snp_sl_54854	Solyc01g108500	1	88119621	88125574	YES	NO	NO	NO	RNA-binding protein
CCI_GRIAL_solcap_snp_sl_54854	CCI	GRIAL	C	solcap_snp_sl_54854	Solyc01g108510	1	88127677	88134619	YES	NO	NO	NO	P-loop containing nucleoside triphosphate hydrolases superfamily protein
CCI_GRIAL_solcap_snp_sl_54854	CCI	GRIAL	C	solcap_snp_sl_54854	Solyc01g108513	1	88137607	88138920	NO	NO	NO	NO	Alpha/beta-Hydrolases superfamily protein
CCI_GRIAL_solcap_snp_sl_54854	CCI	GRIAL	C	solcap_snp_sl_54854	Solyc01g108517	1	88138584	88147619	NO	NO	NO	NO	Unknown protein
CCI_GRIAL_solcap_snp_sl_54854	CCI	GRIAL	C	solcap_snp_sl_54854	Solyc01g108520	1	88150429	88151376	YES	NO	NO	NO	Alpha/beta-Hydrolases superfamily protein
CCI_GRIAL_solcap_snp_sl_54854	CCI	GRIAL	C	solcap_snp_sl_54854	Solyc01g108530	1	88153386	88155173	YES	NO	NO	NO	Alpha/beta-Hydrolases superfamily protein
CCI_GRIAL_solcap_snp_sl_54854	CCI	GRIAL	C	solcap_snp_sl_54854	Solyc01g108540	1	88155576	88156750	YES	NO	NO	NO	Alpha/beta-Hydrolases superfamily protein
CCI_GRIAL_solcap_snp_sl_54854	CCI	GRIAL	C	solcap_snp_sl_54854	Solyc01g108550	1	88156836	88157000	YES	NO	NO	NO	Unknown protein
CCI_GRIAL_solcap_snp_sl_54854	CCI	GRIAL	C	solcap_snp_sl_54854	Solyc01g108560	1	88158357	88159370	YES	NO	NO	NO	Alpha/beta-Hydrolases superfamily protein
CCI_GRIAL_solcap_snp_sl_54854	CCI	GRIAL	C	solcap_snp_sl_54854	Solyc01g108570	1	88161244	88162397	YES	NO	NO	NO	Alpha/beta-Hydrolases superfamily protein
CCI_GRIAL_solcap_snp_sl_54854	CCI	GRIAL	C	solcap_snp_sl_54854	Solyc01g108580	1	88162897	88164232	YES	NO	NO	NO	Alpha/beta-Hydrolases superfamily protein
CCI_GRIAL_solcap_snp_sl_54854	CCI	GRIAL	C	solcap_snp_sl_54854	Solyc01g108590	1	88170446	88170711	NO	NO	NO	NO	Unknown protein
CCI_GRIAL_solcap_snp_sl_54854	CCI	GRIAL	C	solcap_snp_sl_54854	Solyc01g108600	1	88177294	88190703	YES	NO	NO	2.28727e-14	Presequence protease chloroplastic/mitochondrial-like
CCI_GRIAL_solcap_snp_sl_54854	CCI	GRIAL	C	solcap_snp_sl_54854	Solyc01g108610	1	88194133	88195641	YES	NO	NO	NO	Cyclin-dependent kinase inhibitor
CCI_GRIAL_solcap_snp_sl_54854	CCI	GRIAL	C	solcap_snp_sl_54854	Solyc01g108620	1	88198555	88202534	YES	NO	NO	5.38713e-18	peptidase%2C S9A/B/C family%2C catalytic domain protein (Protein of unknown function DUF829%2C transmembrane 53)
CCI_GRIAL_solcap_snp_sl_54854	CCI	GRIAL	C	solcap_snp_sl_54854	Solyc01g108630	1	88204474	88207219	YES	NO	NO	NO	nii1 nitrite reductase
CCI_PHENE_solcap_snp_sl_53870	CCI	PHENE	Phe	solcap_snp_sl_53870	Solyc01g111010	1	89768085	89772441	YES	NO	NO	2.33432e-13	X-intrinsic protein 1.6
CCI_PHENE_solcap_snp_sl_53870	CCI	PHENE	Phe	solcap_snp_sl_53870	Solyc01g111020	1	89771867	89785978	YES	NO	NO	2.84646e-20	Pentatricopeptide repeat-containing protein MRL1, chloroplastic
CCI_PHENE_solcap_snp_sl_53870	CCI	PHENE	Phe	solcap_snp_sl_53870	Solyc01g111030	1	89787277	89800881	YES	NO	NO	6.94481e-19	Ribosome biogenesis protein WDR12 homolog
CCI_PHENE_solcap_snp_sl_53870	CCI	PHENE	Phe	solcap_snp_sl_53870	Solyc01g111040	1	89802074	89805107	YES	NO	NO	4.12846e-13	Calcium-binding EF-hand family protein
CCI_PHENE_solcap_snp_sl_53870	CCI	PHENE	Phe	solcap_snp_sl_53870	Solyc01g111050	1	89805367	89808244	YES	NO	NO	NO	COBRA-like protein
CCI_PHENE_solcap_snp_sl_53870	CCI	PHENE	Phe	solcap_snp_sl_53870	Solyc01g111060	1	89809239	89815517	YES	NO	NO	NO	5'-methylthioadenosine/S-adenosylhomocysteine nucleosidase 1
CCI_PHENE_solcap_snp_sl_53870	CCI	PHENE	Phe	solcap_snp_sl_53870	Solyc01g111070	1	89816118	89818422	YES	NO	NO	NO	Chalcone synthase-like protein
CCI_PHENE_solcap_snp_sl_53870	CCI	PHENE	Phe	solcap_snp_sl_53870	Solyc01g150176	1	89818515	89819663	NO	NO	NO	NO	Gibberellin regulated protein
CCI_PHENE_solcap_snp_sl_53870	CCI	PHENE	Phe	solcap_snp_sl_53870	Solyc01g111090	1	89824254	89830543	YES	NO	NO	NO	Er lumen protein retaining receptor-like protein
CCI_PHENE_solcap_snp_sl_53870	CCI	PHENE	Phe	solcap_snp_sl_53870	Solyc01g111100	1	89830962	89836064	YES	NO	NO	NO	Neutral/alkaline invertase
CCI_PHENE_solcap_snp_sl_53870	CCI	PHENE	Phe	solcap_snp_sl_53870	Solyc01g111110	1	89844230	89844632	YES	NO	NO	NO	transmembrane protein
CCI_PHENE_solcap_snp_sl_53870	CCI	PHENE	Phe	solcap_snp_sl_53870	Solyc01g111120	1	89846661	89852876	YES	NO	NO	NO	Triosephosphate isomerase
CCI_PHENE_solcap_snp_sl_53870	CCI	PHENE	Phe	solcap_snp_sl_53870	Solyc01g111130	1	89854220	89858628	YES	NO	NO	3.55735e-14	bHLH transcription factor 011
CCI_PHENE_solcap_snp_sl_53870	CCI	PHENE	Phe	solcap_snp_sl_53870	Solyc01g111140	1	89860382	89865741	YES	NO	NO	NO	Protein XAP5 CIRCADIAN TIMEKEEPER
CCI_PHENE_solcap_snp_sl_53870	CCI	PHENE	Phe	solcap_snp_sl_53870	Solyc01g111150	1	89866664	89871124	YES	NO	NO	NO	Translocon-associated protein subunit alpha
CCI_PHENE_solcap_snp_sl_53870	CCI	PHENE	Phe	solcap_snp_sl_53870	Solyc01g111160	1	89874262	89874867	YES	NO	NO	NO	Unknown protein
CCI_PHENE_solcap_snp_sl_53870	CCI	PHENE	Phe	solcap_snp_sl_53870	Solyc01g111170	1	89876816	89877826	YES	NO	NO	NO	cyclophilin
CCI_PHENE_solcap_snp_sl_53870	CCI	PHENE	Phe	solcap_snp_sl_53870	Solyc01g111190	1	89885113	89890258	YES	NO	NO	NO	magnesium transporter NIPA (DUF803)
CCI_PHENE_solcap_snp_sl_53870	CCI	PHENE	Phe	solcap_snp_sl_53870	Solyc01g111200	1	89891414	89893966	YES	NO	NO	NO	eukaryotic translation initiation factor 4B3
CCI_PHENE_solcap_snp_sl_53870	CCI	PHENE	Phe	solcap_snp_sl_53870	Solyc01g111210	1	89895806	89901370	YES	NO	NO	NO	Amidase
CCI_PHENE_solcap_snp_sl_53870	CCI	PHENE	Phe	solcap_snp_sl_53870	Solyc01g111220	1	89902004	89904417	YES	NO	NO	NO	Amidase
CCI_PHENE_solcap_snp_sl_53870	CCI	PHENE	Phe	solcap_snp_sl_53870	Solyc01g111230	1	89906333	89907275	YES	NO	NO	NO	Dirigent protein
CCI_PHENE_solcap_snp_sl_53870	CCI	PHENE	Phe	solcap_snp_sl_53870	Solyc01g111240	1	89910202	89914525	YES	NO	NO	NO	Translocase of chloroplast, chloroplastic
CCI_PHENE_solcap_snp_sl_53870	CCI	PHENE	Phe	solcap_snp_sl_53870	Solyc01g111250	1	89917919	89919284	YES	NO	NO	NO	1-phosphatidylinositol phosphodiesterase
CCI_PHENE_solcap_snp_sl_53870	CCI	PHENE	Phe	solcap_snp_sl_53870	Solyc01g111260	1	89921640	89923187	YES	NO	NO	6.3454e-17	1-phosphatidylinositol phosphodiesterase
CCI_PHENE_solcap_snp_sl_53870	CCI	PHENE	Phe	solcap_snp_sl_53870	Solyc01g111270	1	89935642	89938666	YES	NO	NO	4.8923e-13	Armadillo repeat only 1
CCI_PHENE_solcap_snp_sl_53870	CCI	PHENE	Phe	solcap_snp_sl_53870	Solyc01g111280	1	89938809	89939645	YES	NO	NO	3.3596e-19	Cold-shock protein
CCI_PHENE_solcap_snp_sl_53870	CCI	PHENE	Phe	solcap_snp_sl_53870	Solyc01g111290	1	89942002	89942193	YES	NO	NO	NO	Unknown protein
CCI_PHENE_solcap_snp_sl_53870	CCI	PHENE	Phe	solcap_snp_sl_53870	Solyc01g111300	1	89942498	89943467	YES	NO	NO	NO	Cold-shock protein
CCI_PHENE_solcap_snp_sl_53870	CCI	PHENE	Phe	solcap_snp_sl_53870	Solyc01g111310	1	89946854	89950397	YES	NO	NO	NO	SlLAX2
CCI_PHENE_solcap_snp_sl_53870	CCI	PHENE	Phe	solcap_snp_sl_53870	Solyc01g111320	1	89959552	89963468	YES	NO	NO	NO	Thaumatin-like protein 1
CCI_PHENE_solcap_snp_sl_53870	CCI	PHENE	Phe	solcap_snp_sl_53870	Solyc01g111330	1	89969744	89971618	YES	NO	NO	NO	Thaumatin-like protein 1
CCI_PHENE_solcap_snp_sl_53870	CCI	PHENE	Phe	solcap_snp_sl_53870	Solyc01g111340	1	89971917	89974809	YES	NO	NO	NO	Endo-1,4-beta-xylanase
CCI_PHENE_solcap_snp_sl_53870	CCI	PHENE	Phe	solcap_snp_sl_53870	Solyc01g111350	1	89976087	89980819	YES	NO	NO	NO	Major facilitator superfamily protein
CCI_PHENE_solcap_snp_sl_53870	CCI	PHENE	Phe	solcap_snp_sl_53870	Solyc01g111360	1	89991208	89995745	YES	NO	NO	1.43318e-18	Peptidyl-prolyl cis-trans isomerase
CCI_PHENE_solcap_snp_sl_53870	CCI	PHENE	Phe	solcap_snp_sl_53870	Solyc01g111370	1	89996759	90001091	YES	NO	NO	NO	Choline transporter-like protein
CCI_EE24D_solcap_snp_sl_53671	CCI	EE24D	L	solcap_snp_sl_53671	Solyc01g111930	1	90439228	90442859	YES	NO	NO	NO	Rop guanine nucleotide exchange factor 1
CCI_EE24D_solcap_snp_sl_53671	CCI	EE24D	L	solcap_snp_sl_53671	Solyc01g111940	1	90449009	90453086	YES	NO	NO	NO	Coiled-coil protein
CCI_EE24D_solcap_snp_sl_53671	CCI	EE24D	L	solcap_snp_sl_53671	Solyc01g111950	1	90454368	90457530	YES	NO	NO	NO	Serine-threonine protein kinase, plant-type, putative
CCI_EE24D_solcap_snp_sl_53671	CCI	EE24D	L	solcap_snp_sl_53671	Solyc01g111960	1	90457863	90460084	YES	YES	NO	NO	GDSL esterase/lipase At5g55050-like
CCI_EE24D_solcap_snp_sl_53671	CCI	EE24D	L	solcap_snp_sl_53671	Solyc01g111970	1	90460516	90464049	YES	NO	NO	NO	L-ascorbate oxidase-like protein
CCI_EE24D_solcap_snp_sl_53671	CCI	EE24D	L	solcap_snp_sl_53671	Solyc01g111980	1	90468033	90470828	YES	NO	NO	NO	Lysine histidine transporter-like 8
CCI_EE24D_solcap_snp_sl_53671	CCI	EE24D	L	solcap_snp_sl_53671	Solyc01g111990	1	90475687	90484622	YES	NO	NO	NO	Alanine--tRNA ligase
CCI_EE24D_solcap_snp_sl_53671	CCI	EE24D	L	solcap_snp_sl_53671	Solyc01g112000	1	90487762	90489626	YES	NO	NO	NO	expansin-like protein precursor 1
CCI_EE24D_solcap_snp_sl_53671	CCI	EE24D	L	solcap_snp_sl_53671	Solyc01g112010	1	90489835	90492567	YES	NO	NO	NO	RNA-binding (RRM/RBD/RNP motifs) family protein
CCI_EE24D_solcap_snp_sl_53671	CCI	EE24D	L	solcap_snp_sl_53671	Solyc01g112020	1	90497240	90503457	YES	NO	NO	NO	Pentatricopeptide repeat
CCI_EE24D_solcap_snp_sl_53671	CCI	EE24D	L	solcap_snp_sl_53671	Solyc01g112025	1	90510113	90514919	NO	NO	NO	NO	Intron maturase, type II family protein
CCI_EE24D_solcap_snp_sl_53671	CCI	EE24D	L	solcap_snp_sl_53671	Solyc01g112050	1	90515537	90522936	YES	NO	NO	NO	DUF630 family protein, putative (DUF630 and DUF632)
CCI_EE24D_solcap_snp_sl_53671	CCI	EE24D	L	solcap_snp_sl_53671	Solyc01g112040	1	90515766	90516577	YES	NO	NO	NO	Unknown protein
CCI_EE24D_solcap_snp_sl_53671	CCI	EE24D	L	solcap_snp_sl_53671	Solyc01g112060	1	90528234	90531485	YES	NO	NO	NO	NAD(P)-binding domain-containing protein
CCI_EE24D_solcap_snp_sl_53671	CCI	EE24D	L	solcap_snp_sl_53671	Solyc01g112070	1	90532318	90536210	YES	NO	NO	NO	O-fucosyltransferase family protein
CCI_EE24D_solcap_snp_sl_53671	CCI	EE24D	L	solcap_snp_sl_53671	Solyc01g112080	1	90542471	90544299	YES	NO	NO	3.64263e-33	Lysm domain GPI-anchored protein 2
CCI_EE24D_solcap_snp_sl_53671	CCI	EE24D	L	solcap_snp_sl_53671	Solyc01g112090	1	90545399	90553712	YES	NO	NO	6.5353e-21	Protein DETOXIFICATION
CCI_EE24D_solcap_snp_sl_53671	CCI	EE24D	L	solcap_snp_sl_53671	Solyc01g112100	1	90553621	90556157	YES	NO	NO	NO	Flavin-containing monooxygenase
CCI_EE24D_solcap_snp_sl_53671	CCI	EE24D	L	solcap_snp_sl_53671	Solyc01g112105	1	90571629	90573160	NO	NO	NO	NO	Flavin-containing monooxygenase
CCI_EE24D_solcap_snp_sl_53671	CCI	EE24D	L	solcap_snp_sl_53671	Solyc01g112120	1	90573528	90576232	YES	NO	NO	NO	Flavin-containing monooxygenase
CCI_EE24D_solcap_snp_sl_53671	CCI	EE24D	L	solcap_snp_sl_53671	Solyc01g112130	1	90576298	90576768	YES	NO	NO	NO	Flavin-containing monooxygenase
CCI_EE24D_solcap_snp_sl_53671	CCI	EE24D	L	solcap_snp_sl_53671	Solyc01g112140	1	90577436	90579968	YES	NO	NO	NO	Flavin-containing monooxygenase
CCI_EE24D_solcap_snp_sl_53671	CCI	EE24D	L	solcap_snp_sl_53671	Solyc01g112150	1	90580475	90583506	YES	NO	NO	NO	SEC1 family transport protein SLY1
CCI_EE24D_solcap_snp_sl_53671	CCI	EE24D	L	solcap_snp_sl_53671	Solyc01g112160	1	90583633	90588260	YES	NO	NO	NO	Phosphoglycerate mutase family protein
CCI_EE24D_solcap_snp_sl_53671	CCI	EE24D	L	solcap_snp_sl_53671	Solyc01g112170	1	90588679	90593211	YES	NO	NO	NO	Calcium-dependent protein kinase SK5
CCI_EE24D_solcap_snp_sl_53671	CCI	EE24D	L	solcap_snp_sl_53671	Solyc01g112180	1	90594390	90600557	YES	NO	NO	NO	Integral membrane protein hemolysin-III-like protein
CCI_EE24D_solcap_snp_sl_53671	CCI	EE24D	L	solcap_snp_sl_53671	Solyc01g112190	1	90606413	90609982	YES	NO	NO	NO	Plant regulator RWP-RK family protein, putative
CCI_EE24D_solcap_snp_sl_53671	CCI	EE24D	L	solcap_snp_sl_53671	Solyc01g112200	1	90609953	90612280	YES	NO	NO	NO	Pentatricopeptide repeat-containing protein
CCI_EE24D_solcap_snp_sl_53671	CCI	EE24D	L	solcap_snp_sl_53671	Solyc01g112210	1	90612505	90617979	YES	NO	NO	NO	Hexosyltransferase
CCI_EE24D_solcap_snp_sl_53671	CCI	EE24D	L	solcap_snp_sl_53671	Solyc01g112220	1	90622658	90625146	YES	NO	NO	NO	Protein kinase superfamily protein
CCI_EE24D_solcap_snp_sl_53671	CCI	EE24D	L	solcap_snp_sl_53671	Solyc01g112230	1	90628399	90629118	YES	NO	NO	NO	Plant EC metallothionein-like protein
CCI_EE24D_solcap_snp_sl_53671	CCI	EE24D	L	solcap_snp_sl_53671	Solyc01g112240	1	90629918	90649096	YES	NO	NO	NO	Alpha-1,3-mannosyl-glycoprotein 2-beta-N-acetylglucosaminyltransferase
CCI_EE24D_solcap_snp_sl_53671	CCI	EE24D	L	solcap_snp_sl_53671	Solyc01g112250	1	90675293	90687940	YES	NO	NO	NO	Calcium dependent protein kinase
CCI_MESA_solcap_snp_sl_6196	CCI	MESA	B	solcap_snp_sl_6196	Solyc02g021550	2	21570752	21579208	YES	NO	NO	NO	Eukaryotic translation initiation factor 4E
CCI_1N2PHENE_solcap_snp_sl_12647	CCI	1N2PHENE	Phe	solcap_snp_sl_12647	Solyc02g036360	2	29258037	29260322	YES	NO	NO	NO	Octicosapeptide/Phox/Bem1p (PB1) domain-containing protein / tetratricopeptide repeat (TPR)-containing protein
CCI_2EFUR_solcap_snp_sl_26050	CCI	2EFUR	L	solcap_snp_sl_26050	Solyc02g062530	2	32225737	32228089	YES	NO	NO	NO	thiamine-phosphate synthase
CCI_2EFUR_solcap_snp_sl_26050	CCI	2EFUR	L	solcap_snp_sl_26050	Solyc02g062535	2	32246211	32246966	NO	NO	NO	NO	Retrovirus-related Pol polyprotein from transposon TNT 1-94
CCI_2EFUR_solcap_snp_sl_26050	CCI	2EFUR	L	solcap_snp_sl_26050	Solyc02g062540	2	32250700	32255641	YES	NO	NO	NO	Thioredoxin domain-containing protein
CCI_2EFUR_solcap_snp_sl_26050	CCI	2EFUR	L	solcap_snp_sl_26050	Solyc02g062550	2	32279744	32281854	YES	NO	NO	NO	P-loop containing nucleoside triphosphate hydrolases superfamily protein
CCI_2EFUR_solcap_snp_sl_26050	CCI	2EFUR	L	solcap_snp_sl_26050	Solyc02g062560	2	32282547	32290570	YES	NO	NO	NO	Tobacco mosaic virus resistance-1
CCI_2EFUR_solcap_snp_sl_26050	CCI	2EFUR	L	solcap_snp_sl_26050	Solyc02g062565	2	32298861	32299715	NO	NO	NO	NO	Retrovirus-related Pol polyprotein from transposon TNT 1-94
CCI_2EFUR_solcap_snp_sl_26050	CCI	2EFUR	L	solcap_snp_sl_26050	Solyc02g062570	2	32302476	32306054	YES	YES	NO	4.593e-32	Phosphatidic acid phosphatase
CCI_2EFUR_solcap_snp_sl_26050	CCI	2EFUR	L	solcap_snp_sl_26050	Solyc02g062580	2	32306349	32309966	YES	NO	NO	NO	Lipid phosphate phosphatase epsilon 2, chloroplastic
CCI_2EFUR_solcap_snp_sl_26050	CCI	2EFUR	L	solcap_snp_sl_26050	Solyc02g062590	2	32314195	32316391	YES	NO	NO	NO	Hexosyltransferase
CCI_2EFUR_solcap_snp_sl_26050	CCI	2EFUR	L	solcap_snp_sl_26050	Solyc02g062600	2	32321265	32329260	YES	NO	NO	NO	GAMMA carbonic anhydrase
CCI_2EFUR_solcap_snp_sl_26050	CCI	2EFUR	L	solcap_snp_sl_26050	Solyc02g062610	2	32330831	32335796	YES	YES	NO	2.18736e-40	Alpha/beta-Hydrolases superfamily protein
CCI_2EFUR_solcap_snp_sl_26050	CCI	2EFUR	L	solcap_snp_sl_26050	Solyc02g062615	2	32347959	32348642	NO	NO	NO	NO	Retrovirus-related Pol polyprotein from transposon TNT 1-94
CCI_2EFUR_solcap_snp_sl_26050	CCI	2EFUR	L	solcap_snp_sl_26050	Solyc02g062620	2	32353770	32370853	YES	NO	NO	5.19737e-16	Nuclear cap-binding protein subunit 2
CCI_2EFUR_solcap_snp_sl_26050	CCI	2EFUR	L	solcap_snp_sl_26050	Solyc02g062630	2	32379348	32381195	YES	NO	NO	NO	Pentatricopeptide repeat-containing protein
CCI_2EFUR_solcap_snp_sl_26050	CCI	2EFUR	L	solcap_snp_sl_26050	Solyc02g062640	2	32387959	32394310	YES	NO	NO	NO	Phosphopantetheine adenylyltransferase
CCI_2EFUR_solcap_snp_sl_26050	CCI	2EFUR	L	solcap_snp_sl_26050	Solyc02g062650	2	32394356	32396271	YES	NO	NO	NO	Laccase
CCI_2EFUR_solcap_snp_sl_26050	CCI	2EFUR	L	solcap_snp_sl_26050	Solyc02g062660	2	32396319	32396699	YES	NO	NO	NO	Laccase
CCI_2EFUR_solcap_snp_sl_26050	CCI	2EFUR	L	solcap_snp_sl_26050	Solyc02g062670	2	32402575	32406030	YES	NO	NO	NO	Tubby-like F-box protein
CCI_2EFUR_solcap_snp_sl_26050	CCI	2EFUR	L	solcap_snp_sl_26050	Solyc02g062680	2	32407209	32410716	YES	NO	NO	NO	Anaphase-promoting complex subunit 10
CCI_2EFUR_solcap_snp_sl_26050	CCI	2EFUR	L	solcap_snp_sl_26050	Solyc02g062690	2	32415914	32417473	YES	NO	NO	NO	bHLH transcription factor 012
CCI_2EFUR_solcap_snp_sl_26050	CCI	2EFUR	L	solcap_snp_sl_26050	Solyc02g062700	2	32432905	32440379	YES	NO	NO	NO	ATPase family AAA domain-containing protein 3-like
CCI_2EFUR_solcap_snp_sl_26050	CCI	2EFUR	L	solcap_snp_sl_26050	Solyc02g062710	2	32449740	32451098	YES	NO	NO	7.12353e-22	HXXXD-type acyl-transferase family protein
CCI_2EFUR_solcap_snp_sl_26050	CCI	2EFUR	L	solcap_snp_sl_26050	Solyc02g062720	2	32475266	32484230	YES	NO	NO	NO	DNA-3-methyladenine glycosylase 1-like
CCI_2EFUR_solcap_snp_sl_26050	CCI	2EFUR	L	solcap_snp_sl_26050	Solyc02g062725	2	32498460	32503168	NO	NO	NO	NO	Retrovirus-related Pol polyprotein from transposon TNT 1-94
CCI_2EFUR_solcap_snp_sl_26050	CCI	2EFUR	L	solcap_snp_sl_26050	Solyc02g062740	2	32508528	32522255	YES	NO	NO	NO	cytosine-5 DNA methyltransferase5
CCI_BIONO_solcap_snp_sl_67542	CCI	BIONO	C	solcap_snp_sl_67542	Solyc02g064560	2	33701583	33702617	YES	NO	NO	NO	protein PHLOEM PROTEIN 2-LIKE A10-like
CCI_BCYCL_solcap_snp_sl_67542	CCI	BCYCL	C	solcap_snp_sl_67542	Solyc02g064560	2	33701583	33702617	YES	NO	NO	NO	protein PHLOEM PROTEIN 2-LIKE A10-like
CCI_BIONO_solcap_snp_sl_67542	CCI	BIONO	C	solcap_snp_sl_67542	Solyc02g064570	2	33703753	33706186	NO	NO	NO	NO	VQ motif-containing protein 29
CCI_BCYCL_solcap_snp_sl_67542	CCI	BCYCL	C	solcap_snp_sl_67542	Solyc02g064570	2	33703753	33706186	NO	NO	NO	NO	VQ motif-containing protein 29
CCI_BIONO_solcap_snp_sl_67542	CCI	BIONO	C	solcap_snp_sl_67542	Solyc02g064580	2	33712193	33720994	YES	NO	NO	NO	Transmembrane protein (DUF2215)
CCI_BCYCL_solcap_snp_sl_67542	CCI	BCYCL	C	solcap_snp_sl_67542	Solyc02g064580	2	33712193	33720994	YES	NO	NO	NO	Transmembrane protein (DUF2215)
CCI_BIONO_solcap_snp_sl_67542	CCI	BIONO	C	solcap_snp_sl_67542	Solyc02g064620	2	33723596	33732131	YES	NO	NO	NO	ARM repeat superfamily protein
CCI_BCYCL_solcap_snp_sl_67542	CCI	BCYCL	C	solcap_snp_sl_67542	Solyc02g064620	2	33723596	33732131	YES	NO	NO	NO	ARM repeat superfamily protein
CCI_BIONO_solcap_snp_sl_67542	CCI	BIONO	C	solcap_snp_sl_67542	Solyc02g064590	2	33732441	33743717	YES	NO	NO	NO	ARM repeat superfamily protein
CCI_BCYCL_solcap_snp_sl_67542	CCI	BCYCL	C	solcap_snp_sl_67542	Solyc02g064590	2	33732441	33743717	YES	NO	NO	NO	ARM repeat superfamily protein
CCI_BIONO_solcap_snp_sl_67542	CCI	BIONO	C	solcap_snp_sl_67542	Solyc02g064630	2	33743941	33752514	YES	NO	NO	3.9758e-12	Telomere repeat-binding factor 1
CCI_BCYCL_solcap_snp_sl_67542	CCI	BCYCL	C	solcap_snp_sl_67542	Solyc02g064630	2	33743941	33752514	YES	NO	NO	3.9758e-12	Telomere repeat-binding factor 1
CCI_BIONO_solcap_snp_sl_67542	CCI	BIONO	C	solcap_snp_sl_67542	Solyc02g064640	2	33752835	33755604	YES	NO	NO	NO	ADP-ribosylation factor-like protein 8A
CCI_BCYCL_solcap_snp_sl_67542	CCI	BCYCL	C	solcap_snp_sl_67542	Solyc02g064640	2	33752835	33755604	YES	NO	NO	NO	ADP-ribosylation factor-like protein 8A
CCI_BIONO_solcap_snp_sl_67542	CCI	BIONO	C	solcap_snp_sl_67542	Solyc02g064650	2	33756969	33761945	YES	NO	NO	NO	xyloglucan endo-transglycosylase B2
CCI_BCYCL_solcap_snp_sl_67542	CCI	BCYCL	C	solcap_snp_sl_67542	Solyc02g064650	2	33756969	33761945	YES	NO	NO	NO	xyloglucan endo-transglycosylase B2
CCI_HEPTAL_solcap_snp_sl_36419	CCI	HEPTAL	L	solcap_snp_sl_36419	Solyc02g065080	2	34273515	34281926	YES	NO	NO	NO	Phosphoglycerate mutase-like protein 4
CCI_PHENE_solcap_snp_sl_36420	CCI	PHENE	Phe	solcap_snp_sl_36420	Solyc02g065080	2	34273515	34281926	YES	NO	NO	NO	Phosphoglycerate mutase-like protein 4
CCI_ATERPI_solcap_snp_sl_36419	CCI	ATERPI	T	solcap_snp_sl_36419	Solyc02g065080	2	34273515	34281926	YES	NO	NO	NO	Phosphoglycerate mutase-like protein 4
CCI_HEPTAL_solcap_snp_sl_36419	CCI	HEPTAL	L	solcap_snp_sl_36419	Solyc02g065090	2	34283937	34286224	YES	NO	NO	NO	Patatin
CCI_PHENE_solcap_snp_sl_36420	CCI	PHENE	Phe	solcap_snp_sl_36420	Solyc02g065090	2	34283937	34286224	YES	NO	NO	NO	Patatin
CCI_ATERPI_solcap_snp_sl_36419	CCI	ATERPI	T	solcap_snp_sl_36419	Solyc02g065090	2	34283937	34286224	YES	NO	NO	NO	Patatin
CCI_HEPTAL_solcap_snp_sl_36419	CCI	HEPTAL	L	solcap_snp_sl_36419	Solyc02g065100	2	34290987	34292882	NO	NO	NO	NO	Patatin
CCI_PHENE_solcap_snp_sl_36420	CCI	PHENE	Phe	solcap_snp_sl_36420	Solyc02g065100	2	34290987	34292882	NO	NO	NO	NO	Patatin
CCI_ATERPI_solcap_snp_sl_36419	CCI	ATERPI	T	solcap_snp_sl_36419	Solyc02g065100	2	34290987	34292882	NO	NO	NO	NO	Patatin
CCI_HEPTAL_solcap_snp_sl_36419	CCI	HEPTAL	L	solcap_snp_sl_36419	Solyc02g065110	2	34293264	34299009	YES	NO	NO	NO	MAP kinase kinase kinase 15
CCI_PHENE_solcap_snp_sl_36420	CCI	PHENE	Phe	solcap_snp_sl_36420	Solyc02g065110	2	34293264	34299009	YES	NO	NO	NO	MAP kinase kinase kinase 15
CCI_ATERPI_solcap_snp_sl_36419	CCI	ATERPI	T	solcap_snp_sl_36419	Solyc02g065110	2	34293264	34299009	YES	NO	NO	NO	MAP kinase kinase kinase 15
CCI_HEPTAL_solcap_snp_sl_36419	CCI	HEPTAL	L	solcap_snp_sl_36419	Solyc02g065112	2	34309765	34310854	NO	NO	NO	NO	RNA pseudouridine synthase 7
CCI_PHENE_solcap_snp_sl_36420	CCI	PHENE	Phe	solcap_snp_sl_36420	Solyc02g065112	2	34309765	34310854	NO	NO	NO	NO	RNA pseudouridine synthase 7
CCI_ATERPI_solcap_snp_sl_36419	CCI	ATERPI	T	solcap_snp_sl_36419	Solyc02g065112	2	34309765	34310854	NO	NO	NO	NO	RNA pseudouridine synthase 7
CCI_HEPTAL_solcap_snp_sl_36419	CCI	HEPTAL	L	solcap_snp_sl_36419	Solyc02g065114	2	34310918	34313946	NO	NO	NO	NO	Serine/threonine-protein phosphatase 7 long form-like protein
CCI_PHENE_solcap_snp_sl_36420	CCI	PHENE	Phe	solcap_snp_sl_36420	Solyc02g065114	2	34310918	34313946	NO	NO	NO	NO	Serine/threonine-protein phosphatase 7 long form-like protein
CCI_ATERPI_solcap_snp_sl_36419	CCI	ATERPI	T	solcap_snp_sl_36419	Solyc02g065114	2	34310918	34313946	NO	NO	NO	NO	Serine/threonine-protein phosphatase 7 long form-like protein
CCI_HEPTAL_solcap_snp_sl_36419	CCI	HEPTAL	L	solcap_snp_sl_36419	Solyc02g065116	2	34314726	34317819	NO	NO	NO	NO	Unknown protein
CCI_PHENE_solcap_snp_sl_36420	CCI	PHENE	Phe	solcap_snp_sl_36420	Solyc02g065116	2	34314726	34317819	NO	NO	NO	NO	Unknown protein
CCI_ATERPI_solcap_snp_sl_36419	CCI	ATERPI	T	solcap_snp_sl_36419	Solyc02g065116	2	34314726	34317819	NO	NO	NO	NO	Unknown protein
CCI_HEPTAL_solcap_snp_sl_36419	CCI	HEPTAL	L	solcap_snp_sl_36419	Solyc02g065118	2	34317921	34318174	NO	NO	NO	NO	Unknown protein
CCI_PHENE_solcap_snp_sl_36420	CCI	PHENE	Phe	solcap_snp_sl_36420	Solyc02g065118	2	34317921	34318174	NO	NO	NO	NO	Unknown protein
CCI_ATERPI_solcap_snp_sl_36419	CCI	ATERPI	T	solcap_snp_sl_36419	Solyc02g065118	2	34317921	34318174	NO	NO	NO	NO	Unknown protein
CCI_HEPTAL_solcap_snp_sl_36419	CCI	HEPTAL	L	solcap_snp_sl_36419	Solyc02g065140	2	34318195	34318347	NO	NO	NO	NO	Unknown protein
CCI_PHENE_solcap_snp_sl_36420	CCI	PHENE	Phe	solcap_snp_sl_36420	Solyc02g065140	2	34318195	34318347	NO	NO	NO	NO	Unknown protein
CCI_ATERPI_solcap_snp_sl_36419	CCI	ATERPI	T	solcap_snp_sl_36419	Solyc02g065140	2	34318195	34318347	NO	NO	NO	NO	Unknown protein
CCI_HEPTAL_solcap_snp_sl_36419	CCI	HEPTAL	L	solcap_snp_sl_36419	Solyc02g065150	2	34326233	34327319	YES	NO	NO	NO	LOB domain-containing protein 36
CCI_PHENE_solcap_snp_sl_36420	CCI	PHENE	Phe	solcap_snp_sl_36420	Solyc02g065150	2	34326233	34327319	YES	NO	NO	NO	LOB domain-containing protein 36
CCI_ATERPI_solcap_snp_sl_36419	CCI	ATERPI	T	solcap_snp_sl_36419	Solyc02g065150	2	34326233	34327319	YES	NO	NO	NO	LOB domain-containing protein 36
CCI_HEPTAL_solcap_snp_sl_36419	CCI	HEPTAL	L	solcap_snp_sl_36419	Solyc02g065160	2	34341246	34346954	YES	NO	NO	NO	SWIB/MDM2 domain
CCI_PHENE_solcap_snp_sl_36420	CCI	PHENE	Phe	solcap_snp_sl_36420	Solyc02g065160	2	34341246	34346954	YES	NO	NO	NO	SWIB/MDM2 domain
CCI_ATERPI_solcap_snp_sl_36419	CCI	ATERPI	T	solcap_snp_sl_36419	Solyc02g065160	2	34341246	34346954	YES	NO	NO	NO	SWIB/MDM2 domain
CCI_HEPTAL_solcap_snp_sl_36419	CCI	HEPTAL	L	solcap_snp_sl_36419	Solyc02g065170	2	34356750	34360732	YES	NO	NO	NO	L-ascorbate oxidase-like protein
CCI_PHENE_solcap_snp_sl_36420	CCI	PHENE	Phe	solcap_snp_sl_36420	Solyc02g065170	2	34356750	34360732	YES	NO	NO	NO	L-ascorbate oxidase-like protein
CCI_ATERPI_solcap_snp_sl_36419	CCI	ATERPI	T	solcap_snp_sl_36419	Solyc02g065170	2	34356750	34360732	YES	NO	NO	NO	L-ascorbate oxidase-like protein
CCI_HEPTAL_solcap_snp_sl_36419	CCI	HEPTAL	L	solcap_snp_sl_36419	Solyc02g065180	2	34363922	34370900	YES	NO	NO	NO	Meiotically up-regulated protein
CCI_PHENE_solcap_snp_sl_36420	CCI	PHENE	Phe	solcap_snp_sl_36420	Solyc02g065180	2	34363922	34370900	YES	NO	NO	NO	Meiotically up-regulated protein
CCI_ATERPI_solcap_snp_sl_36419	CCI	ATERPI	T	solcap_snp_sl_36419	Solyc02g065180	2	34363922	34370900	YES	NO	NO	NO	Meiotically up-regulated protein
CCI_HEPTAL_solcap_snp_sl_36419	CCI	HEPTAL	L	solcap_snp_sl_36419	Solyc02g065190	2	34375732	34378158	YES	YES	NO	7.04907e-15	Cytochrome P450
CCI_PHENE_solcap_snp_sl_36420	CCI	PHENE	Phe	solcap_snp_sl_36420	Solyc02g065190	2	34375732	34378158	YES	NO	NO	7.04907e-15	Cytochrome P450
CCI_ATERPI_solcap_snp_sl_36419	CCI	ATERPI	T	solcap_snp_sl_36419	Solyc02g065190	2	34375732	34378158	YES	NO	NO	7.04907e-15	Cytochrome P450
CCI_HEPTAL_solcap_snp_sl_36419	CCI	HEPTAL	L	solcap_snp_sl_36419	Solyc02g065210	2	34407761	34409548	YES	YES	NO	NO	Cytochrome P450
CCI_PHENE_solcap_snp_sl_36420	CCI	PHENE	Phe	solcap_snp_sl_36420	Solyc02g065210	2	34407761	34409548	YES	NO	NO	NO	Cytochrome P450
CCI_ATERPI_solcap_snp_sl_36419	CCI	ATERPI	T	solcap_snp_sl_36419	Solyc02g065210	2	34407761	34409548	YES	NO	NO	NO	Cytochrome P450
CCI_HEPTAL_solcap_snp_sl_36419	CCI	HEPTAL	L	solcap_snp_sl_36419	Solyc02g065220	2	34411933	34414224	YES	YES	NO	NO	Cytochrome P450
CCI_PHENE_solcap_snp_sl_36420	CCI	PHENE	Phe	solcap_snp_sl_36420	Solyc02g065220	2	34411933	34414224	YES	NO	NO	NO	Cytochrome P450
CCI_ATERPI_solcap_snp_sl_36419	CCI	ATERPI	T	solcap_snp_sl_36419	Solyc02g065220	2	34411933	34414224	YES	NO	NO	NO	Cytochrome P450
CCI_HEPTAL_solcap_snp_sl_36419	CCI	HEPTAL	L	solcap_snp_sl_36419	Solyc02g065230	2	34426962	34428833	YES	YES	NO	NO	Cytochrome P450
CCI_PHENE_solcap_snp_sl_36420	CCI	PHENE	Phe	solcap_snp_sl_36420	Solyc02g065230	2	34426962	34428833	YES	NO	NO	NO	Cytochrome P450
CCI_ATERPI_solcap_snp_sl_36419	CCI	ATERPI	T	solcap_snp_sl_36419	Solyc02g065230	2	34426962	34428833	YES	NO	NO	NO	Cytochrome P450
[truncated: 9,406 more rows]

## Sheet: Table S8
Table S8: Physical position and predicted effect of polymorphisms identified in the coding region of the 47 resequenced lines of the CCI panel mapped on the genome of the reference Heinz_1706. We specify Heinz_1706 reference allele, and the alternate allele encountered at these positions.
[truncated: 198 more rows]
